# Supplementary material for: A Rat Model of Clinically Relevant Extracorporeal Circulation Develops Early Organ Dysfunctions
Source: Int J Mol Sci. 2023 Apr 16;24(8):7338. doi: 10.3390/ijms24087338 (PMC10139167; doi:10.3390/ijms24087338)
Supplement: Supplementary file 1 [file ijms-24-07338-s001.zip]

Archive with 1 entries (1 files):
- ijms-2235281-supplementary.xlsx
