# Supplementary material for: A Rat Model of Clinically Relevant Extracorporeal Circulation Develops Early Organ Dysfunctions
Source: Int J Mol Sci. 2023 Apr 16;24(8):7338. doi: 10.3390/ijms24087338 (PMC10139167; doi:10.3390/ijms24087338)
Supplement: Supplementary file 1 [file ijms-24-07338-s001.zip › ijms-2235281-supplementary.xlsx]

## Sheet: Raw data rat
Name	89_Rats-E3_ECLS	82_Rats-C4_Ctrl	85_Rats-C7_Ctrl	90_Rats-E5_ECLS	87_Rats-E1_ECLS	86_Rats-C8_Ctrl	83_Rats-C5_Ctrl	91_Rats-E6_ECLS	92_Rats-E8_ECLS	84_Rats-C6_Ctrl	81_Rats-C3_Ctrl	88_Rats-E2_ECLS	89_Rats-E3_ECLS_B
A1cf	0	0	0	0	0	0.105915	0	0	0	0	0.0689607	0	0
A2m	0	0.325196	0	0	0	0	0.296387	0	0	0.26418	0.137921	0	0
A3galt2	0	0	0	0	0.54371	0.847316	0.592773	0.963447	0.176794	0.528361	0.344803	0.772807	0
A4galt	0	0	0	0	0	0.105915	0	0	0	0	0.137921	0	0
AA926063	0	0	0	0	0	0	0	0.240862	0	0	0.0689607	0	0
Aaas	2.47228	0.650391	11.7472	10.8393	5.98081	12.8157	4.14941	6.98499	5.83421	6.34033	4.75829	7.72807	6.43598
Aacs	8.65299	0.812989	6.6078	5.41965	3.26226	10.9092	3.55664	6.74413	7.60215	5.01943	6.20646	6.95526	9.01038
Aadac	0	0.162598	0	0	0	0	0	0.240862	0	0	0	0	0
Aadacl2	0	0.162598	0	0	0.54371	0.105915	0	0	0	0	0	0	0
Aadacl3	0	0.325196	0	0	0	0	0.296387	0	0.176794	0	0	0	0
Aadat	3.70842	1.95117	1.4684	2.32271	0.54371	1.05915	1.18555	0.963447	1.23756	1.3209	1.51713	3.09123	2.57439
Aagab	0	0	1.4684	0.387118	0.54371	0.741402	0	1.20431	0.883971	0	0.689607	2.31842	1.2872
Aak1	0	0.162598	0	1.16135	0	0.317744	0.296387	0.240862	0.530383	0.26418	0.137921	0	0
Aamdc	7.41685	4.22754	8.0762	9.29083	7.06823	7.41402	9.48437	7.70758	9.90048	8.45377	7.86152	7.72807	6.43598
Aamp	69.2239	25.8531	93.9776	95.6181	52.7399	103.267	53.0532	83.0973	92.9938	78.1974	79.1668	85.7816	68.2214
Aar2	3.70842	0.162598	2.9368	6.58101	0.54371	4.3425	1.77832	4.09465	4.59665	3.96271	2.48258	6.18246	1.2872
Aard	0	0	0	0	0	0	0.296387	0.240862	0	0	0.0689607	0	0
Aars	7.41685	0.487794	8.0762	13.5491	8.15565	12.4979	6.22412	6.98499	8.83971	10.0389	8.13736	1.54561	5.14879
Aars2	1.23614	0.162598	0	0.774236	0	0.211829	0.296387	0.240862	0.176794	0.26418	0.551685	0	0
Aarsd1	21.0144	2.92676	35.9758	31.3566	14.6802	36.7524	24.0073	26.7357	32.5302	32.4942	24.8948	24.7298	12.872
Aasdhppt	33.3758	10.4063	28.6338	41.0345	12.5053	37.5997	27.564	33.7206	40.3091	33.8151	33.377	45.5956	24.4567
Aass	0	0.325196	0	0	0	0.105915	0	0	0.176794	0.26418	0.206882	0	0
Aatf	9.88913	0.325196	5.1394	7.74236	1.08742	8.36725	5.92773	7.94844	4.77345	3.43435	3.65492	6.18246	9.01038
Aatk	0	0	0	1.16135	0	0.423658	0.296387	0	0.530383	0	0.275843	0	0
Abat	2.47228	0.325196	0	1.54847	0	0.635487	0.296387	0.240862	0.530383	0.528361	0.413764	0	0
Abca1	0	0	0	0	0.54371	0.211829	0	0.240862	0	0	0.206882	0	0
Abca13	0	0.975587	0	1.54847	0.54371	0.635487	0.296387	0.240862	0.353589	0.528361	0.482725	0.772807	1.2872
Abca15	0	0.325196	0	0.774236	0	0.317744	0	0.481724	0.176794	0.26418	0.0689607	0	0
Abca17	0	0.162598	0	1.54847	0	0.741402	0	0.481724	0.176794	0	0.413764	0	0
Abca2	3.70842	0.650391	0.7342	0.387118	0	0.635487	1.18555	0.240862	0.530383	0.792541	0.689607	0	1.2872
Abca4	0	2.60157	0	1.16135	2.17484	1.58872	0.88916	0.963447	2.12153	1.3209	2.06882	0	0
Abca5	0	0.325196	0.7342	0.387118	0	0.529573	0	0.240862	0.353589	0	0.344803	0	0
Abca7	112.489	100.973	118.94	101.038	22.8358	95.1113	107.588	77.3166	64.5299	93.2557	103.855	119.012	106.837
Abca8a	1.23614	0	0	1.16135	0.54371	0.635487	0	0	0.707177	0	0.206882	0	0
Abcb10	1.23614	2.92676	1.4684	1.93559	1.08742	3.17744	2.07471	2.40862	3.71268	1.58508	3.17219	2.31842	5.14879
Abcb11	0	0.325196	0	0	0.54371	0.847316	0.296387	0.722585	0.530383	0.792541	0.689607	0.772807	1.2872
Abcb1a	1.23614	0.487794	0.7342	0	0.54371	0.635487	0.296387	0	0.353589	0.792541	0.206882	0	0
Abcb1b	0	0.162598	0	0	0	0	0.296387	0.240862	0.176794	0	0	0	0
Abcb4	0	0	0	0.774236	0	0.847316	0.296387	0.722585	0.707177	0	0.206882	0	0
Abcb6	1.23614	3.73975	8.8104	8.12948	8.69936	11.0151	10.9663	9.15275	6.89498	10.5672	7.03399	2.31842	7.72318
Abcb7	6.18071	0.975587	2.2026	1.54847	1.63113	2.33012	2.37109	2.64948	5.12703	3.43435	1.79298	5.40965	1.2872
Abcb8	0	0	0	0	0	0.105915	0.296387	0	0	0.26418	0.275843	0	0
Abcb9	0	0.325196	0	0	0.54371	0.105915	0	0.240862	0.176794	0	0	0	0
Abcc1	0	1.30078	7.342	4.64542	2.71855	13.2393	6.81689	4.33551	4.41986	7.13287	5.37893	2.31842	1.2872
Abcc10	0	0.162598	0.7342	0.387118	1.08742	0.741402	0.592773	0.240862	0	0.26418	0.689607	0	0
Abcc12	0	0	0	0	0.54371	0.105915	0.296387	0.240862	0.176794	0	0.275843	0	0
Abcc2	0	0.162598	0	0.387118	0	0.105915	0	0.240862	0.530383	0.528361	0.275843	0	0
Abcc3	2.47228	0	2.2026	0	1.08742	0.847316	0	1.20431	0.883971	0.528361	0.413764	0	1.2872
Abcc4	0	0.162598	7.342	0.774236	3.80597	3.81292	2.96387	0.963447	1.23756	4.75525	2.48258	1.54561	0
Abcc5	7.41685	0.812989	6.6078	8.51659	3.26226	11.4388	4.14941	4.33551	4.77345	11.6239	3.79284	3.09123	3.86159
Abcc6	0	0	0	0	0	0.105915	0	0	0	0	0	0	0
Abcc8	0	0	0	0	0	0	0	0	0.176794	0	0.0689607	0	0
Abcc9	1.23614	0	0	0	0	0.317744	0.296387	0	0	0.26418	0.137921	0	0
Abcd1	3.70842	0.162598	2.2026	0.774236	0.54371	2.22421	1.77832	1.20431	2.12153	1.58508	1.72402	1.54561	0
Abcd2	0	0.162598	0	0.387118	1.08742	1.4828	0.592773	0.722585	0.707177	0.792541	0.206882	0	1.2872
Abcd3	6.18071	0.650391	5.8736	10.4522	1.08742	8.68499	2.96387	2.89034	3.53589	3.43435	1.9309	2.31842	5.14879
Abcd4	1.23614	0	1.4684	2.32271	1.08742	2.01238	2.37109	1.44517	1.59115	3.96271	0.965449	0	1.2872
Abce1	17.306	1.95117	24.2286	20.9044	10.3305	38.6588	15.1157	26.4948	29.5246	25.6255	18.3435	34.7763	14.1592
Abcf1	17.306	0.812989	19.0892	20.5173	11.4179	28.491	17.4868	15.656	14.4971	23.2479	13.3784	9.27368	9.01038
Abcf2	21.0144	0.812989	21.2918	21.6786	12.5053	29.8679	12.4482	20.2324	22.2761	18.4926	13.2404	17.7746	18.0208
Abcf3	13.5976	0.650391	26.4312	15.4847	8.15565	27.1141	13.9302	12.0431	19.801	18.4926	12.7577	10.0465	11.5848
Abcg1	0	0.487794	2.2026	3.48406	1.08742	4.13067	5.03857	1.92689	1.94474	1.3209	2.13778	1.54561	2.57439
Abcg2	3.70842	0.325196	2.2026	0.387118	0.54371	1.4828	1.18555	0.722585	0.530383	0.26418	1.31025	0	0
Abcg3	1.23614	0.325196	0.7342	1.54847	1.08742	0.211829	1.18555	0.481724	0.353589	0.528361	0.0689607	0	0
Abcg3l1	0	0.325196	0	1.93559	1.63113	2.11829	1.48193	1.20431	1.06077	3.43435	0.896489	0.772807	0
Abcg3l2	3.70842	0	0.7342	3.09694	1.08742	1.90646	1.48193	0.963447	0.707177	1.3209	2.41362	1.54561	3.86159
Abcg3l3	0	0.162598	0	0	0	0	0	0	0	0	0	0	0
Abcg3l4	0	0.650391	1.4684	1.16135	3.26226	7.09628	2.07471	0.481724	1.59115	2.90598	0.344803	0.772807	2.57439
Abcg4	1.23614	0.162598	0	0	0	0	0.296387	0.240862	0	0.528361	0.137921	0	0
Abcg5	0	0	0	0	0	0	0	0	0	0	0.137921	0.772807	0
Abcg8	1.23614	0	0.7342	0	0.54371	0.317744	0	0	0.176794	0.792541	0.275843	0	0
Abhd1	2.47228	0.162598	2.9368	2.32271	1.63113	4.66024	1.18555	0.722585	2.12153	2.6418	1.44817	3.09123	0
Abhd10	7.41685	1.62598	6.6078	4.2583	0.54371	2.85969	2.07471	6.50327	4.95024	5.01943	2.34466	3.09123	3.86159
Abhd11	11.1253	1.13819	17.6208	12.7749	4.89339	13.3452	5.92773	8.67102	10.6077	10.5672	8.34424	14.6833	3.86159
Abhd12	3.70842	1.78858	9.5446	6.58101	2.17484	20.1238	9.48437	3.1312	5.48062	5.81197	5.65477	6.95526	5.14879
Abhd13	1.23614	0.650391	0	1.54847	1.08742	3.28335	2.96387	1.68603	1.76794	2.90598	1.37921	1.54561	0
Abhd14a	4.94457	0.325196	6.6078	7.35524	1.08742	8.04951	2.66748	1.92689	2.65191	3.17016	4.34452	4.63684	1.2872
Abhd14b	0	0.162598	0.7342	0.387118	1.63113	1.58872	0.88916	0.963447	0.883971	0.528361	0.275843	0.772807	0
Abhd15	1.23614	0	1.4684	0.387118	1.08742	0.635487	0.592773	0	1.23756	0.26418	0.275843	2.31842	0
Abhd16a	3.70842	0.487794	8.0762	7.35524	4.34968	15.1458	8.59521	6.26241	5.83421	8.45377	4.34452	5.40965	6.43598
Abhd16b	0	0	0	0	0	0	0	0	0	0	0.137921	0	0
Abhd17a	9.88913	1.78858	10.2788	9.29083	7.06823	16.3108	5.92773	7.46671	7.60215	12.6807	7.65463	7.72807	11.5848
Abhd17b	6.18071	1.13819	2.9368	3.87118	1.08742	3.70701	1.77832	2.89034	3.35909	5.28361	2.55154	0.772807	2.57439
Abhd17c	11.1253	1.13819	2.9368	9.29083	1.63113	3.81292	2.66748	5.78068	4.06627	2.37762	3.99972	6.18246	3.86159
Abhd18	6.18071	1.13819	0.7342	1.93559	1.08742	2.75378	2.07471	0.963447	1.76794	1.84926	1.10337	0.772807	1.2872
Abhd2	0	0	0.7342	0.774236	1.08742	1.16506	0.88916	0.481724	0.707177	0.528361	0.137921	0	0
Abhd3	0	0	0	0	1.08742	0.105915	0.592773	0	0.176794	0	0.206882	0	0
Abhd4	35.8481	69.5919	57.2676	77.0365	117.441	85.7908	50.6821	71.0542	84.3309	90.0855	105.786	48.6868	64.3598
Abhd5	0	0	1.4684	0.387118	0	0.423658	0.88916	1.44517	0.883971	1.05672	0.689607	0.772807	0
Abhd6	4.94457	1.46338	3.671	8.90371	7.61194	17.7936	8.29882	5.29896	7.42536	7.66123	6.55126	2.31842	9.01038
Abhd8	1.23614	0	0.7342	0.774236	0.54371	2.01238	0.296387	0.722585	0.353589	1.58508	0.551685	2.31842	1.2872
Abi1	48.2095	7.4795	68.2806	69.6812	53.2836	99.0301	56.9062	52.267	62.5852	74.4989	58.7545	55.6421	34.7543
Abi2	1.23614	0.487794	3.671	5.80677	6.52452	6.88445	7.11328	4.33551	3.1823	4.75525	3.8618	3.09123	3.86159
Abi3	7.41685	1.62598	17.6208	8.90371	11.4179	48.7207	16.894	7.70758	7.95574	24.5688	17.1022	6.18246	3.86159
Abl1	0	0.162598	0.7342	0.774236	0.54371	0.635487	1.18555	0	0.883971	0.528361	0.482725	0.772807	1.2872
Abl2	0	0.162598	0	0.387118	0	0	0.296387	0	0	0	0	0	0
Ablim1	38.3204	2.60157	41.1152	63.4873	28.2729	63.231	30.8242	36.3701	41.5467	35.4002	31.3081	34.7763	45.0519
Ablim2	0	0.325196	0	0	0	0.105915	0.296387	0.240862	0.176794	0	0.275843	0	0
Ablim3	0	0.162598	0	0.387118	0	0.105915	0	0.240862	0	0	0.0689607	0	0
Abo	1.23614	0	0	0	0	0	0.296387	0.963447	1.06077	0.26418	0	0	0
Abo3	0	0	0	0	0	0	0	0	0.176794	0	0	0	0
Abr	1.23614	0.162598	1.4684	3.09694	0.54371	3.49518	2.07471	0.722585	1.59115	2.90598	1.65506	2.31842	3.86159
Abra	0	0.162598	0	0	0	0	0	0	0	0	0.0689607	0	0
Abracl	257.117	54.9581	338.466	280.661	128.316	287.664	214.584	249.774	260.418	244.895	229.984	272.801	257.439
Abraxas1	0	0.650391	2.2026	2.70983	1.63113	4.44841	3.26025	2.64948	2.12153	1.84926	2.2757	0.772807	1.2872
Abraxas2	14.8337	2.43897	16.8866	16.6461	10.3305	26.3727	11.8555	15.656	18.033	18.7568	12.1371	14.6833	7.72318
Abt1	4.94457	0.650391	11.7472	8.90371	4.89339	8.15542	5.63134	10.8388	10.0773	8.98213	8.48216	12.3649	10.2976
Abtb1	192.838	131.379	325.985	267.886	388.209	498.116	438.949	286.866	291.534	381.477	327.287	194.747	209.813
Abtb2	1.23614	0.325196	0.7342	0.774236	0	1.05915	0.296387	1.20431	1.23756	1.58508	0.482725	0.772807	0
Ac1576	1.23614	0	0	0	0	0.423658	0	0	0	0	0.206882	0	0
Acaa1a	3.70842	0.650391	5.8736	5.41965	0.54371	5.61347	3.55664	5.53982	3.0055	3.43435	2.06882	6.95526	5.14879
Acaa2	19.7783	1.95117	11.7472	12.3878	8.69936	26.5846	20.4507	20.2324	21.5689	15.3225	14.5507	13.9105	24.4567
Acaca	0	0.487794	0	0.387118	0.54371	0.423658	0	0.481724	0.176794	0.26418	0.137921	0	0
Acacb	0	0	0	0	0	0.317744	0	0	0	0	0.206882	0	0
Acad11	4.94457	0.487794	4.4052	3.09694	3.26226	4.76615	0.88916	2.89034	2.47512	4.75525	0.896489	1.54561	2.57439
Acad9	9.88913	9.59327	23.4944	20.9044	15.7676	23.513	26.3784	15.656	18.3866	23.7762	16.5506	12.3649	19.308
Acadl	6.18071	1.95117	13.2156	8.90371	3.80597	11.6506	8.29882	9.39361	8.13254	9.51049	9.65449	15.4561	9.01038
Acadm	35.8481	2.76416	43.3178	49.9382	19.5736	52.7454	26.9712	37.3336	38.0108	36.9853	26.6188	30.9123	24.4567
Acads	1.23614	0.325196	2.9368	1.54847	1.08742	5.29573	1.77832	2.89034	1.94474	3.69853	2.62051	0.772807	3.86159
Acadsb	0	0.162598	0.7342	0.387118	0.54371	0.211829	0.296387	0	0.353589	0	0.413764	0	0
Acadvl	8.65299	0.975587	13.2156	8.90371	3.80597	9.53231	4.74219	3.61293	6.71818	5.54779	4.89621	4.63684	6.43598
Acap1	86.5299	8.12989	102.788	116.91	38.0597	89.286	58.3882	85.2651	88.0436	83.481	58.0649	88.1	72.083
Acap2	1.23614	0.650391	0	1.93559	1.63113	3.70701	2.66748	1.92689	1.94474	0.26418	1.10337	2.31842	0
Acap3	1.23614	0	2.2026	1.54847	0	1.58872	0.296387	1.44517	0.883971	0.792541	0.758567	0	0
Acat1	37.0842	6.66651	52.1282	41.8087	14.1365	44.59	39.123	45.0412	39.9555	41.4763	35.5147	42.5044	32.1799
Acat2	23.4867	3.73975	19.8234	15.0976	7.61194	20.8652	19.2651	14.6926	10.4309	12.9448	13.5163	11.5921	20.5951
Acbd3	4.94457	0	8.8104	10.4522	6.52452	13.5571	7.70605	10.8388	7.77895	10.0389	6.68918	7.72807	6.43598
Acbd4	2.47228	0.487794	2.2026	1.93559	1.63113	3.91884	2.07471	2.40862	1.94474	2.90598	1.65506	2.31842	1.2872
Acbd5	0	0.325196	1.4684	2.32271	0.54371	0.635487	1.48193	0.722585	1.23756	0.528361	0.965449	0.772807	0
Acbd6	2.47228	0.162598	2.2026	2.32271	0.54371	3.17744	1.18555	1.68603	1.23756	2.11344	1.9309	1.54561	1.2872
Acbd7	0	0.162598	0	1.16135	0	0.529573	0.296387	0.240862	0.176794	0.528361	0.0689607	0	0
Accs	1.23614	0.162598	2.2026	1.16135	0.54371	1.27097	1.18555	0.963447	1.23756	1.3209	0.689607	0	0
Accsl	0	0	0	0	0	0	0.296387	0	0	0	0	0	0
Acd	22.2505	2.43897	27.1654	39.0989	25.5544	53.275	26.6748	27.2174	26.8727	35.4002	23.4466	28.5939	27.0311
Ace	0	0	0	0	0	0	0	0.240862	0	0	0.275843	0	0
Ace2	0	0	0	0	0	0	0	0	0	0	0.137921	0	0
Ace3	0	0.325196	0	0.387118	0.54371	0.847316	0	0.481724	0.530383	0.528361	0.551685	0	0
Acer1	0	0.812989	0	0	1.08742	0.211829	0.296387	0.240862	0.353589	0	0.0689607	0.772807	0
Acer2	6.18071	2.76416	13.9498	10.0651	20.661	30.8211	21.9326	9.39361	8.30933	19.8135	10.2062	6.95526	5.14879
Ache	0	0	0	0.774236	1.08742	1.05915	0.592773	0.481724	0.353589	0.26418	0.551685	0	1.2872
Acin1	6.18071	0.812989	13.9498	11.6135	8.15565	16.8404	11.5591	17.5829	6.89498	12.1523	6.27542	13.9105	1.2872
Ackr2	0	0.162598	0.7342	0.387118	0	0.635487	0.88916	0.481724	0	0	0.344803	0	0
Ackr3	3.70842	0.487794	2.2026	7.35524	1.08742	3.60109	5.33496	5.53982	4.59665	5.01943	5.30997	4.63684	1.2872
Acly	17.306	2.92676	26.4312	20.9044	15.7676	26.3727	12.4482	18.7872	22.0993	19.8135	15.1024	15.4561	16.7336
Acmsd	0	0	0	0	0	0.105915	0	0	0	0	0	0	0
Acnat2	0	0	0	0	0	0.211829	0.296387	0	0	0	0.0689607	0	0
Aco1	0	0	2.9368	1.16135	0.54371	2.75378	1.48193	0.963447	1.59115	0.528361	0.827528	0.772807	0
Aco2	38.3204	4.55274	55.065	39.0989	28.8166	51.6863	28.7495	40.9465	37.6572	48.8734	29.4462	37.0947	23.1695
Acod1	4.94457	0.162598	0	13.5491	0	0.105915	0	12.0431	12.7292	0	0.0689607	5.40965	1.2872
Acot11	0	0	0	0	0	0.211829	0	0.240862	0	0	0.137921	0	0
Acot12	0	0	0	0	0	0	0	0	0.176794	0	0.0689607	0	0
Acot13	17.306	4.71534	3.671	9.67795	3.80597	8.47316	7.11328	7.70758	12.5524	7.66123	8.68904	10.0465	16.7336
Acot2	2.47228	0.325196	3.671	6.19389	0.54371	3.07152	1.48193	1.68603	2.65191	1.05672	1.5861	0.772807	1.2872
Acot3	0	0.162598	0	1.93559	0.54371	1.05915	0.88916	0.481724	0.353589	0.26418	0.344803	0	3.86159
Acot4	0	0	0	0	0	0.211829	0	0.240862	0	0	0.0689607	0	0
Acot5	0	0	0	0	0	0	0	0	0	0.26418	0.0689607	0	0
Acot6	0	0.162598	0	0	0	0	0	0	0	0	0.0689607	0	0
Acot7	103.836	10.5689	110.13	126.2	46.2154	100.619	69.9472	120.431	147.27	82.4243	69.8572	122.104	69.5086
Acot8	2.47228	3.08936	7.342	7.35524	4.34968	7.41402	5.63134	8.1893	8.83971	3.69853	5.44789	7.72807	2.57439
Acot9	40.7927	9.59327	37.4442	47.6155	20.1173	41.4126	30.8242	41.6691	46.4969	35.4002	37.4456	36.3219	33.4671
Acox1	1.23614	0.975587	0	0.387118	0	0.953231	0.88916	0.963447	1.23756	0.528361	0.413764	0	0
Acox2	0	0	0	0	0	0	0	0	0	0	0	0	1.2872
Acox3	0	0.162598	0	0.774236	0	0.211829	0	0.240862	0	0	0.137921	0	0
Acoxl	0	0	0	0	0	0	0	0.240862	0.176794	0	0.206882	0	0
Acp1	100.127	102.111	66.078	92.1341	66.3326	86.9558	61.9448	98.7533	101.126	73.4422	96.5449	90.4184	90.1038
Acp2	1.23614	0	4.4052	2.32271	3.80597	6.03713	1.48193	3.61293	2.47512	5.81197	2.48258	2.31842	3.86159
Acp3	0	0.162598	0	0.387118	0.54371	0.423658	0.296387	0.240862	0	0.26418	0.206882	0	1.2872
Acp5	85.2938	11.8696	116.738	81.2948	50.0213	129.639	73.2075	68.8865	67.5354	80.575	68.0642	54.8693	56.6367
Acp6	2.47228	0.487794	6.6078	4.64542	1.08742	6.88445	7.70605	6.02154	4.59665	2.90598	5.24101	2.31842	7.72318
Acr	0	0	0	0	0	0	0	0	0.176794	0	0	0	0
Acrbp	0	0	0	0.387118	0.54371	1.80055	0.88916	0.722585	0.530383	1.05672	0.827528	0.772807	0
Acrv1	0	0.162598	0	0	0	0.105915	0	0	0	0	0	0	0
Acsbg1	0	0	0	0	0	0.317744	0	0	0.176794	0.528361	0.0689607	0	0
Acsbg2	0	0.162598	0	0	0	0.105915	0	0	0	0	0.0689607	0	0
Acsf2	1.23614	0.162598	2.2026	0.387118	0	2.22421	1.48193	1.20431	1.59115	0.26418	1.37921	0	2.57439
Acsl1	12.3614	17.398	2.2026	7.35524	24.467	13.9807	6.22412	13.0065	16.2651	7.66123	26.9636	6.95526	9.01038
Acsl3	0	0.162598	0.7342	1.93559	0	0.741402	1.18555	0.240862	0.353589	0.528361	0.689607	0	1.2872
Acsl4	4.94457	0.650391	2.9368	5.41965	4.34968	4.66024	4.14941	6.74413	3.71268	3.69853	3.37907	6.95526	6.43598
Acsl5	4.94457	1.13819	7.342	10.8393	4.89339	9.85005	6.5205	7.70758	10.4309	5.81197	4.48244	3.09123	9.01038
Acsl6	0	0	0	0	0	0.211829	0	0	0.530383	0	0.0689607	0	0
Acsm1	0	1.62598	0.7342	0	1.63113	0.211829	0.592773	0	1.23756	0.528361	0.827528	0.772807	0
Acsm2	0	0.650391	0	0.387118	1.08742	0	0.296387	0	0	0.26418	0.758567	0.772807	0
Acsm3	0	0.162598	0	0	0	0.211829	0	0.240862	0	0	0	0	0
Acsm4	1.23614	0.162598	0	0	0.54371	0.105915	0	0	0	0	0	0	0
Acss1	3.70842	0.650391	7.342	3.87118	4.34968	10.4855	4.4458	4.33551	5.65742	5.01943	4.89621	5.40965	3.86159
Acss2	1.23614	0.325196	0.7342	0.774236	1.08742	2.11829	2.66748	0.722585	1.59115	0.528361	0.758567	0	1.2872
Acss3	0	0.162598	0	0	0	0	0	0.240862	0	0	0.137921	0	0
Acta1	0	0	0	0	0	0.105915	0	0	0	0	0.0689607	0	0
Actb	398.038	89.9166	582.22	768.429	693.231	1712.53	998.823	614.438	414.406	901.912	533.342	488.414	400.318
Actbl2	0	0.325196	0	0	0	0.105915	0.592773	0	0.353589	0.26418	0.137921	0	0
Actc1	0	0.162598	0	0.387118	0	0	0.296387	0	0	0	0	0	0
Actg1	2056.94	419.34	2414.78	3078.36	3124.7	6360.49	3561.08	3878.84	3222.25	3130.54	2176.33	2241.91	2019.61
Actg2	0	0	0	0	0	0	0	0.240862	0.176794	0.528361	0.0689607	0	0
Actl11	0	0	0.7342	0	0	0	0.296387	0.240862	0.176794	0	0.0689607	1.54561	0
Actl6a	3.70842	1.62598	9.5446	4.2583	1.08742	5.93122	5.92773	7.46671	5.30383	3.69853	5.10309	9.27368	11.5848
Actl6b	0	0	0	0	0	0	0	0	0	0	0.0689607	0	0
Actl7a	0	0	0	0	0	0	0.296387	0	0	0	0	0	0
Actl9	0	0	0	0	0	0	0.296387	0	0	0	0	0	0
Actl9b	0	0.162598	0	0	0	0.105915	0	0	0	0	0.0689607	0	0
Actn1	1.23614	0.325196	2.9368	6.19389	0.54371	1.69463	2.37109	0.722585	1.06077	1.58508	0.620646	1.54561	0
Actn2	0	0	0	0.774236	0	0	0	0	0	0	0.206882	0	0
Actn3	0	0	0	0	0.54371	0.211829	0	0.240862	0	0	0.0689607	0	0
Actn4	4.94457	1.30078	10.2788	30.5823	22.8358	26.3727	21.3398	15.1743	15.2043	19.8135	12.5508	12.3649	14.1592
Actr10	46.9734	23.9019	42.5836	55.745	17.9424	44.3782	29.3423	43.596	43.845	42.2689	37.7215	47.1412	34.7543
Actr1a	38.3204	11.8696	54.3308	72.7782	32.6226	86.2144	49.4966	46.7272	52.6847	56.0062	43.1004	41.7316	32.1799
Actr1b	2.47228	0.325196	5.8736	3.48406	0	4.66024	4.74219	5.0581	3.1823	2.11344	3.03427	0.772807	3.86159
Actr2	87.766	8.78029	102.788	102.586	63.0704	157.389	88.916	117.541	112.088	133.939	81.3736	103.556	70.7958
Actr3	29.6674	5.36573	46.2546	39.486	15.2239	47.2379	39.123	38.0562	49.5024	42.0047	31.7219	44.05	43.7647
Actr3b	0	1.62598	8.8104	2.32271	2.71855	5.40164	5.33496	3.61293	4.24306	5.28361	3.58595	1.54561	1.2872
Actr5	0	0	0.7342	0.387118	0	0.529573	1.18555	1.44517	0.530383	0.26418	0.689607	0	2.57439
Actr6	6.18071	4.71534	13.2156	8.90371	5.4371	12.8157	7.11328	14.6926	16.6187	10.0389	9.24073	14.6833	14.1592
Actr8	3.70842	0.650391	5.1394	5.41965	1.63113	5.93122	3.55664	2.64948	1.41435	3.96271	2.62051	4.63684	1.2872
Actrt1	0	0	0	0	0	0	0	0	0.176794	0	0	0	0
Actrt2	0	0	0	0.387118	0	0	0	0	0	0	0	0	0
Actrt3	0	0	0	0	0.54371	0.105915	0	0	0.176794	0	0.206882	0	0
Acvr1b	0	0	0.7342	0	0	0	0.296387	0	0	0.26418	0.137921	0	0
Acvr1c	0	0	0	0	0	0.105915	0	0	0	0	0.0689607	0.772807	0
Acvr2a	0	3.90235	0.7342	1.16135	1.08742	0.529573	1.48193	1.20431	1.41435	1.05672	3.58595	0.772807	1.2872
Acvr2b	0	0	0	0	0	0	0	0	0	0	0.0689607	0	0
Acvrl1	0	0	0.7342	0	0.54371	0.847316	0.296387	0.240862	0.176794	0.528361	0.482725	0	0
Acy1	0	0.162598	0.7342	4.2583	2.71855	1.4828	3.26025	3.61293	4.77345	3.17016	2.06882	3.86404	3.86159
Acy3	6.18071	0.162598	0.7342	2.32271	1.08742	2.22421	1.77832	3.1312	2.12153	2.37762	1.51713	1.54561	0
Acyp1	32.1397	3.73975	25.697	25.5498	13.5928	32.198	19.2651	21.6776	27.7567	24.0404	22.9639	27.0482	28.3183
Acyp2	0	0.975587	1.4684	1.54847	0.54371	0.741402	2.07471	2.40862	2.12153	0.26418	1.99986	0.772807	1.2872
Ada	11.1253	1.46338	13.9498	21.2915	7.61194	10.8033	10.0771	13.2474	16.9723	13.209	12.5508	17.7746	16.7336
Adad1	0	0	0	0	0	0	0.296387	0	0	0	0	0	0
Adal	0	0	0	0.387118	0	0.953231	0	0.481724	0.176794	0.528361	0.344803	0	0
Adam10	9.88913	1.62598	19.8234	13.162	8.69936	24.1485	22.229	15.656	9.01651	25.8897	14.7576	10.8193	12.872
Adam15	0	0.162598	1.4684	0	0	0.423658	0	0.481724	0.176794	0	0.206882	0	0
Adam17	4.94457	0.812989	11.7472	12.7749	4.89339	14.6162	5.63134	7.22585	7.60215	8.71795	7.65463	5.40965	6.43598
Adam19	4.94457	0.487794	9.5446	15.8718	2.71855	10.4855	10.6699	4.33551	6.1878	3.69853	6.62022	8.50088	3.86159
Adam1a	3.70842	0.650391	1.4684	3.09694	0	1.16506	1.18555	0	0	0.26418	0.482725	0.772807	0
Adam23	0	0	0.7342	0	0.54371	0	0	0	0	0	0.0689607	0.772807	0
Adam26a	0	0	0	0	1.08742	0.105915	0	0	0	0	0.206882	0	0
Adam28	0	0	0	0	0	0.317744	0	0	0	0	0	0	0
Adam30	0	0.162598	0.7342	0.387118	0	0.105915	0.592773	0	0.176794	0.792541	0.275843	0.772807	0
Adam32	0	0.162598	0	0	0	0	0	0	0.176794	0.26418	0	0	0
Adam33	0	0	0	0	0	0	0	0	0	0	0.0689607	0	0
Adam34	0	0	0	0	0	0.105915	0.296387	0.240862	0.353589	0	0	0	0
Adam3a	0	0	0.7342	0.774236	0	0.105915	0	0	0.176794	0	0.0689607	0	0
Adam4	0	1.46338	0.7342	0.387118	0.54371	0.423658	0.296387	0.481724	0.707177	0	1.17233	0	0
Adam4l1	0	0.162598	0	0	0	0	0	0	0	0	0.0689607	0	0
Adam5	0	0.162598	0	0.387118	0	0	0	0	0	0	0.0689607	0	0
Adam6a	0	0.325196	3.671	0.387118	0	1.4828	1.77832	3.37206	1.76794	1.05672	0.758567	0.772807	1.2872
Adam7	0	0	0	0	0	0.423658	0	0.240862	0.353589	0.528361	0.0689607	0	0
Adam9	0	0.650391	2.2026	0.774236	0.54371	1.90646	1.77832	1.44517	1.23756	1.05672	1.10337	0	0
Adamdec1	0	0	0	0.387118	0	0.105915	0.296387	0.240862	0.353589	0	0.482725	0	1.2872
Adamts1	2.47228	4.55274	2.2026	1.16135	4.89339	2.33012	2.66748	1.68603	4.77345	2.11344	3.03427	1.54561	0
Adamts10	4.94457	0.650391	3.671	5.03253	1.08742	4.55433	2.37109	2.40862	0.707177	1.84926	1.24129	1.54561	1.2872
Adamts12	0	0.650391	0	0	0.54371	0.635487	0	0.240862	0.530383	1.05672	0.344803	0	0
Adamts14	0	0.325196	0	0.387118	0	0	0	0.240862	0.176794	0	0.137921	2.31842	0
Adamts15	0	0	0	0.387118	0	0	0	0	0.353589	0	0.275843	0	0
Adamts16	0	0.325196	4.4052	0	0.54371	1.37689	1.48193	1.20431	0.707177	1.58508	1.37921	0	0
Adamts18	0	0	0	0	0	0	0	0	0	0	0.0689607	0	0
Adamts19	0	0	0	0	0	0	0	0	0.353589	0.26418	0	0	0
Adamts2	0	0.162598	0	0.387118	0	0.105915	0	0.240862	0.176794	0.26418	0.206882	0	0
Adamts3	0	0.162598	0	0.774236	1.08742	0.635487	0.88916	0	0.530383	0.528361	0.137921	0	0
Adamts4	0	0	0	0	0	0	0.296387	0	0.176794	0	0.0689607	0	0
Adamts5	0	0	0.7342	0.774236	0	0.211829	0.592773	0.240862	0	0	0.137921	0	0
Adamts6	0	0.162598	0	1.16135	0.54371	0.529573	0	0.481724	0.530383	0.528361	0.344803	0	2.57439
Adamts7	0	0.162598	0	0	0	0.529573	0	0.240862	0.353589	0.26418	0.206882	0.772807	0
Adamts9	0	0.325196	1.4684	0.387118	0	0.211829	0	0	0	0	0.137921	0	0
Adamtsl3	0	0.487794	2.9368	0	1.63113	1.05915	2.37109	0	0.176794	0.26418	0.482725	0	0
Adamtsl4	0	0.325196	0	0.387118	0.54371	0.105915	0.296387	0.240862	0.176794	0.26418	0.137921	0	0
Adap1	1.23614	0	0	0.387118	0.54371	0.423658	0.296387	0	0.176794	0.26418	0.413764	0	0
Adap2	2.47228	0.162598	1.4684	0.387118	0.54371	0	0	0	0	0.528361	0.413764	0	0
Adar	1.23614	0.162598	2.2026	1.54847	2.17484	4.3425	1.48193	0.963447	0.530383	1.58508	1.44817	0.772807	0
Adarb1	0	0.487794	0	0.774236	1.08742	1.27097	0.296387	0.481724	1.41435	0.528361	0.689607	0.772807	0
Adarb2	0	0.162598	0	0	0	0	0	0	0	0	0.275843	0	0
Adat1	0	0.162598	1.4684	0	1.08742	0.317744	0	0	0.353589	0.792541	0.620646	0.772807	0
Adat2	6.18071	1.13819	4.4052	6.19389	1.63113	9.53231	5.92773	5.0581	4.77345	6.07615	4.48244	5.40965	3.86159
Adat3	2.47228	0	1.4684	1.93559	0	1.58872	1.18555	0.722585	0.883971	0.528361	1.10337	0.772807	1.2872
Adck1	0	0.487794	0.7342	3.87118	0.54371	1.90646	1.48193	1.92689	0.883971	2.37762	1.5861	1.54561	3.86159
Adck2	2.47228	0.325196	0.7342	1.16135	0.54371	3.70701	3.55664	2.64948	1.41435	3.17016	2.13778	3.09123	2.57439
Adck5	6.18071	3.73975	4.4052	7.35524	4.34968	6.5667	5.92773	6.26241	5.12703	4.49107	9.03385	3.86404	5.14879
Adcy1	0	0	0.7342	0	0	0	0	0	0	0	0	0	0
Adcy10	0	0.162598	0	0	0	0.317744	0	0.481724	0	0.26418	0.0689607	0	0
Adcy2	0	0.162598	0	0.774236	0	0.105915	0.296387	0	0	0	0.206882	0	0
Adcy3	0	0	0.7342	0.774236	0	0.741402	0.296387	0.240862	0.176794	0.26418	0.620646	1.54561	2.57439
Adcy4	0	0.325196	0.7342	0.774236	0	0.953231	0.592773	0.722585	0.176794	1.05672	0.413764	0	1.2872
Adcy5	0	0.162598	0	0.774236	0	0.317744	0	0	0.353589	0.792541	0.275843	0	0
Adcy6	0	0.325196	1.4684	1.54847	0	0.423658	0.88916	0.240862	0.176794	0.528361	0.413764	1.54561	0
Adcy7	0	0.650391	2.2026	1.16135	1.63113	1.16506	0.296387	1.44517	1.06077	1.05672	0.758567	2.31842	2.57439
Adcy8	0	0	0	0	0	0.105915	0	0	0	0.26418	0.0689607	0	0
Adcy9	0	0.487794	1.4684	4.64542	1.08742	4.97798	5.63134	2.16776	2.29833	1.84926	1.44817	1.54561	1.2872
Adcyap1	0	0	0	0	0	0	0	0.240862	0	0	0	0	0
Adcyap1r1	1.23614	0	0	0.774236	0	0.635487	0	0.240862	0.353589	0	0.206882	0	0
Add1	55.6264	4.06495	58.0018	83.6175	28.2729	59.8417	36.7519	42.8734	44.3754	45.7032	33.239	32.4579	50.2007
Add2	2.47228	13.0078	0	1.16135	18.4861	0.635487	0.592773	5.0581	5.65742	0.528361	21.9295	1.54561	1.2872
Add3	58.0986	4.39014	76.3568	73.5524	29.9041	80.4951	37.6411	46.4863	47.0273	56.7988	47.7897	60.279	38.6159
Adgrb2	0	0.325196	0	0	0	0.423658	0.296387	0.240862	0	0	0.0689607	0	0
Adgrb3	0	0.487794	0	0	0	0.317744	0	0.240862	0	0.528361	0.0689607	0	0
Adgre1	0	0.650391	9.5446	1.54847	3.26226	25.1017	1.77832	3.37206	2.12153	12.1523	4.89621	3.09123	2.57439
Adgre4	1.23614	0.162598	0	0.387118	0	0.847316	0.296387	0.240862	0.353589	0.528361	0.344803	0	0
Adgre5	50.6818	4.87794	78.5594	105.296	49.4776	125.721	55.7207	66.237	53.5687	90.6139	53.9962	68.7798	42.4775
Adgrf3	0	0	0	0	0.54371	0	0	0	0	0	0	0	0
Adgrf5	0	0.162598	0	0.387118	0	0	0	0.240862	0.530383	0	0.137921	1.54561	0
Adgrg1	3.70842	0.650391	6.6078	6.58101	8.15565	18.9587	5.63134	8.1893	8.66292	12.4165	2.2757	3.86404	6.43598
Adgrg2	0	0.325196	0	0	0	0.105915	0.296387	0	0	0.26418	0.0689607	0	0
Adgrg5	0	0.162598	0.7342	0	0.54371	1.69463	0	0.481724	0	1.84926	0.344803	0.772807	0
Adgrg7	0	1.30078	0	0	0	0.317744	0	0	0.530383	0	0.0689607	0	0
Adgrl1	0	0.162598	0	0.387118	0	0.529573	0.296387	0.481724	0.707177	0.26418	0.413764	0	0
Adgrl2	7.41685	1.95117	1.4684	5.80677	1.08742	3.17744	2.37109	2.40862	3.0055	3.69853	3.44803	1.54561	2.57439
Adgrl3	0	0	0	0	0	0.635487	0	0.240862	0.353589	0.26418	0.206882	0	0
Adgrl4	0	0.487794	0	1.54847	0	0.211829	0.296387	0.240862	0.353589	0.26418	0.206882	0.772807	0
Adh1	0	0.162598	0	0.774236	0	0	0	0.722585	0	0	0.0689607	0	0
Adh4	0	0	0	0	0	0	0	0	0	0	0	1.54561	0
Adh5	44.5011	5.04053	51.394	52.2609	17.9424	42.7895	36.7519	33.2389	37.3036	29.5882	35.2389	47.1412	25.7439
Adh6	0	0.162598	0.7342	0.387118	0	0.105915	0	0.481724	0.530383	0.528361	0	0	0
Adh6a	0	0	0	1.93559	0	0	0	0	0	0	0.0689607	0	0
Adh7	0	0.162598	0	0	0	0.105915	0	0	0.176794	0	0.137921	0	0
Adhfe1	0	0	0	0	0	0	0	0.481724	0.176794	0	0.0689607	0	0
Adi1	48.2095	10.7315	48.4572	41.0345	21.7484	55.7111	37.0483	39.5013	36.5964	34.0793	50.6861	33.2307	47.6263
Adipoq	2.47228	0.162598	0.7342	0	0	0.211829	0	0	0.176794	0.26418	0.137921	0.772807	0
Adipor1	49.4457	54.3077	68.2806	49.5511	69.5949	72.4456	70.54	57.3251	49.856	47.0241	69.3744	30.9123	36.0415
Adipor2	1.23614	0	0.7342	1.16135	0	2.22421	0.88916	1.44517	1.41435	0.792541	1.17233	0.772807	1.2872
Adk	107.544	33.8204	188.689	134.717	135.384	236.719	212.213	141.868	144.087	206.853	124.06	99.6921	81.0934
Adm	0	0	0	0	0	0.105915	0.296387	0	0.353589	0	0.0689607	0	0
Adm2	0	0	0	0	0	0.317744	0	0	0	0	0	0	0
Adnp	7.41685	2.11377	14.684	9.29083	3.26226	12.7097	6.81689	4.33551	4.24306	6.86869	3.79284	4.63684	3.86159
Adnp2	1.23614	0.162598	0	0	0	0.741402	0.296387	0	0.530383	0.792541	0.206882	0	1.2872
Ado	0	0	0	0.387118	0	0.317744	0.296387	0.240862	0	0	0.0689607	0	0
Adora1	0	0	0	0	0	0	0	0	0.176794	0	0.0689607	0	0
Adora2a	1.23614	0.325196	1.4684	4.2583	4.34968	4.55433	2.37109	2.40862	2.65191	3.43435	2.13778	3.86404	2.57439
Adora2b	0	0.162598	0	0	1.63113	0.635487	0.296387	0.722585	0.176794	1.05672	0.0689607	0.772807	0
Adpgk	0	0.650391	4.4052	4.64542	0.54371	3.91884	1.48193	4.81724	4.59665	1.05672	1.24129	1.54561	5.14879
Adprh	19.7783	2.43897	22.026	20.9044	9.24307	26.6905	18.9687	20.4733	18.7402	17.9643	14.5507	12.3649	19.308
Adprhl1	0	0.325196	0	0	0.54371	0.423658	0.296387	0.240862	0.176794	0.26418	0.137921	0	0
Adprm	27.1951	6.17872	25.697	29.8081	8.15565	30.3975	20.7471	28.1808	24.2208	15.8508	18.8263	27.8211	21.8823
Adprs	2.47228	0.975587	4.4052	6.19389	6.52452	8.68499	4.4458	3.85379	5.48062	6.07615	5.30997	10.8193	9.01038
Adra1b	0	0	0.7342	0	0.54371	0.211829	0.592773	0	0.707177	0	0.206882	0.772807	0
Adra1d	0	0.162598	0	0	0	0	0	0	0	0	0.206882	0	0
Adra2a	0	0	0	0	0	0	0	0	0.176794	0	0.0689607	0	0
Adra2b	0	0	0	0.387118	0	0	0	0.240862	0	0	0.0689607	0	0
Adra2c	0	0	0	0	0	0.105915	0.296387	0	0	0	0	0	0
Adrb1	0	0	0	0	0	0	0	0.240862	0	0	0	0	0
Adrb2	2.47228	0.162598	0	0.774236	0.54371	2.01238	0.592773	0.240862	0.883971	0	0.689607	0	0
Adrb3	0	0	0	0.387118	0	0	0	0	0	0.26418	0.0689607	0	0
Adrm1	7.41685	0.975587	5.8736	5.41965	2.71855	14.1926	4.74219	7.46671	6.89498	7.66123	4.75829	6.18246	2.57439
Adsl	22.2505	5.69093	41.8494	42.1959	15.7676	36.9642	23.4145	32.0346	37.834	33.5509	25.5844	38.6404	24.4567
Adss	7.41685	0.812989	6.6078	9.67795	2.71855	10.9092	6.81689	9.15275	8.30933	7.13287	6.62022	7.72807	5.14879
Adtrp	0	0	0	0	0	0.105915	0.592773	0.481724	1.23756	0.26418	0.275843	1.54561	1.2872
Aebp1	0	0.325196	0	0.774236	0	0.317744	0	0.240862	0.176794	0.26418	0.137921	0	0
Aebp2	0	0.325196	0	0.387118	0	0.635487	0.592773	0	0.353589	0	0.137921	0	0
Aen	0	2.92676	0	3.09694	2.17484	1.37689	2.66748	1.20431	1.41435	2.11344	1.51713	0.772807	2.57439
Afap1	0	1.46338	0	0.387118	0.54371	0.105915	0	0.722585	0.353589	0	0.827528	0	0
Afap1l1	0	0.162598	0	0.387118	0	0.211829	0	0.963447	0	0	0.137921	0	0
Afap1l2	0	0	0	0	0	0	0	0.240862	0	0.26418	0.0689607	0	0
Afdn	4.94457	4.55274	6.6078	5.41965	4.34968	7.83768	6.81689	6.02154	8.13254	8.98213	6.68918	4.63684	2.57439
Aff1	2.47228	0.162598	2.2026	5.80677	1.08742	5.8253	5.03857	2.64948	1.41435	4.22689	2.13778	2.31842	0
Aff1-as1	0	0	0.7342	0.387118	0	0.317744	0	0	0	0.26418	0.137921	0	0
Aff3	0	0.162598	0.7342	0.387118	0.54371	1.05915	1.18555	0.481724	0.176794	0.792541	0.0689607	0	0
Aff4	1.23614	0.975587	5.1394	8.90371	1.63113	4.55433	7.40966	3.1312	3.71268	2.37762	2.89635	1.54561	1.2872
Afg1l	6.18071	0.650391	2.2026	2.70983	1.08742	2.43603	1.48193	2.16776	1.94474	0.792541	2.55154	0.772807	1.2872
Afg3l1	9.88913	1.30078	16.8866	14.3234	7.06823	37.3878	13.3374	15.8969	10.6077	15.8508	11.1027	15.4561	9.01038
Afg3l2	6.18071	2.11377	8.0762	8.51659	4.34968	20.5474	11.5591	5.53982	3.53589	7.13287	7.44775	6.18246	7.72318
Afm	1.23614	0	0	0.387118	0	0	0	0.481724	0.176794	0	0	0	0
Afmid	11.1253	0.975587	3.671	4.64542	12.5053	7.51993	4.74219	8.91189	7.60215	10.5672	4.48244	2.31842	3.86159
Aftph	7.41685	0.812989	1.4684	6.58101	2.17484	6.88445	4.14941	2.64948	6.1878	5.81197	2.82739	3.09123	1.2872
Aga	18.5421	4.71534	36.71	35.6149	35.8849	54.8637	33.7881	33.7206	37.3036	46.4958	26.0671	31.6851	25.7439
Agap1	9.88913	2.43897	16.1524	21.6786	22.8358	40.883	17.7832	26.7357	12.3756	28.0031	15.6541	20.093	11.5848
Agap2	0	0.162598	0.7342	0.774236	0.54371	1.69463	1.18555	0.963447	0.530383	1.05672	0.620646	0.772807	1.2872
Agap3	0	0	1.4684	1.93559	0	1.4828	0.592773	0.722585	0.353589	0.528361	0.758567	0.772807	0
Agbl4	0	0.162598	0	0	0	0.317744	0.296387	0	0.176794	0.528361	0.344803	0	0
Agbl5	0	0	0	0	0	0	0.296387	0	0	0.528361	0.137921	0	0
Ager	0	0.162598	0	0.387118	0	1.16506	0	0.240862	0.176794	0.26418	0.413764	0.772807	1.2872
Agfg1	2.47228	1.13819	1.4684	3.48406	2.71855	3.28335	2.96387	1.92689	2.82871	2.6418	2.62051	2.31842	3.86159
Agfg2	1.23614	0.325196	1.4684	0.387118	2.17484	2.75378	0.88916	1.44517	2.65191	2.11344	1.03441	2.31842	2.57439
Agk	6.18071	0.487794	10.2788	12.0007	5.4371	9.74414	7.70605	8.43016	8.48613	7.13287	7.99944	6.95526	6.43598
Agl	2.47228	1.46338	7.342	1.16135	4.89339	3.38927	2.96387	1.68603	3.53589	3.43435	2.13778	2.31842	5.14879
Agmat	0	0	0	0	0	0.211829	0	0	0	0	0.137921	0	0
Agmo	0	0.162598	0	0	0	0	0	0	0	0	0	0	0
Ago1	3.70842	0.975587	3.671	7.74236	0.54371	3.70701	1.48193	1.92689	2.65191	2.6418	1.31025	3.86404	1.2872
Ago2	0	0	0	0.387118	1.08742	0.105915	0.592773	0	0	0	0.275843	0.772807	0
Ago3	0	0	0	0	0	0.211829	0.296387	0	0.353589	0	0.413764	0	0
Ago4	1.23614	0.325196	0	0.387118	0.54371	1.58872	0.296387	1.20431	0.883971	0	0	0	0
Agpat1	4.94457	1.13819	4.4052	5.80677	1.08742	6.03713	5.92773	3.61293	3.88947	5.01943	2.55154	0.772807	3.86159
Agpat2	0	0.162598	0	0	0	0	0	0	0	0	0	0	0
Agpat3	2.47228	0.812989	0	1.54847	2.17484	2.85969	2.66748	1.44517	2.29833	1.3209	2.13778	0.772807	5.14879
Agpat4	2.47228	1.30078	8.0762	2.32271	5.98081	27.6437	6.22412	7.22585	6.36459	14.7941	8.4132	1.54561	0
Agpat5	19.7783	6.17872	23.4944	58.8419	37.516	57.9353	34.6772	35.8884	25.4584	35.6644	24.2742	14.6833	18.0208
Agps	1.23614	0.487794	1.4684	1.16135	0	1.4828	1.77832	1.20431	0.707177	2.11344	1.37921	0.772807	1.2872
Agr2	0	0.162598	0	0	0	0	0	0	0.176794	0	0.206882	0	0
Agrn	0	0.325196	0.7342	0.387118	0.54371	0.423658	0.296387	0	0.176794	0.26418	0	0.772807	0
Agrp	65.5155	25.3653	72.6858	94.0697	52.1962	123.39	90.1015	57.8068	50.2096	102.238	54.272	35.5491	65.647
Agt	0	0	0	0	0	0.105915	0	0	0	0.528361	0	0	0
Agtpbp1	1.23614	0.812989	1.4684	1.16135	0	0.529573	0.592773	1.68603	1.06077	1.84926	0.620646	4.63684	0
Agtr1b	0	0	0	0.387118	0	0.105915	0	0	0.176794	0.26418	0	0	0
Agtr2	0	0.162598	0	0	0	0.105915	0	0	0	0	0.137921	0	0
Agtrap	9.88913	1.95117	16.1524	14.3234	4.34968	12.392	10.6699	14.2108	18.7402	12.4165	7.99944	11.5921	14.1592
Agxt	1.23614	0	0	0	0	0	0.296387	0	0	0	0	0	0
Agxt2	0	0.162598	0	0	0	0	0	0	0	0	0	0	0
Ahctf1	0	0.812989	2.9368	4.2583	1.08742	3.49518	2.37109	2.89034	3.0055	1.58508	2.20674	1.54561	2.57439
Ahcy	14.8337	2.11377	18.355	20.9044	9.78678	25.3136	18.9687	18.3055	16.4419	22.4553	16.2058	18.5474	14.1592
Ahcyl1	4.94457	0.162598	2.2026	2.32271	1.08742	2.22421	2.37109	1.44517	2.65191	1.58508	1.03441	1.54561	2.57439
Ahcyl2	2.47228	0.325196	0	3.48406	1.63113	2.75378	2.96387	1.44517	2.12153	2.6418	2.34466	3.86404	3.86159
Ahdc1	1.23614	0.487794	1.4684	0.774236	0	0.847316	0.88916	0.722585	0	0.792541	0.482725	1.54561	0
Ahi1	18.5421	21.3003	44.052	29.0338	19.0299	28.0674	32.0097	19.5098	21.0385	38.042	24.619	20.8658	11.5848
Ahnak	2.47228	0.812989	14.684	7.35524	7.61194	16.7345	12.1518	6.26241	6.1878	15.8508	5.99958	9.27368	2.57439
Ahr	0	0.325196	0.7342	0.774236	0	1.05915	1.18555	0.481724	0.353589	1.3209	0.965449	1.54561	0
Ahrr	0	0.325196	0	0.387118	0	0.105915	0	0	0.176794	0	0.0689607	0	0
Ahsa1	45.7372	7.6421	32.3048	59.6162	27.7292	60.1595	29.3423	36.611	36.7732	41.2121	42.2729	57.1877	41.1903
Ahsa2	0	0.487794	2.9368	3.48406	2.17484	2.01238	1.77832	0.963447	0.883971	2.90598	1.44817	0.772807	0
Ahsg	0	0	0	0.387118	0	0	0	0.481724	0.883971	0	0	0	0
Ahsp	201.491	2217.83	24.9628	153.686	490.427	53.6987	85.6557	355.512	435.975	69.7436	918.004	91.964	205.951
Aicda	0	0.325196	0	0	0	0	0	0.240862	0.176794	0.26418	0.344803	0	0
Aida	2.47228	1.46338	6.6078	3.87118	3.26226	6.14304	7.40966	2.64948	3.0055	3.96271	3.10323	2.31842	2.57439
Aif1	56.8625	43.9014	93.2434	35.2277	29.3604	118.095	53.646	87.9145	81.679	165.905	73.719	53.3237	43.7647
Aif1l	1.23614	0	0.7342	0.774236	0	1.16506	0	1.44517	4.06627	0.792541	0.482725	0	1.2872
Aifm1	3.70842	1.62598	13.2156	10.4522	4.34968	13.8748	8.29882	9.15275	10.9612	10.303	9.86138	10.8193	12.872
Aifm2	1.23614	0.162598	1.4684	0.774236	0	0.635487	0.592773	0	0.707177	0.26418	0.413764	0.772807	0
Aifm3	1.23614	0	0.7342	0.387118	0.54371	0.529573	0.296387	0	0.176794	0.26418	0.206882	0	0
Aig1	27.1951	9.75587	35.2416	40.6474	27.1855	45.9669	38.8266	32.9981	24.928	37.2494	25.9982	22.4114	21.8823
Aimp1	35.8481	2.76416	46.9888	48.7769	28.2729	62.3837	31.417	43.596	36.2428	38.8345	38.0663	40.186	38.6159
Aimp2	8.65299	4.06495	20.5576	24.0013	7.06823	25.7372	13.9302	15.4152	18.5634	13.209	16.0678	16.2289	11.5848
Aip	61.8071	9.43068	82.2304	48.3897	34.7975	68.5267	45.6435	47.6906	60.1101	66.8376	40.7558	46.3684	46.3391
Aipl1	0	0	0	0.387118	0	0	0.592773	0.240862	0.176794	0	0.206882	0	0
Aire	0	0	0	0	0	0	0	0	0	0.26418	0	0	0
Ajap1	0	0	0	0	0	0	0.296387	0	0.176794	0	0.137921	0	0
Ajuba	0	0.162598	0	0.387118	0	0.105915	0	0.240862	0.707177	0	0.0689607	0.772807	0
Ak1	0	0.162598	0	0	0.54371	0.211829	0	0	0	0	0	0	1.2872
Ak2	13.5976	0.487794	9.5446	16.6461	3.80597	14.4044	10.0771	16.6195	23.5136	10.8314	8.55112	10.8193	9.01038
Ak3	9.88913	1.62598	9.5446	10.8393	3.26226	12.2861	9.78076	6.26241	8.66292	5.54779	5.7927	10.0465	5.14879
Ak4	0	0	0	0	0	0	0	0	0.176794	0	0	0	0
Ak5	0	0.162598	0	0	0	0.105915	0	0.240862	0	0	0.275843	0	0
Ak6	37.0842	11.5444	27.8996	21.2915	13.049	31.1389	24.8965	32.2755	39.7787	30.1166	24.4121	25.5026	24.4567
Ak7	1.23614	0.487794	1.4684	0.774236	0.54371	1.80055	1.77832	0	1.41435	1.58508	0.965449	1.54561	0
Ak8	0	0	0	0.387118	0	0	0	0.240862	0.707177	0	0.137921	0	0
Akap1	0	0	0.7342	0	0	0	0	0	0	0	0	0	0
Akap10	1.23614	1.13819	2.9368	1.54847	2.71855	5.40164	1.48193	6.02154	3.71268	3.96271	2.55154	0.772807	3.86159
Akap11	1.23614	2.60157	0.7342	1.93559	2.71855	2.64786	2.96387	2.64948	1.76794	2.11344	2.48258	3.09123	1.2872
Akap12	0	0.325196	1.4684	1.54847	0.54371	1.4828	1.18555	1.92689	3.0055	0.528361	0.413764	3.86404	2.57439
Akap13	18.5421	2.92676	29.368	24.3884	13.049	42.154	22.5254	20.4733	17.3258	25.0971	15.0334	22.4114	11.5848
Akap14	0	0	0.7342	0.774236	1.08742	1.37689	0.296387	0.240862	0.176794	0.528361	0.620646	2.31842	0
Akap17a	1.23614	1.30078	2.2026	3.48406	4.34968	3.07152	1.48193	2.40862	1.76794	6.07615	2.75843	2.31842	2.57439
Akap2	0	0.812989	5.1394	2.32271	2.71855	3.17744	3.26025	3.61293	2.12153	2.11344	1.31025	6.18246	0
Akap3	0	0	0	0	0	0.105915	0	0.240862	0	0	0	0	0
Akap4	0	0	0	0	0.54371	0.211829	0	0	0	0.26418	0.0689607	0.772807	0
Akap5	0	0	0	0	0	0.105915	0	0	0	0	0.0689607	0	0
Akap6	0	0.650391	0	0	0	0.105915	0	0.240862	0	0.26418	0.551685	0.772807	0
Akap7	0	0	0	0.387118	0	0.105915	0	0.240862	0	0	0	0	1.2872
Akap8	16.0698	1.95117	23.4944	13.5491	6.52452	27.326	13.6338	10.5979	16.9723	18.4926	10.9647	9.27368	6.43598
Akap8l	6.18071	1.46338	5.8736	8.12948	3.26226	10.1678	5.63134	6.26241	3.88947	5.01943	2.82739	4.63684	1.2872
Akap9	9.88913	49.1046	17.6208	17.4203	30.9915	26.5846	18.0796	24.5679	18.033	18.7568	31.584	15.4561	12.872
Akip1	3.70842	0.325196	5.8736	3.87118	5.98081	5.93122	5.03857	5.53982	5.65742	5.28361	4.06868	6.18246	6.43598
Akirin1	11.1253	1.46338	11.013	16.259	4.89339	7.73176	8.8916	10.8388	7.42536	11.0956	7.65463	7.72807	9.01038
Akirin2	3.70842	1.78858	4.4052	5.80677	2.71855	4.02475	5.92773	3.1312	4.24306	3.69853	4.96517	3.86404	0
Akna	2.47228	0.812989	5.1394	16.259	1.63113	5.93122	6.22412	4.09465	3.35909	3.17016	3.51699	2.31842	3.86159
Aknad1	0	0.162598	0	0	0	0	0	0	0.176794	0.26418	0.206882	0	0
Akp3	0	0	0	0	0	0	0	0.240862	0	0	0	0	0
Akr1a1	93.9467	11.3819	129.219	137.427	86.9936	210.664	101.364	125.489	118.806	139.751	96.6139	119.012	83.6678
Akr1b1	180.477	30.731	169.6	220.27	83.7314	194.141	127.15	160.414	199.424	170.396	152.127	171.563	173.772
Akr1b10	0	0	0	0	0	0	0	0	0	0	0.206882	0	0
Akr1b7	0	0	0	0	0	0.105915	0	0	0	0	0.0689607	0	0
Akr1b8	0	0.162598	2.2026	1.93559	0	4.44841	0.88916	3.37206	2.12153	2.6418	1.65506	0.772807	0
Akr1c1	0	0.162598	0	0	0	0.211829	0	0	0	0.26418	0.0689607	0.772807	0
Akr1c12	0	0	0.7342	0.387118	0.54371	0.105915	0	0.481724	0.707177	0.26418	0.206882	0	0
Akr1c12l1	0	0	0	0	0	0	0	0	0.353589	0	0	0	0
Akr1c13	0	0.162598	0	0	0	0.211829	0	0	0.176794	0	0	0	0
Akr1c14	1.23614	0.162598	2.2026	1.16135	1.08742	1.69463	4.4458	3.1312	1.59115	1.84926	2.41362	0	2.57439
Akr1c15	1.23614	0.162598	0	5.80677	0.54371	0.105915	0	11.3205	14.4971	0	0.0689607	18.5474	2.57439
Akr1c19	0	0	0	0.774236	0	0	0	0.963447	2.29833	0.26418	0.0689607	3.09123	0
Akr1c2	0	0	0	0	0	0.105915	0.296387	0	0	0	0	0	0
Akr1c3	0	0.162598	0.7342	0.387118	0	0.211829	0	0.481724	0	0.26418	0.413764	0.772807	0
Akr1d1	0	0.325196	1.4684	0.774236	0	1.05915	0	0.481724	0.353589	0.528361	0.344803	0.772807	1.2872
Akr1e2	0	0.325196	1.4684	0.387118	1.08742	1.16506	1.18555	1.44517	1.41435	0.792541	0.551685	1.54561	5.14879
Akr7a2	2.47228	0.162598	9.5446	7.35524	5.98081	9.53231	5.92773	6.02154	5.30383	5.81197	5.72374	10.0465	6.43598
Akr7a3	3.70842	25.8531	2.2026	3.87118	8.15565	2.33012	3.55664	7.94844	6.89498	0.792541	36.0664	6.18246	5.14879
Akt1	0	0	0	0	0	0	0	0.240862	0.176794	0	0.206882	0	0
Akt1s1	3.70842	0.487794	2.2026	1.54847	0.54371	2.43603	1.48193	1.20431	0.707177	2.11344	1.24129	0	0
Akt2	0	0.325196	0.7342	0.387118	0	0.529573	0.592773	0.481724	0	0.26418	0.551685	0	1.2872
Akt3	0	0.325196	1.4684	0.387118	0	0.635487	0.296387	0	0.353589	1.3209	0.689607	0	1.2872
Aktip	9.88913	2.43897	5.1394	7.35524	9.78678	8.47316	5.33496	5.78068	6.01101	7.66123	8.55112	4.63684	7.72318
Alad	11.1253	21.6255	8.8104	16.6461	19.5736	9.10865	9.78076	17.8238	28.4639	9.24631	20.7572	13.9105	12.872
Alas1	13.5976	1.62598	5.1394	31.7437	4.89339	15.6754	5.33496	29.1443	33.4141	12.9448	7.51671	24.7298	15.4464
Alas2	686.058	6687	88.104	353.826	2616.88	219.667	431.539	1105.8	1144.57	240.933	3731.12	197.066	701.522
Alb	0	0	0	0.774236	0.54371	0	0.88916	0.963447	0.530383	0.26418	0	0	0
Alcam	2.47228	0.650391	1.4684	1.54847	1.08742	0.953231	1.18555	0.722585	1.41435	2.37762	1.44817	1.54561	2.57439
Aldh16a1	2.47228	1.13819	5.1394	3.09694	3.80597	7.94359	3.85303	3.85379	3.35909	4.75525	4.2066	6.18246	3.86159
Aldh18a1	3.70842	0.975587	2.9368	7.74236	2.17484	6.88445	5.03857	3.1312	2.29833	1.05672	3.8618	3.09123	5.14879
Aldh1a1	0	0	0	0	0	0.105915	0	0	0	0.26418	0.0689607	0	0
Aldh1a2	0	0.162598	0	0	0	0	0	0	0	0	0	0	0
Aldh1a7	0	0	0	0	0	0.317744	0	0	0	0.26418	0.137921	0	0
Aldh1b1	0	0	0	0	0	0	0	0	0	0	0.0689607	0	0
Aldh1l1	0	0	0	0.387118	0	0.105915	0.296387	0	0	0	0	0	0
Aldh1l2	0	0	0	0.387118	0	0.211829	0.296387	0.240862	0	0	0	0	0
Aldh2	17.306	0.812989	13.2156	20.1301	8.15565	20.1238	17.4868	13.7291	12.906	16.115	16.4126	16.2289	29.6055
Aldh3a1	0	0	0	0.387118	0	0	0	0	0	0	0.137921	0	1.2872
Aldh3a2	4.94457	1.30078	11.013	10.4522	6.52452	19.4883	6.5205	9.39361	13.79	13.4732	7.17191	6.18246	6.43598
Aldh3b1	4.94457	1.13819	5.8736	9.29083	3.26226	9.32048	0.592773	13.7291	19.0938	6.07615	3.58595	7.72807	3.86159
Aldh4a1	4.94457	0.325196	8.8104	6.19389	4.34968	5.40164	4.74219	5.29896	6.54139	3.96271	3.51699	2.31842	3.86159
Aldh5a1	1.23614	0.162598	0	0.774236	0	0.635487	0.592773	0.240862	0.707177	0.528361	0.551685	0.772807	0
Aldh6a1	0	0.162598	1.4684	2.32271	2.17484	1.69463	1.18555	1.20431	0.883971	0.792541	1.65506	0.772807	0
Aldh7a1	2.47228	0	0.7342	2.70983	0	1.80055	0.88916	2.16776	3.1823	1.3209	1.17233	1.54561	0
Aldh8a1	0	0	0	0	0	0	0	0.240862	0	0	0.275843	0	0
Aldh9a1	22.2505	1.95117	12.4814	29.0338	8.15565	21.5007	16.3013	15.8969	18.7402	19.8135	14.068	17.0018	23.1695
Aldoa	713.254	82.4371	817.164	951.536	1056.97	1893.96	833.143	1064.37	1055.64	1290.26	578.649	604.335	612.706
Aldoart2	0	0	0	0	0	0	0.296387	0	0	0	0	0	0
Aldob	0	0	0	0	0	0.105915	0.592773	0.963447	0.176794	0	0	0	0
Aldoc	3.70842	0.325196	7.342	6.19389	5.4371	12.1802	2.66748	4.09465	3.0055	10.0389	3.99972	4.63684	1.2872
Alg1	1.23614	0.162598	1.4684	0.387118	0	0.105915	0	0.240862	0.353589	0	0.413764	0	2.57439
Alg10	0	0.162598	0	0	0	0.211829	0	0	0.353589	0.26418	0.344803	0.772807	0
Alg11	9.88913	3.25196	8.8104	7.35524	2.17484	6.5667	8.29882	8.91189	10.0773	5.54779	4.48244	6.18246	2.57439
Alg12	6.18071	0.162598	5.8736	1.93559	1.08742	9.74414	5.33496	4.09465	4.06627	4.49107	3.37907	3.09123	1.2872
Alg13	21.0144	7.9673	22.026	17.4203	3.26226	10.9092	13.6338	17.342	19.2706	12.6807	13.5853	16.2289	23.1695
Alg14	11.1253	2.27637	10.2788	8.90371	3.26226	15.7813	12.7446	14.2108	18.033	9.24631	9.86138	11.5921	7.72318
Alg2	1.23614	0	0	2.32271	0	3.38927	0.592773	1.20431	1.59115	0.528361	1.44817	0	2.57439
Alg3	4.94457	0.325196	4.4052	15.0976	4.34968	15.1458	8.59521	6.74413	6.89498	8.71795	6.1375	7.72807	7.72318
Alg5	16.0698	9.10548	27.8996	24.0013	9.78678	31.033	22.8218	22.4001	23.1601	23.7762	21.8605	24.7298	36.0415
Alg6	199.019	44.2266	268.717	192.785	322.964	339.032	257.264	204.251	216.396	433.52	180.608	129.059	158.325
Alg8	2.47228	0.162598	4.4052	2.32271	2.17484	3.91884	2.37109	4.09465	4.24306	2.6418	1.65506	1.54561	3.86159
Alg9	0	0.487794	0	1.16135	0.54371	1.27097	0.592773	0.481724	1.23756	1.58508	0.413764	0	1.2872
Alk	0	0.162598	0	0	0	0.105915	0.296387	0	0	0.26418	0	0	0
Alkal2	0	0	0	0.387118	0	0.211829	0	0.240862	0	0	0	0	0
Alkbh1	25.959	7.9673	19.0892	24.3884	4.34968	21.077	11.8555	12.7657	12.022	19.8135	9.51657	18.5474	21.8823
Alkbh2	2.47228	1.62598	2.2026	2.70983	1.63113	2.01238	2.07471	1.92689	1.23756	2.11344	1.72402	2.31842	3.86159
Alkbh3	35.8481	7.3169	36.71	44.1314	14.6802	46.7083	35.5664	47.6906	50.9168	41.4763	30.4806	34.7763	38.6159
Alkbh4	4.94457	0.975587	8.8104	7.74236	2.17484	5.71939	4.74219	3.1312	4.95024	5.81197	2.55154	1.54561	3.86159
Alkbh5	0	0	0	0.774236	0	0.423658	0.296387	0	0.176794	0.26418	0.275843	0	0
Alkbh6	6.18071	1.95117	16.8866	13.5491	9.78678	20.4415	12.1518	11.3205	16.7955	15.3225	11.9992	9.27368	15.4464
Alkbh7	11.1253	5.52833	12.4814	9.67795	3.80597	8.89682	8.59521	7.46671	10.6077	10.303	9.10281	10.0465	7.72318
Alkbh8	0	0.325196	0	0	0	0.423658	0.592773	1.68603	0.530383	0.26418	0.482725	0.772807	0
Allc	0	0	0	0	0.54371	0	0	0	0	0	0.137921	0	0
Alms1	6.18071	6.66651	5.1394	4.64542	6.52452	6.35487	6.22412	7.70758	8.48613	5.81197	6.20646	4.63684	11.5848
Alox12	60.5709	14.146	116.004	130.072	186.493	221.044	158.567	95.1404	86.0988	206.061	92.3383	62.5974	69.5086
Alox12e	0	0.162598	0	0	0	0.211829	0	0.722585	0.353589	0	0.344803	0.772807	0
Alox15	23.4867	48.942	3.671	17.4203	73.9446	9.10865	7.40966	27.6991	23.3368	6.07615	172.126	3.09123	12.872
Alox15b	0	0	0	0	0	0	0	0.240862	0	0	0	0	0
Alox5	14.8337	0.162598	0	9.29083	0	0.847316	0.88916	17.8238	35.5357	0.26418	0.275843	15.4561	3.86159
Alox5ap	64.2793	22.1133	66.078	91.3598	25.5544	101.36	45.0508	145.721	167.071	111.484	54.341	71.8711	74.6574
Aloxe3	0	0	0	0	0	0	0	0.240862	0	0.26418	0.137921	0	1.2872
Alpi	0	0	0.7342	0	0	0	0	0	0	0	0	0	0
Alpl	0	0	0.7342	0.774236	3.26226	3.17744	1.18555	1.68603	1.23756	1.84926	0.551685	0.772807	0
Als2	0	0.487794	0	0	0	0.317744	0	0.240862	0.176794	0	0.275843	0	0
Alx1	1.23614	0.325196	0.7342	0.774236	0	0.635487	0.296387	0	0.176794	0.528361	0.758567	0.772807	0
Alx3	0	0	0	0	0	0.105915	0	0	0	0	0	0	0
Alx4	0	0	0	0	0	0	0	0	0.176794	0	0	0	0
Alyref	1.23614	0.487794	2.9368	4.64542	0.54371	2.64786	2.07471	1.20431	2.12153	1.58508	2.13778	3.86404	1.2872
Amacr	3.70842	0	2.2026	1.54847	0.54371	1.4828	1.48193	1.20431	0.707177	1.3209	0.827528	0.772807	0
Ambn	0	0.162598	0	0	0	0	0	0	0	0	0.0689607	0	0
Ambp	0	0	0	0.387118	0	0.317744	0	0.481724	0.176794	0	0	0	0
Ambra1	0	0.325196	5.1394	2.70983	3.26226	5.61347	4.4458	3.85379	3.0055	3.43435	3.37907	5.40965	7.72318
Amd1	123.614	52.5191	198.968	143.621	145.714	264.998	382.042	162.823	120.397	301.958	149.3	119.012	114.561
Amdhd1	1.23614	0	0	0	0	0.211829	0	0.240862	0.530383	0	0	0	0
Amdhd2	2.47228	0.487794	8.0762	3.48406	1.63113	5.8253	1.77832	4.57637	3.71268	3.96271	2.75843	0.772807	1.2872
Amelx	54.3902	22.7637	32.3048	32.1308	12.5053	29.3383	34.0845	22.4001	42.077	31.9658	28.2739	51.7781	73.3702
Amer1	0	0	0	0	0.54371	0.105915	0.296387	0	0	0.528361	0.0689607	0	0
Amh	0	0	0	0	0	0.211829	0	0	0	0	0	0	0
Amhr2	0	0	0	0	0	0	0	0	0	0	0.137921	0	1.2872
Amigo1	1.23614	0	0	0.774236	0.54371	0	0	0	0	0	0.0689607	0	0
Amigo2	0	0.162598	0	0	0	0.105915	0	0	0	0	0	0	0
Amigo3	0	0	0	0	0	0.317744	0.592773	0.240862	0.707177	1.58508	0.206882	0	0
Ammecr1l	3.70842	2.11377	5.1394	4.64542	2.17484	5.29573	3.55664	5.0581	1.94474	3.17016	2.68947	3.09123	1.2872
Amn	0	0.162598	0	0	0	0	0	0	0	0	0	0	0
Amn1	16.0698	10.7315	11.7472	11.2264	6.52452	12.1802	7.40966	9.39361	12.906	7.13287	8.758	10.8193	7.72318
Amotl2	0	0.162598	0	0	0	0.105915	0	0	0.353589	0	0.137921	0	0
Ampd1	0	0.975587	0	1.16135	0	0.211829	0.88916	0.240862	0.353589	0.792541	0.620646	0.772807	1.2872
Ampd2	2.47228	0.162598	3.671	1.93559	5.4371	6.24896	1.77832	3.61293	2.82871	4.49107	2.55154	3.09123	2.57439
Ampd3	1.23614	0.162598	2.9368	1.93559	0.54371	2.11829	0.296387	1.68603	1.41435	2.90598	0.482725	1.54561	0
Amph	0	0.162598	0	0	0	0	0	0	0	0	0	0	0
Amt	1.23614	0.650391	1.4684	4.2583	0	2.64786	2.07471	3.37206	2.47512	2.6418	1.10337	0.772807	2.57439
Amtn	0	0	0	0	0	0	0.296387	0.240862	0	0	0	0	0
Amy1a	0	0.162598	0	0	0.54371	0	0	0	0	0	0.137921	0	0
Amy2a3	0	0	0	0	0	0	0	0	0.176794	0	0.0689607	0	0
Amz1	0	0.162598	0	0	0	0.635487	0	0	0.353589	0.528361	0.482725	0	0
Amz2	9.88913	1.30078	23.4944	16.6461	8.15565	20.9711	14.2266	13.0065	13.2596	14.5299	10.1372	14.6833	10.2976
Anapc1	2.47228	0	2.2026	1.93559	0.54371	3.07152	3.55664	1.68603	2.65191	3.17016	2.34466	1.54561	0
Anapc10	4.94457	0	0.7342	3.48406	0.54371	1.80055	1.48193	2.40862	2.82871	1.58508	1.37921	3.86404	1.2872
Anapc11	98.8913	28.1294	91.775	106.845	36.4286	86.6381	82.6919	93.9361	89.9883	87.1795	86.2008	78.0535	104.263
Anapc13	189.13	68.1285	183.55	145.943	76.1194	133.241	114.405	160.655	181.214	154.81	127.577	163.835	151.889
Anapc15	25.959	15.2842	35.2416	32.5179	26.0981	35.1636	26.9712	34.4432	30.055	29.0598	26.8257	37.0947	28.3183
Anapc2	12.3614	1.30078	9.5446	13.162	3.26226	14.1926	7.11328	11.3205	11.4916	10.0389	8.13736	8.50088	12.872
Anapc4	8.65299	1.95117	8.8104	11.6135	4.34968	14.0866	9.78076	12.284	15.3811	12.6807	7.51671	6.95526	3.86159
Anapc5	22.2505	3.25196	29.368	34.8406	20.1173	39.4002	18.6724	21.9184	25.812	28.7957	22.8949	31.6851	30.8927
Anapc7	3.70842	0.162598	3.671	4.64542	3.26226	3.60109	2.07471	2.40862	3.71268	2.37762	2.89635	3.86404	3.86159
Ancv1r	0	0.162598	0	0	0	0	0	0	0.176794	0.26418	0	0	0
Andpro	0	0	0	0	0	0	0	0	0	0	0.137921	0	0
Ang	0	0.162598	0	0	0.54371	1.05915	0	0.240862	0.176794	0.528361	0.0689607	0	0
Ang2	0	0	0	0.387118	0	0.211829	0	0.722585	0	0.26418	0	0	0
Angel1	0	0	0.7342	1.16135	0	1.16506	1.77832	0.481724	0.353589	1.05672	0.206882	0	1.2872
Angel2	3.70842	0.812989	0.7342	1.93559	1.08742	1.80055	1.77832	3.1312	1.59115	1.84926	1.86194	3.09123	1.2872
Angpt1	8.65299	5.69093	33.7732	13.5491	30.4478	55.9229	50.0893	32.9981	20.5081	58.9122	26.274	20.093	6.43598
Angpt2	3.70842	0.325196	0	0.387118	0	0.529573	0	0.481724	0.530383	0.26418	0.0689607	0.772807	1.2872
Angpt4	0	0	0	0	0	0	0	0	0.176794	0	0.0689607	0	0
Angptl1	0	0.162598	1.4684	0.774236	0	0.211829	0	0.963447	0	0	0.275843	0.772807	0
Angptl2	0	0	0	0	0	0	0.296387	0	0	0	0	0	0
Angptl3	0	0.162598	0	0	0	0	0	0	0	0	0.0689607	0	0
Angptl4	0	0	0	0	0.54371	0.105915	0	0.240862	0.707177	0	0.0689607	0.772807	0
Angptl6	0	0.162598	0	0	1.08742	0.423658	0.296387	0.240862	0	0.26418	0.413764	0	1.2872
Angptl8	0	0	0	0	0	0	0	0	0.176794	0	0	0	0
Ank1	0	0.975587	0	0.387118	3.80597	0.211829	0	0.481724	0.707177	0	2.55154	0	0
Ank3	0	0.162598	0	0.387118	0	0.317744	0.296387	0.481724	0.707177	0.528361	0.275843	0	1.2872
Ankef1	0	0.162598	0	0	0	0.211829	0.296387	0	0	0	0.0689607	0	0
Ankfy1	1.23614	0.650391	6.6078	3.48406	1.08742	6.24896	3.55664	3.1312	3.53589	3.96271	3.65492	3.86404	2.57439
Ankh	0	0	0.7342	1.16135	1.08742	0.211829	0.296387	0.240862	0.353589	0	0.413764	0	0
Ankhd1	0	1.46338	9.5446	5.03253	2.71855	9.95597	3.55664	4.09465	4.24306	6.34033	4.89621	6.18246	5.14879
Ankib1	0	0.812989	0.7342	1.93559	1.63113	3.91884	1.18555	0.963447	1.76794	4.22689	1.5861	0.772807	0
Ankk1	0	0	0	0	0	0	0	0	0.176794	0	0.275843	0	0
Ankle2	0	0.162598	0	0.387118	1.08742	0.529573	1.18555	0	0.176794	0	1.10337	0	1.2872
Ankmy2	12.3614	0.975587	23.4944	11.2264	13.049	27.326	11.5591	9.39361	15.3811	13.209	14.068	17.7746	20.5951
Ankra2	1.23614	0.975587	4.4052	3.48406	0	3.81292	1.77832	2.40862	1.94474	3.96271	1.44817	0.772807	0
Ankrd1	3.70842	1.30078	4.4052	1.93559	2.17484	2.22421	3.26025	2.16776	1.59115	1.58508	2.82739	3.86404	3.86159
Ankrd10	3.70842	0.650391	4.4052	7.35524	1.63113	8.36725	4.14941	4.57637	3.88947	3.96271	3.58595	2.31842	1.2872
Ankrd11	9.88913	2.11377	16.1524	15.0976	7.61194	33.2572	15.7085	11.3205	7.07177	13.4732	7.72359	14.6833	3.86159
Ankrd12	14.8337	3.41456	12.4814	11.2264	9.24307	25.1017	10.9663	10.3571	13.2596	13.4732	9.10281	11.5921	5.14879
Ankrd13a	4.94457	1.30078	7.342	12.7749	4.34968	10.3796	9.48437	6.50327	7.07177	9.51049	5.30997	6.18246	9.01038
Ankrd13c	4.94457	4.71534	5.8736	11.2264	7.06823	10.4855	4.14941	11.3205	8.30933	5.54779	4.89621	11.5921	11.5848
Ankrd13d	0	0.487794	1.4684	1.16135	2.17484	2.01238	0.296387	0.240862	0.707177	0.792541	0.551685	0	1.2872
Ankrd16	0	0.325196	0	0	0	1.37689	0.88916	0.722585	1.06077	0.792541	0.620646	0.772807	1.2872
Ankrd17	1.23614	1.46338	3.671	3.48406	1.63113	8.15542	5.92773	3.37206	3.53589	2.37762	2.82739	4.63684	2.57439
Ankrd2	0	0	0	0	0	0	0	0.240862	0	0	0	0	0
Ankrd22	0	0.162598	0	0	0	0.105915	0	0	0	0	0	0	0
Ankrd23	1.23614	0	0.7342	0.387118	0	0.105915	0.296387	0	0	0.528361	0.413764	0	1.2872
Ankrd24	2.47228	0.487794	3.671	2.70983	2.71855	2.64786	1.18555	4.81724	3.71268	3.17016	2.62051	5.40965	6.43598
Ankrd27	4.94457	0.325196	3.671	2.70983	3.26226	4.13067	2.66748	3.1312	3.1823	6.60451	1.79298	3.09123	2.57439
Ankrd29	0	0	0	0	0	0.105915	0	0.481724	0.176794	0	0.137921	0	0
Ankrd33b	3.70842	0	0.7342	2.32271	0	3.60109	0.296387	1.68603	2.65191	1.05672	0.413764	0	0
Ankrd34a	0	0	0	0.387118	0	0.105915	0	0	0.176794	0	0.0689607	0	0
Ankrd34c	0	0	0	0.387118	0	0.211829	0	0	0	0	0.0689607	0	0
Ankrd37	4.94457	1.13819	6.6078	5.03253	2.17484	6.88445	7.40966	4.33551	4.24306	5.01943	4.82725	5.40965	7.72318
Ankrd39	8.65299	3.08936	5.8736	9.67795	1.08742	4.97798	5.63134	7.22585	8.48613	3.17016	4.48244	3.86404	11.5848
Ankrd40	0	0.650391	0	1.16135	0	0.953231	1.48193	1.44517	1.06077	0.792541	1.03441	0.772807	1.2872
Ankrd42	1.23614	0	0	1.16135	1.63113	0.953231	0.296387	0.481724	0.176794	0.528361	0.758567	0.772807	0
Ankrd44	1.23614	1.46338	10.2788	10.8393	7.06823	13.1334	5.63134	8.91189	8.66292	9.24631	5.24101	9.27368	14.1592
Ankrd46	13.5976	5.52833	11.7472	8.12948	8.69936	14.5103	11.8555	7.46671	10.7845	8.71795	10.9647	10.8193	12.872
Ankrd49	4.94457	1.62598	3.671	4.64542	4.89339	7.3081	4.14941	7.94844	8.48613	5.81197	4.89621	4.63684	5.14879
Ankrd50	0	0	0	0	0	0.211829	0.296387	0.240862	0.176794	0.792541	0.137921	0	0
Ankrd52	0	0	0	0	0	0	0	0	0	0	0.0689607	0.772807	0
Ankrd54	0	0	1.4684	1.16135	1.63113	2.54195	0.88916	0.481724	0.530383	1.58508	1.51713	0.772807	1.2872
Ankrd55	0	0	0	0	0	0	0	0	0.176794	0	0	0	0
Ankrd6	2.47228	0.325196	0.7342	0.774236	0.54371	0.211829	0.592773	0	0.707177	0	0.344803	0.772807	0
Ankrd61	0	0	0	0.387118	0	0.211829	0	0	0	0	0	0	0
Ankrd7	0	0.325196	0	0	0	0	0.296387	0	0	0.26418	0.137921	0.772807	0
Ankrd9	0	0	0	0	0	0.317744	0.296387	0.240862	0	0.26418	0.137921	0	0
Anks1a	2.47228	15.772	0	1.16135	9.24307	1.05915	0.296387	3.1312	4.77345	1.05672	10.2751	2.31842	1.2872
Anks1b	0	0.162598	0	0	0	0.211829	0.296387	0.240862	0.176794	1.58508	0.137921	0	0
Anks3	2.47228	0.812989	2.2026	5.41965	1.63113	5.93122	2.07471	3.1312	4.06627	2.90598	1.65506	3.09123	0
Anks4b	0	0	0.7342	0.387118	0	0.211829	0.592773	0.240862	0	0.26418	0.275843	0	0
Anks6	0	0	0	0	0	0.211829	0	0	0	0	0.0689607	0	0
Ankzf1	11.1253	0.650391	6.6078	10.0651	4.89339	11.8624	5.63134	9.63447	9.01651	8.45377	6.75815	11.5921	11.5848
Ano1	0	0.975587	0.7342	0	0	0.317744	0.592773	0	0.707177	0	0.413764	0	0
Ano4	0	0.975587	0.7342	0	0	0	0.592773	0.481724	0.353589	0.26418	0.413764	0.772807	0
Ano6	11.1253	1.62598	18.355	13.9362	23.3795	26.9023	26.9712	11.0796	10.2541	22.9837	14.8265	7.72807	12.872
Ano7	0	0.162598	0	0	0	0	0	0	0	0	0	0	0
Anp32a	27.1951	1.30078	29.368	23.6142	22.8358	38.2352	30.5278	27.94	30.4086	38.042	23.9294	22.4114	19.308
Anp32b	11.1253	2.76416	8.8104	25.5498	7.61194	29.2324	21.0434	19.9915	15.2043	14.0016	17.8608	21.6386	19.308
Anp32e	29.6674	4.87794	33.7732	40.6474	31.5352	34.8459	25.4892	32.7572	39.9555	31.7016	23.9294	30.1395	29.6055
Anpep	8.65299	0.325196	3.671	7.74236	3.80597	9.21457	2.07471	12.0431	6.71818	13.7374	4.82725	0.772807	6.43598
Antkmt	12.3614	3.73975	22.026	18.1945	11.4179	23.3012	11.5591	16.1377	16.6187	15.3225	11.5854	11.5921	19.308
Anxa1	1089.04	65.2017	142.435	1245.36	78.2943	129.745	93.9545	2355.15	3974.16	176.208	101.096	1391.83	1072.23
Anxa10	0	0	0	0.387118	0	0.211829	0	0.240862	1.59115	0	0	0	0
Anxa11	22.2505	4.39014	30.8364	35.2277	22.2921	32.7276	23.4145	26.2539	26.5191	35.6644	14.6197	13.9105	19.308
Anxa13	0	0.162598	0	0.387118	0	0.105915	0	0	0	0	0	0	0
Anxa2	241.048	33.0074	351.682	306.597	216.397	517.816	271.194	491.117	492.372	396.535	316.46	390.268	271.599
Anxa3	23.4867	0.812989	2.9368	41.8087	5.98081	10.5915	2.96387	70.0908	92.9938	14.0016	2.48258	35.5491	16.7336
Anxa4	9.88913	3.25196	29.368	11.6135	10.8742	34.8459	17.7832	23.3636	16.0883	34.8718	21.7226	7.72807	15.4464
Anxa5	14.8337	2.43897	41.8494	14.7105	17.9424	67.3617	18.9687	26.2539	20.5081	51.5152	25.6534	13.9105	7.72318
Anxa6	85.2938	7.15431	132.89	118.458	89.7122	181.432	108.477	112.723	116.507	121.259	108.682	113.603	81.0934
Anxa7	19.7783	23.0889	14.684	25.5498	25.0107	29.1265	20.1543	24.327	26.3424	26.6822	31.4461	15.4561	11.5848
Anxa8	0	0.162598	0	0	0	0	0	0.240862	0	0	0	0	0
Aoah	0	0.162598	0	0.387118	0	0.317744	0.592773	0.722585	0.530383	0	0.413764	0	0
Aoc1	0	0	0	0	0	0	0	0.240862	0	0	0	0	0
Aoc2-ps1	0	0.162598	1.4684	0.387118	0.54371	0.635487	0	0.481724	0.353589	0.26418	0.275843	0	0
Aoc3	0	0	0.7342	0	0.54371	0.105915	0.592773	0.240862	0	1.05672	0.206882	0	0
Aox1	0	0.812989	0	0	0	0.317744	0	0	0.176794	0	0.0689607	0	0
Aox2	0	0	0	0	0	0.105915	0	0	0	0	0.137921	0	0
Aox3	0	0.325196	0	0	0	0.529573	0.88916	0.481724	0.530383	0.26418	0.344803	0	0
Aox4	0	0	0	0	0	0.317744	0.296387	0	0	0.26418	0.413764	0.772807	0
Ap1ar	1.23614	0.325196	2.2026	0.774236	1.63113	3.91884	1.48193	2.16776	2.12153	2.90598	2.06882	0	0
Ap1b1	9.88913	0.650391	2.9368	8.51659	2.71855	5.40164	2.66748	6.50327	5.12703	3.96271	3.10323	5.40965	2.57439
Ap1g1	3.70842	1.95117	8.0762	5.41965	3.80597	5.29573	2.96387	1.44517	2.65191	3.69853	2.41362	1.54561	2.57439
Ap1m1	29.6674	4.87794	54.3308	52.2609	38.6034	77.7413	41.1977	49.1358	61.878	53.6286	35.5837	40.186	37.3287
Ap1m2	2.47228	0	0	0	0	0.953231	0.296387	0	0.883971	0.528361	0.482725	0	0
Ap1s1	17.306	2.60157	15.4182	23.6142	15.7676	21.077	20.4507	20.2324	17.3258	18.4926	15.1024	16.2289	18.0208
Ap1s2	2.47228	3.41456	7.342	5.41965	8.15565	22.7716	11.5591	14.6926	11.4916	24.0404	9.79241	10.0465	6.43598
Ap1s3	2.47228	1.30078	9.5446	2.70983	1.63113	5.18981	2.07471	3.37206	5.65742	2.6418	3.10323	2.31842	7.72318
Ap2a1	0	0	0	0	0.54371	0.529573	0.296387	0.240862	0.176794	0.528361	0.482725	0	2.57439
Ap2a2	7.41685	2.60157	5.1394	2.32271	3.80597	4.3425	2.37109	2.64948	4.59665	3.17016	3.79284	1.54561	2.57439
Ap2b1	17.306	1.95117	16.1524	18.9688	13.049	21.9243	12.1518	13.0065	18.5634	17.1717	12.275	13.9105	7.72318
Ap2m1	391.857	59.836	651.235	515.641	779.137	1026.21	572.619	501.715	540.814	906.931	385.214	322.261	379.723
Ap2s1	13.5976	4.39014	17.6208	15.8718	5.98081	20.7593	14.5229	26.2539	27.0495	20.3419	14.8955	23.1842	10.2976
Ap3b1	8.65299	2.11377	9.5446	19.3559	12.5053	31.3507	25.1929	18.7872	15.5579	23.7762	14.9645	9.27368	7.72318
Ap3b2	0	0	0	0	0	0	0.296387	0	0	0	0	0	0
Ap3d1	2.47228	0.650391	7.342	5.80677	2.17484	5.0839	5.03857	2.64948	3.0055	5.81197	2.41362	3.86404	2.57439
Ap3m1	12.3614	0.650391	16.8866	11.2264	9.24307	22.5598	12.7446	14.9334	13.6132	13.4732	8.82697	10.0465	15.4464
Ap3m2	2.47228	0.325196	1.4684	1.93559	0.54371	1.90646	1.18555	2.40862	2.12153	1.58508	1.17233	3.09123	3.86159
Ap3s1	35.8481	12.8452	37.4442	31.7437	45.6717	46.6024	42.9761	32.5163	33.2373	42.7972	36.0664	23.1842	30.8927
Ap3s2	11.1253	3.25196	22.7602	10.0651	8.69936	18.535	11.5591	13.2474	16.6187	11.0956	11.0337	17.7746	10.2976
Ap4b1	19.7783	1.78858	14.684	12.3878	5.98081	17.4759	8.29882	8.43016	12.7292	8.98213	7.24087	9.27368	5.14879
Ap4e1	0	0	0.7342	0	0	0.847316	0.592773	0.481724	0.707177	0.26418	0.137921	0	0
Ap4m1	2.47228	0	3.671	0	0.54371	0.529573	0.296387	0.963447	0.353589	0	0.413764	0	1.2872
Ap4s1	4.94457	4.39014	10.2788	8.90371	8.15565	6.88445	9.18798	4.57637	5.83421	10.303	5.93062	7.72807	3.86159
Ap5b1	6.18071	0.162598	2.9368	1.93559	2.71855	4.02475	2.66748	1.44517	1.94474	2.37762	1.37921	0.772807	1.2872
Ap5m1	7.41685	0.650391	3.671	5.03253	1.63113	7.09628	4.74219	6.02154	8.83971	6.34033	5.03413	8.50088	2.57439
Ap5s1	6.18071	0.812989	2.9368	4.2583	3.26226	4.55433	2.37109	2.40862	3.1823	2.37762	3.24115	2.31842	2.57439
Ap5z1	4.94457	0.812989	2.9368	2.32271	3.80597	8.68499	5.03857	6.02154	3.53589	4.49107	3.93076	4.63684	1.2872
Apaf1	3.70842	0.487794	0	0.774236	1.08742	2.01238	2.37109	1.92689	1.41435	3.17016	1.03441	0.772807	1.2872
Apba1	2.47228	0	0.7342	0	0	0.105915	0	0	0	0.26418	0.137921	0.772807	0
Apba2	0	0.325196	0	0	0	0.105915	0	0	0	0	0	0	0
Apba3	2.47228	0.162598	0.7342	1.16135	1.08742	1.69463	1.18555	1.68603	0.530383	0.528361	0.827528	2.31842	0
Apbb1	0	0.162598	3.671	6.19389	5.4371	8.89682	2.07471	4.33551	3.0055	6.07615	2.62051	2.31842	2.57439
Apbb1ip	16.0698	1.46338	13.9498	16.259	11.4179	29.2324	16.3013	20.2324	12.5524	12.9448	15.723	16.2289	10.2976
Apbb3	1.23614	0.487794	4.4052	1.16135	1.08742	2.11829	1.77832	0.963447	1.59115	1.58508	0.896489	1.54561	1.2872
Apc	0	0	0	1.16135	0	1.80055	0.296387	0.481724	0.176794	1.3209	0.413764	0	0
Apc2	0	0.162598	0	0.387118	0	0.211829	0.296387	0.240862	0	0.26418	0.0689607	0	0
Apcs	0	0	0	0.387118	0	0	0	0	0	0	0	0	0
Apeh	8.65299	2.11377	16.8866	10.4522	9.78678	13.0275	9.18798	4.81724	9.72369	5.28361	7.93048	9.27368	2.57439
Apex1	48.2095	8.45509	46.9888	62.7131	21.2047	50.3094	45.3471	50.0992	50.2096	44.9107	43.2383	64.143	51.4879
Apex2	2.47228	0.812989	0	2.70983	0.54371	5.29573	4.14941	3.85379	2.29833	1.84926	3.51699	2.31842	2.57439
Apex2l1	0	0	0.7342	0	0	0.105915	0	0	0	0.26418	0.0689607	0	1.2872
Aph1a	2.47228	0.650391	6.6078	4.64542	2.17484	4.76615	3.85303	5.29896	5.30383	4.75525	2.34466	3.09123	1.2872
Aph1b	90.2383	31.544	171.069	225.69	204.979	236.189	181.981	153.429	110.496	196.286	120.198	93.5097	95.2526
Api5	8.65299	2.60157	16.8866	14.3234	8.69936	17.5818	12.7446	17.5829	17.3258	10.5672	10.1372	20.093	12.872
Apip	13.5976	1.46338	13.2156	9.67795	2.17484	8.68499	5.63134	11.8022	11.4916	10.5672	9.44761	12.3649	9.01038
Aplf	2.47228	1.13819	2.9368	5.80677	7.61194	20.6533	4.74219	5.29896	5.48062	7.92541	3.10323	3.86404	2.57439
Apln	0	0.325196	0	0	0.54371	0.211829	0.296387	0.240862	0.530383	0	0.0689607	0	0
Aplnr	1.23614	0.325196	0.7342	0	0	0.105915	0	0.481724	0	0.26418	0.413764	0	0
Aplp1	0	0	0	0	0	0.105915	0	0.481724	0.176794	0	0.0689607	0	0
Aplp2	0	0.650391	3.671	2.70983	0.54371	1.4828	2.07471	2.40862	2.12153	2.6418	2.48258	1.54561	2.57439
Apmap	2.47228	0.162598	0.7342	2.32271	1.08742	1.69463	1.48193	2.16776	2.29833	0.26418	0.689607	0	0
Apoa1	0	0	0	0.387118	0	0.105915	0	0.240862	0	0	0.0689607	0	0
Apoa2	0	0	0	0.387118	0	0	0	0.481724	0.176794	0	0	0	0
Apoa4	0	0	0	0	0	0	0	0	0	0	0.0689607	0	0
Apoa5	0	0	0	0	0	0	0	0	0.176794	0	0	0	0
Apob	1.23614	0.812989	0.7342	0.774236	0.54371	0.635487	0.88916	0.481724	0.883971	0.528361	1.17233	0	1.2872
Apobec1	2.47228	0.325196	1.4684	3.87118	1.63113	1.80055	0.592773	4.81724	6.89498	0.792541	0.827528	10.8193	0
Apobec2	0	0.162598	0	0.387118	0.54371	1.58872	1.48193	0	0	0.26418	0.482725	0	1.2872
Apobec3	11.1253	0.812989	14.684	13.5491	5.4371	15.1458	10.0771	8.91189	11.8452	5.01943	6.96503	3.86404	6.43598
Apobec4	0	0	0	0	0	0	0	0.240862	0	0	0	0	0
Apobr	3.70842	0.487794	2.2026	5.41965	5.98081	8.15542	3.26025	6.02154	7.95574	6.34033	3.24115	7.72807	1.2872
Apoc1	0	0.325196	0.7342	5.41965	0	0.317744	0.592773	5.0581	4.06627	0.26418	0.344803	1.54561	0
Apoc2	0	0	0	0	0	0	0	0	0.176794	0.26418	0.0689607	0	0
Apoc3	0	0	0.7342	0.774236	0	0.211829	0	1.92689	2.12153	0	0.275843	0	0
Apoc4	0	0	0	0	0	0.105915	0	0	0	0	0	0	0
Apoe	0	0.325196	0	8.90371	0	1.4828	1.48193	6.26241	10.7845	2.11344	0.689607	20.8658	0
Apof	0	0	0	0	0	0	0	0	0.353589	0.26418	0.0689607	0	0
Apoh	0	0	0	0	0	0	0	0.240862	0.176794	0	0	0	0
Apol3	48.2095	14.3086	63.8754	56.9063	23.3795	73.187	56.3134	36.3701	39.0715	47.0241	54.272	51.7781	55.3495
Apol9a	0	0.162598	0	0.387118	0.54371	0.317744	0	0.481724	0.530383	0	0.137921	0.772807	0
Apold1	0	0.162598	0.7342	2.70983	0	0.211829	0.296387	0.963447	0.883971	0	0.344803	0	0
Apom	0	0.487794	0	1.16135	1.08742	2.33012	1.18555	0.722585	0.707177	1.05672	1.03441	2.31842	1.2872
Apoo	17.306	3.57715	8.0762	10.4522	3.80597	11.121	4.4458	10.5979	13.0828	7.92541	10.2062	9.27368	9.01038
Apool	8.65299	4.39014	11.013	6.96812	7.06823	6.88445	7.40966	10.3571	13.4364	5.28361	7.79256	18.5474	10.2976
App	1.23614	0.650391	2.2026	3.09694	0.54371	1.80055	2.07471	1.44517	1.41435	1.05672	0.827528	2.31842	1.2872
Appbp2	3.70842	6.34132	8.8104	5.41965	7.06823	8.36725	7.40966	6.98499	3.88947	3.43435	11.2406	9.27368	1.2872
Appl2	0	0	0	0.387118	0	0.105915	0.88916	1.68603	1.41435	0	0.137921	0	0
Aprt	127.323	22.4385	146.106	144.782	58.7207	153.258	96.0292	118.022	125.524	121.523	112.268	118.239	105.55
Aptr	2.47228	0.162598	0	0.387118	0	0.529573	1.48193	0.963447	0.353589	0.792541	0.689607	2.31842	0
Aptx	4.94457	0.487794	0.7342	5.80677	1.63113	4.3425	3.26025	4.33551	2.29833	2.37762	2.96531	3.86404	5.14879
Aqp1	0	1.62598	0.7342	0.774236	1.63113	0.529573	0.592773	2.40862	1.23756	0	5.65477	0	0
Aqp11	0	0	0	0	0	0.105915	0	0.240862	0	0	0.0689607	0	0
Aqp12a	0	0.162598	0	0	0.54371	0.529573	0	0.240862	0	0	0.0689607	0	0
Aqp2	0	0	0	0	0	0	0	0.240862	0	0.26418	0	0	0
Aqp3	0	0.487794	0	0	0	0	0	0.481724	0.353589	0	0.206882	0	0
Aqp4	0	0.325196	0	0.387118	0	0.105915	0.296387	0.240862	0	0	0.206882	0	1.2872
Aqp6	0	0	0	0	0	0	0	0	0	0	0.0689607	0	0
Aqp8	0	0	0	0.387118	0	0	0	0	0	0	0.0689607	0	0
Aqp9	3.70842	0	0	3.09694	0.54371	1.05915	0.296387	6.50327	9.1933	0.528361	0.275843	6.95526	3.86159
Aqr	12.3614	0.975587	9.5446	10.4522	9.24307	18.0055	9.48437	8.91189	10.7845	10.5672	6.82711	10.8193	10.2976
Ar	0	0.162598	2.2026	0.774236	0.54371	0.635487	0.592773	0.722585	0.530383	0.528361	0.137921	0.772807	0
Araf	17.306	1.30078	21.2918	12.0007	8.69936	21.077	11.2627	13.97	16.2651	18.7568	10.0683	6.95526	9.01038
Arap2	2.47228	0.650391	2.2026	2.32271	1.08742	2.64786	2.66748	2.16776	2.12153	1.05672	1.24129	0.772807	0
Arc	0	0	0	0	0	0.105915	0	0	0.176794	0	0	0	0
Arcn1	11.1253	0.975587	8.8104	14.3234	5.98081	11.3329	8.59521	9.87533	12.5524	11.3598	10.6889	10.0465	6.43598
Areg	0	0.162598	0	0	0	0	0	0	0.176794	0	0.0689607	0	0
Arel1	4.94457	0.975587	3.671	5.41965	2.71855	6.46079	2.37109	3.37206	3.53589	7.13287	2.55154	1.54561	3.86159
Arf1	3.70842	2.27637	2.9368	7.74236	2.17484	3.81292	4.74219	4.57637	3.71268	3.43435	6.34438	3.86404	2.57439
Arf2	1.23614	0.650391	8.8104	6.19389	2.17484	8.68499	3.26025	4.33551	6.54139	7.92541	3.8618	3.86404	6.43598
Arf3	2.47228	0.975587	5.1394	5.41965	5.98081	6.35487	4.74219	3.1312	3.53589	7.13287	4.27556	3.09123	2.57439
Arf4	48.2095	7.8047	49.9256	69.6812	31.5352	60.1595	42.3833	69.6091	84.5077	51.5152	41.8591	63.3702	56.6367
Arf5	17.306	45.0396	20.5576	20.1301	13.049	18.641	23.7109	17.5829	16.0883	14.5299	34.6872	10.0465	12.872
Arf6	9.88913	1.78858	14.684	17.8074	11.4179	10.5915	9.48437	12.5248	11.8452	12.1523	9.17177	11.5921	3.86159
Arfgap1	0	0.325196	0	1.16135	0.54371	2.11829	1.18555	1.44517	1.41435	1.84926	0.827528	0.772807	1.2872
Arfgap2	33.3758	2.27637	30.1022	36.7762	15.2239	33.1513	20.4507	29.1443	38.3644	30.6449	18.4125	29.3667	21.8823
Arfgap3	4.94457	0.812989	11.013	12.3878	7.61194	16.7345	13.041	12.284	8.66292	11.3598	7.30983	9.27368	3.86159
Arfgef1	9.88913	1.78858	8.8104	8.90371	3.26226	18.9587	12.7446	6.98499	5.12703	8.71795	5.86166	6.95526	9.01038
Arfgef2	1.23614	0.325196	0.7342	2.32271	0	2.33012	0.296387	0.963447	0.176794	1.84926	1.44817	0.772807	1.2872
Arfip1	0	0	1.4684	0	0.54371	0.953231	0.88916	0.240862	1.23756	0.26418	0.551685	0.772807	0
Arfip2	0	0.812989	3.671	1.93559	0.54371	6.03713	3.85303	2.64948	1.94474	3.17016	2.06882	1.54561	0
Arfrp1	29.6674	3.25196	19.8234	26.324	10.3305	21.2888	16.894	21.6776	25.9888	19.021	15.723	22.4114	23.1695
Arg1	1.23614	0	0.7342	0.774236	0	0	0.296387	0	0.530383	0	0.137921	0	0
Arg2	3.70842	1.46338	2.9368	1.16135	2.17484	1.80055	0.592773	1.44517	1.41435	2.11344	1.10337	3.86404	1.2872
Arglu1	1.23614	1.46338	7.342	14.7105	2.71855	9.53231	7.70605	5.0581	6.1878	5.01943	3.10323	2.31842	5.14879
Arhgap1	14.8337	1.95117	22.026	20.9044	15.2239	31.1389	14.8193	25.0496	26.8727	23.7762	11.1716	14.6833	9.01038
Arhgap10	1.23614	0.487794	5.1394	5.41965	2.71855	5.50756	8.00244	4.09465	3.35909	4.22689	2.75843	1.54561	1.2872
Arhgap11a	2.47228	0.325196	0.7342	0.774236	0	0.847316	0.88916	0.481724	1.06077	1.3209	0.827528	0	0
Arhgap12	9.88913	0.162598	4.4052	5.80677	2.17484	7.41402	6.5205	3.61293	4.77345	3.96271	4.62036	2.31842	6.43598
Arhgap15	89.0022	43.0884	110.13	102.586	30.4478	86.5322	81.2099	92.9726	102.01	90.6139	75.6499	107.42	113.273
Arhgap17	1.23614	0.650391	4.4052	2.70983	2.17484	6.14304	4.74219	2.89034	3.0055	1.84926	2.96531	3.86404	2.57439
Arhgap18	18.5421	2.92676	19.8234	21.6786	31.5352	36.4346	24.3037	29.626	28.2871	28.5315	16.0678	17.0018	12.872
Arhgap20	0	0	0	0.387118	0	0.105915	0	0	0.176794	0	0	0.772807	0
Arhgap21	0	0.487794	0	0	1.08742	1.27097	1.18555	0.722585	1.41435	0.26418	0.275843	1.54561	0
Arhgap22	0	0	0	0.387118	0	0.423658	0.592773	0.240862	0	0.528361	0.0689607	0	0
Arhgap24	2.47228	0.162598	0	0.387118	0.54371	3.07152	2.07471	2.40862	3.35909	1.58508	0.620646	0.772807	1.2872
Arhgap25	19.7783	2.11377	20.5576	37.1633	16.855	45.5433	19.2651	39.7422	36.2428	24.0404	17.2402	24.7298	29.6055
Arhgap26	0	0.162598	1.4684	0	0	0.635487	0.592773	0	0.353589	0.528361	0.206882	0	0
Arhgap27	0	0	0	0.774236	0.54371	1.58872	0.88916	0.240862	0.530383	0.26418	0.137921	0	0
Arhgap28	0	0.650391	2.9368	3.48406	3.26226	7.83768	3.26025	3.61293	3.53589	3.96271	5.17205	0.772807	1.2872
Arhgap29	0	0	0.7342	0.387118	0	0	0	0.481724	0	0.26418	0	0	0
Arhgap30	1.23614	0	1.4684	1.54847	1.08742	4.13067	2.96387	2.16776	1.76794	1.05672	2.20674	0.772807	2.57439
Arhgap31	0	0.162598	0	0	0	0	0	0	0.176794	0.26418	0.0689607	0	0
Arhgap35	0	0.975587	2.2026	0.774236	1.08742	1.16506	1.18555	1.92689	0.530383	1.05672	1.86194	0	2.57439
Arhgap39	0	0	2.9368	0	0.54371	1.16506	1.18555	0.481724	0.883971	0.26418	0.275843	0	0
Arhgap4	37.0842	2.76416	44.052	42.1959	22.8358	49.568	32.3061	26.7357	32.1766	35.6644	25.0327	23.957	21.8823
Arhgap45	35.8481	12.3574	65.3438	58.0677	35.3412	82.8252	63.7231	59.7337	43.1378	58.1197	32.6874	37.8675	29.6055
Arhgap5	0	0.487794	0.7342	0	0.54371	0.529573	0	0.481724	0.176794	0.26418	0.551685	0	0
Arhgap8	0	0	0	0	0.54371	0	0	0	0	0	0	0	0
Arhgap9	9.88913	2.43897	13.9498	16.6461	3.80597	16.6286	9.18798	11.0796	12.906	15.8508	11.8612	15.4561	7.72318
Arhgdia	159.462	14.6338	285.604	259.369	173.987	366.994	171.015	203.769	224.352	280.56	154.886	157.653	145.453
Arhgdib	1609.46	167.638	1808.33	1920.49	758.476	1651.74	1197.99	1557.17	1847.15	1487.07	1266.12	1626.76	1488
Arhgef1	14.8337	2.76416	20.5576	22.84	5.98081	23.4071	16.5976	12.284	10.0773	15.5866	12.1371	13.1377	27.0311
Arhgef11	0	0	0.7342	0	0	0.105915	0.296387	0.240862	0	0	0.137921	0.772807	0
Arhgef12	0	1.30078	1.4684	0.774236	7.06823	4.3425	4.14941	0.963447	1.76794	3.69853	2.41362	2.31842	1.2872
Arhgef15	1.23614	0	0	0.387118	0	0	0	0.481724	0.176794	0.26418	0	0.772807	0
Arhgef16	0	0	0	0	0	0.105915	0.296387	0.240862	0	0	0	0	0
Arhgef18	1.23614	1.46338	10.2788	8.90371	3.80597	5.50756	4.74219	3.1312	4.77345	4.22689	3.93076	6.95526	1.2872
Arhgef19	0	0.162598	0	0	0	0.105915	0	0	0	0.26418	0.0689607	0	0
Arhgef2	7.41685	2.11377	15.4182	15.0976	12.5053	15.6754	15.7085	6.50327	6.1878	17.9643	10.1372	6.95526	7.72318
Arhgef25	0	0	0	0	0	0.105915	0	0.240862	0	0	0	0	0
Arhgef28	0	0.325196	0	0.387118	0	0	0.296387	0	0	0	0.0689607	0	0
Arhgef3	53.1541	3.90235	60.2044	57.6806	39.6908	92.4634	34.3808	60.2154	62.2316	63.6675	41.9281	51.0053	37.3287
Arhgef37	0	2.27637	0	0	0.54371	0	0.296387	0.481724	0.353589	0	3.31011	0	0
Arhgef39	0	0	0.7342	0	0	0	0.296387	0.240862	0	0	0	0	0
Arhgef40	0	0	0	0.774236	0	0.317744	0	0	0.353589	0	0.0689607	0	0
Arhgef6	0	0	0.7342	1.93559	1.08742	1.80055	0.592773	0.481724	0.530383	1.3209	1.31025	0.772807	0
Arhgef7	1.23614	0	0.7342	5.03253	3.80597	5.0839	1.77832	2.64948	2.12153	1.58508	1.86194	4.63684	2.57439
Arhgef9	1.23614	0	2.2026	1.93559	0.54371	1.16506	0.592773	0.240862	1.23756	0.528361	0.896489	0.772807	0
Arid1a	4.94457	1.13819	6.6078	5.80677	2.17484	9.21457	8.29882	3.61293	4.24306	5.81197	4.62036	4.63684	3.86159
Arid3a	1.23614	0	0	0.387118	0	0.423658	0.592773	0.240862	0.353589	0	0.275843	0	1.2872
Arid3b	2.47228	0.162598	2.9368	3.87118	1.63113	5.0839	1.18555	3.37206	4.95024	2.37762	1.86194	0.772807	0
Arid4a	4.94457	1.13819	6.6078	5.80677	4.34968	18.1114	9.18798	10.1162	6.01101	11.8881	6.06854	8.50088	3.86159
Arid4b	12.3614	1.46338	13.9498	11.2264	8.69936	21.077	10.9663	15.1743	12.5524	12.1523	6.68918	13.9105	10.2976
Arid5a	2.47228	0.325196	8.0762	28.2596	3.80597	8.89682	3.85303	10.3571	7.07177	8.18959	2.55154	10.0465	6.43598
Arid5b	8.65299	1.78858	8.0762	23.6142	1.63113	18.7469	6.5205	14.2108	9.1933	10.8314	5.86166	14.6833	10.2976
Arih1	3.70842	2.27637	6.6078	7.74236	3.26226	5.71939	8.59521	4.09465	5.83421	5.54779	7.03399	7.72807	2.57439
Arih2	11.1253	5.69093	22.026	22.4528	9.78678	30.927	17.4868	17.8238	20.1546	25.3613	21.2399	16.2289	11.5848
Arl1	2.47228	0.650391	2.9368	4.2583	2.17484	4.55433	1.48193	4.57637	3.71268	3.17016	1.79298	5.40965	1.2872
Arl10	0	0	0	0	0	0	0.296387	0.240862	0	0	0.0689607	0	0
Arl11	6.18071	5.04053	5.8736	4.2583	1.63113	10.5915	6.81689	9.15275	8.83971	13.4732	7.51671	8.50088	3.86159
Arl13a	0	0.162598	0	0	0.54371	0.211829	0	0.240862	0.707177	0.26418	0.275843	0	0
Arl13b	3.70842	0.812989	1.4684	4.2583	1.63113	5.18981	3.26025	5.29896	2.47512	4.22689	2.2757	4.63684	3.86159
Arl14ep	4.94457	0.975587	3.671	4.64542	2.17484	9.74414	4.4458	6.50327	6.71818	7.13287	6.34438	6.95526	9.01038
Arl2	25.959	27.6416	23.4944	18.9688	14.1365	23.0894	18.376	21.6776	31.4694	19.8135	26.5499	20.8658	15.4464
Arl2bp	2.47228	0.325196	1.4684	1.16135	1.08742	2.54195	3.55664	0.963447	1.41435	2.11344	2.89635	3.09123	0
Arl3	23.4867	2.76416	31.5706	30.1952	14.6802	26.2668	16.3013	21.4367	23.1601	25.3613	21.1709	26.2754	12.872
Arl4a	13.5976	9.10548	6.6078	10.4522	4.89339	9.74414	6.5205	13.97	15.7347	9.51049	12.8956	19.3202	11.5848
Arl4c	2.47228	1.30078	7.342	6.58101	5.4371	11.2269	6.22412	4.33551	4.06627	4.75525	2.82739	0.772807	2.57439
Arl4d	0	0	0	0.387118	0	0.211829	0.296387	0	0.176794	0	0.137921	0	1.2872
Arl5a	3.70842	1.30078	2.2026	3.09694	1.08742	2.43603	6.22412	1.92689	3.1823	3.96271	4.2066	3.86404	1.2872
Arl5b	0	0.812989	1.4684	3.48406	1.08742	1.16506	1.48193	5.78068	4.77345	0.792541	0.758567	10.0465	3.86159
Arl5c	42.0288	6.99171	35.2416	45.6799	11.9616	32.3039	26.6748	55.1573	46.8505	38.8345	29.1704	30.9123	47.6263
Arl6	0	0	0	0	0	0.105915	0	0.240862	0.530383	0.528361	0.137921	0	0
Arl6ip1	106.308	20.8125	121.143	121.942	116.354	174.653	96.0292	106.461	112.972	148.469	94.8899	83.4632	97.827
Arl6ip4	24.7228	4.22754	24.9628	32.905	11.4179	20.0179	16.0049	20.7141	21.2153	15.3225	18.5504	17.7746	15.4464
Arl6ip5	4.94457	3.08936	4.4052	5.80677	3.26226	6.46079	9.78076	5.53982	4.95024	5.01943	5.93062	6.18246	1.2872
Arl6ip6	2.47228	0.812989	3.671	3.48406	2.17484	4.66024	2.37109	4.81724	3.1823	3.96271	3.51699	1.54561	3.86159
Arl8a	2.47228	0.162598	0	2.32271	0	2.01238	1.77832	1.20431	2.29833	1.84926	1.10337	0	1.2872
Arl8b	11.1253	1.78858	17.6208	17.0332	13.5928	20.0179	21.6362	14.6926	19.4474	16.6434	11.7923	17.0018	12.872
Armc1	8.65299	1.95117	10.2788	7.74236	4.89339	10.9092	5.63134	7.46671	11.4916	8.45377	6.89607	9.27368	10.2976
Armc10	2.47228	0.487794	0.7342	6.19389	1.08742	2.75378	2.96387	0.963447	2.65191	0.26418	2.48258	2.31842	3.86159
Armc12	0	0.650391	0	0.387118	0.54371	0.105915	0	0	0	0	0.413764	0	1.2872
Armc3	13.5976	6.34132	17.6208	6.19389	3.26226	14.4044	14.5229	13.7291	14.3203	13.7374	7.10295	9.27368	9.01038
Armc5	1.23614	0.162598	0	0.387118	0.54371	3.49518	1.18555	1.44517	1.23756	1.84926	1.24129	3.09123	1.2872
Armc6	1.23614	0	0	0	0	0	0	0	0	0	0.0689607	0	0
Armc7	2.47228	0.487794	2.9368	2.32271	2.17484	8.47316	2.66748	2.16776	2.47512	5.81197	3.44803	3.09123	2.57439
Armc8	4.94457	0.975587	8.0762	7.35524	5.4371	11.121	5.92773	5.78068	7.07177	9.77468	4.27556	6.95526	3.86159
Armc9	3.70842	0.975587	2.2026	1.93559	3.80597	4.13067	2.37109	3.37206	4.77345	4.49107	1.99986	4.63684	3.86159
Armcx1	0	0.650391	4.4052	1.93559	0	0.741402	0.592773	1.92689	1.94474	1.3209	0.896489	1.54561	2.57439
Armcx2	0	0.162598	0	0	0	0.105915	0	0.240862	0	0	0.137921	0	0
Armcx3	2.47228	0.975587	3.671	4.2583	1.08742	3.07152	2.07471	1.44517	3.53589	2.6418	1.51713	2.31842	1.2872
Armcx6	1.23614	0.487794	2.2026	2.70983	2.71855	3.49518	3.85303	2.16776	2.65191	4.22689	1.99986	0.772807	0
Armh4	0	0	0	0.387118	0	0	0	0.481724	0.176794	0	0.413764	0	0
Armt1	4.94457	0.812989	5.1394	6.58101	2.17484	9.10865	5.33496	6.02154	4.41986	5.81197	5.24101	7.72807	3.86159
Arnt	0	0.975587	1.4684	1.16135	1.08742	2.01238	1.48193	0.722585	1.94474	1.05672	2.2757	2.31842	2.57439
Arnt2	0	0.162598	0	0	0	0.317744	0	0	0.176794	0	0.206882	0	0
Arntl	2.47228	0	0.7342	0.387118	1.08742	2.01238	1.48193	0.963447	1.76794	1.05672	0.896489	0.772807	1.2872
Arntl2	0	1.13819	0	0.774236	0	0.211829	0.88916	0.240862	0.353589	1.58508	0.620646	0	2.57439
Arpc1a	229.922	214.954	216.589	228.4	153.326	265.951	262.006	240.139	222.584	262.331	226.674	202.475	190.505
Arpc1b	1191.64	134.631	1421.41	812.561	747.058	1797.58	1029.65	1223.1	1322.24	1339.92	890.972	1346.23	1025.9
Arpc2	113.725	27.9668	141.701	149.815	89.7122	184.927	117.369	124.766	151.513	129.713	101.924	125.968	86.2422
Arpc3	400.51	146.826	417.76	430.475	153.326	372.607	359.221	442.945	457.72	407.366	321.288	455.956	372
Arpc4	155.754	52.8443	218.057	232.658	100.043	217.231	166.273	191.244	202.253	178.322	157.092	159.198	164.761
Arpc5	84.0576	24.7149	117.472	123.104	53.2836	115.447	85.0629	131.27	178.032	112.805	89.5109	139.878	93.9654
Arpc5l	77.8769	39.1861	87.3698	46.067	22.2921	75.8348	68.4653	53.2305	69.657	84.8019	59.3751	56.4149	61.7854
Arpin	0	0.162598	0	0.387118	0	0.847316	1.18555	0.481724	1.59115	0.26418	0.758567	0	1.2872
Arpp19	97.6552	35.4463	107.193	94.4568	45.1279	90.2392	65.7978	81.6521	93.8778	86.6512	78.4083	102.783	83.6678
Arpp21	45.7372	8.94288	36.71	67.3585	20.661	44.6959	50.3857	33.9615	33.9445	32.4942	45.7899	47.1412	47.6263
Arr3	0	0.162598	0	0	0	0.105915	0	0	0	0	0	0	0
Arrb1	0	0.325196	0	0.387118	0	0.317744	0.592773	0.481724	0.176794	0.528361	0.206882	0	0
Arrb2	4.94457	0.975587	5.8736	8.51659	2.71855	5.40164	3.85303	5.0581	5.48062	5.01943	5.51685	5.40965	3.86159
Arrdc1	11.1253	1.62598	8.8104	6.96812	4.34968	12.9216	5.03857	8.1893	9.72369	9.51049	5.44789	6.95526	6.43598
Arrdc2	11.1253	1.46338	12.4814	7.35524	2.71855	14.6162	10.6699	6.26241	3.1823	6.07615	4.41348	8.50088	6.43598
Arrdc3	0	0.487794	1.4684	1.16135	1.63113	0.211829	0.592773	1.44517	1.41435	1.58508	1.44817	1.54561	1.2872
Arrdc4	0	0	0	0	0	0.105915	0	0	0.176794	0	0	0	0
Arrdc5	0	0	0	0	0	0	0	0	0.176794	0	0	0	0
Arsa	0	0	0	0	0	0.635487	0.296387	0.240862	0	0.26418	0.206882	0	0
Arsb	0	0	0	1.16135	1.08742	0.847316	0.296387	0.240862	0.530383	0	0.275843	0.772807	0
Arse	0	0	0	0	0	0.529573	0	0	0.176794	0.26418	0	0	0
Arsg	0	0.325196	0.7342	0.387118	0.54371	0.211829	0.592773	0.240862	0	0	0	0	0
Arsi	0	0	0.7342	0.387118	0.54371	0.211829	0.296387	0.240862	0	0	0.0689607	0	0
Arsk	2.47228	0.325196	0.7342	2.32271	0	0.317744	0.296387	0.722585	0.353589	0.26418	0.206882	1.54561	1.2872
Art1	0	0	0	0	0	0.105915	0	0	0	0	0.137921	0	0
Art2b	304.091	27.1538	218.057	202.85	29.3604	162.685	141.673	94.177	82.9165	125.222	96.2001	116.694	226.547
Art3	1.23614	0	0	0	0	0	0	0.240862	0.176794	0.26418	0	0	0
Art4	16.0698	4.06495	13.2156	29.0338	7.61194	17.37	16.894	16.3786	14.8507	10.303	13.2404	23.957	19.308
Artn	0	0.162598	0	0	0	0	0	0.481724	0.176794	0	0	0	0
Arv1	4.94457	0.162598	2.9368	5.03253	3.26226	4.66024	3.55664	2.16776	3.0055	5.28361	3.31011	3.09123	3.86159
Arvcf	0	0.162598	0	1.16135	0	0.635487	0.592773	0.240862	0.353589	0.26418	0.0689607	0.772807	0
Arx	0	0	0	0.387118	0	0.423658	0	0.240862	0	0	0	0	0
As3mt	13.5976	3.73975	5.8736	10.0651	1.08742	9.32048	5.63134	12.284	14.6739	10.5672	5.03413	7.72807	10.2976
Asah1	11.1253	4.87794	22.7602	8.90371	9.24307	36.5405	12.7446	18.5464	18.7402	39.3629	13.3784	6.18246	6.43598
Asah2	0	1.62598	1.4684	2.70983	1.08742	1.80055	1.18555	0.481724	0.707177	1.3209	1.72402	3.86404	3.86159
Asap1	1.23614	0.650391	2.9368	4.64542	7.06823	10.8033	6.5205	3.61293	1.06077	8.98213	3.65492	0.772807	1.2872
Asb1	2.47228	7.4795	0.7342	0	4.89339	0.105915	1.77832	0.722585	1.76794	0.26418	6.1375	0.772807	2.57439
Asb11	32.1397	21.3003	21.2918	50.7125	30.9915	75.5171	20.4507	12.0431	17.3258	23.2479	18.6883	27.8211	30.8927
Asb12	0	0	0	0	0	0	0	0	0.176794	0.26418	0.0689607	0	0
Asb13	1.23614	0.812989	2.2026	1.54847	0.54371	2.22421	0.88916	0.481724	0.883971	0.26418	0.689607	0.772807	0
Asb16	0	0	0	0	0	0	0	0	0	0	0.0689607	0	0
Asb17	0	0	0	0	0	0	0.592773	0.240862	0	0.26418	0	0	0
Asb18	0	0	0	0	0	0	0	0.240862	0	0	0	0	0
Asb2	1.23614	0.162598	0.7342	0	0	0.635487	0	0	0.883971	0	0.344803	0	0
Asb3	0	1.62598	5.8736	6.58101	3.26226	5.61347	6.5205	2.64948	2.65191	7.39705	1.17233	9.27368	1.2872
Asb5	0	0	0	0	0	0.211829	0	0	0	0.26418	0.0689607	0	0
Asb6	3.70842	1.30078	9.5446	8.90371	3.80597	9.53231	5.33496	6.02154	4.95024	7.92541	5.99958	3.09123	2.57439
Asb7	0	0	0.7342	0	0.54371	0	0.296387	0.240862	0	0	0.137921	0	0
Asb8	25.959	3.25196	31.5706	27.0983	16.3113	31.033	20.1543	20.7141	23.1601	24.5688	21.033	21.6386	20.5951
Asb9	0	0.325196	0	1.16135	0	0.953231	0	0	0	0	0	1.54561	1.2872
Ascc1	42.0288	9.43068	24.9628	27.0983	13.049	33.1513	22.8218	27.2174	26.1656	22.1912	22.6881	36.3219	25.7439
Ascc2	7.41685	2.11377	6.6078	4.64542	5.98081	11.0151	6.81689	5.0581	7.60215	4.75525	7.79256	3.86404	5.14879
Ascc3	2.47228	1.30078	4.4052	4.2583	0.54371	4.3425	3.26025	2.89034	2.65191	2.37762	2.68947	3.86404	1.2872
Ascl1	0	0	0	0	0	0	0	0	0	0	0.0689607	0	0
Ascl2	1.23614	0.487794	2.9368	0.387118	2.17484	4.3425	1.77832	0.963447	0.530383	5.01943	2.13778	0	0
Ascl3	0	0	0	0.387118	0.54371	0	0	0.722585	1.23756	0	0.482725	0	0
Asf1a	9.88913	1.95117	3.671	5.80677	3.80597	7.51993	7.40966	7.46671	6.89498	5.81197	6.82711	5.40965	5.14879
Asf1b	1.23614	1.30078	3.671	5.03253	1.63113	5.50756	7.11328	5.29896	8.48613	2.90598	3.03427	3.86404	2.57439
Asgr1	0	0.162598	0	0	0	0	0	0.240862	0	0	0.137921	0	0
Asgr2	0	12.0322	0	0.387118	5.98081	0.529573	0.88916	1.20431	2.65191	0.528361	6.4823	0.772807	2.57439
Ash1l	6.18071	0.487794	5.8736	2.70983	1.08742	8.04951	5.63134	4.33551	2.82871	5.81197	4.27556	4.63684	3.86159
Ash2l	2.47228	0.975587	2.2026	3.87118	1.08742	6.46079	0.88916	3.61293	2.12153	4.75525	1.86194	2.31842	6.43598
Asic1	1.23614	0	0	0.387118	0	0.317744	0	0	0.353589	0.26418	0.206882	0	0
Asic2	0	0.162598	0.7342	0	0	0	0	0	0.353589	0	0.206882	0	0
Asic3	2.47228	0.975587	0.7342	0.387118	0	0.741402	0.88916	0.240862	0.176794	0.26418	1.03441	0.772807	1.2872
Asic4	0	0	0	0	0	0.211829	0.296387	0	0.176794	0.26418	0.0689607	0	0
Asic5	0	0	0	0	0	0	0	0	0.176794	0	0.0689607	0	0
Asl	8.65299	5.69093	25.697	13.9362	18.4861	21.6066	11.8555	31.7938	34.6517	17.9643	16.3437	20.8658	14.1592
Asmtl	8.65299	0.650391	8.8104	8.12948	3.26226	8.68499	5.03857	6.02154	5.48062	8.18959	3.8618	6.18246	3.86159
Asns	9.88913	19.5117	5.1394	8.90371	46.7591	12.7097	9.78076	23.3636	29.1711	11.3598	50.4792	7.72807	15.4464
Asnsd1	1.23614	1.78858	4.4052	4.2583	1.08742	4.23658	2.37109	3.61293	3.71268	3.17016	3.03427	4.63684	2.57439
Aspa	0	0.650391	3.671	1.16135	0	1.27097	0.88916	2.40862	1.76794	0.528361	1.24129	0.772807	0
Aspg	0	0	0	0	0	0.105915	0	0	0.353589	0	0.0689607	0	0
Asph	0	0	0	0.387118	0.54371	0	0	0	0	0	0.137921	0.772807	0
Asphd2	0	0	0	0	0	0	0	0	0	0	0.0689607	0	0
Aspm	1.23614	0.975587	0	0.387118	0	1.16506	1.18555	0.722585	1.06077	0.792541	0.689607	0	0
Aspn	1.23614	0.162598	0	0	0	0.105915	0.296387	0	0.353589	0	0	0	0
Asrgl1	3.70842	0.650391	0.7342	2.32271	1.63113	0.847316	1.18555	6.26241	8.13254	1.58508	1.03441	3.86404	3.86159
Ass1	2.47228	0.162598	5.8736	3.48406	4.34968	5.93122	2.07471	14.4517	6.36459	3.17016	2.34466	4.63684	5.14879
Aste1	2.47228	0.650391	1.4684	2.32271	2.71855	2.54195	1.48193	1.44517	1.06077	3.17016	1.17233	3.86404	0
Astl	0	0	0.7342	0	0	0.529573	0	0	0	0	0.0689607	0	0
Astn1	3.70842	0.650391	5.1394	4.64542	5.4371	6.67262	8.59521	2.64948	1.76794	4.22689	3.17219	3.09123	5.14879
Astn2	0	0.162598	0.7342	0.387118	0	0	0.88916	0.240862	0.176794	0.26418	0.275843	0.772807	0
Asz1	0	0	0	0	0	0.211829	0	0	0	0	0	0	0
Atad1	6.18071	3.08936	10.2788	15.4847	3.26226	13.1334	8.00244	11.5614	13.6132	12.1523	6.75815	5.40965	5.14879
Atad2	3.70842	1.13819	4.4052	4.64542	3.26226	5.18981	5.03857	5.78068	6.54139	5.01943	3.99972	5.40965	2.57439
Atad3a	1.23614	0.325196	0.7342	4.64542	0.54371	8.26134	2.07471	1.92689	2.65191	3.43435	2.13778	3.09123	2.57439
Atat1	0	0.162598	0	1.16135	0	1.69463	1.77832	0.722585	0.353589	2.11344	0.620646	0	1.2872
Atcay	0	0	0	0	0	0	0	0.240862	0.176794	0.26418	0.344803	0	0
Ate1	12.3614	2.60157	8.0762	13.9362	4.89339	12.4979	10.0771	11.8022	13.9667	7.66123	7.03399	7.72807	12.872
Atf1	8.65299	0.325196	1.4684	3.48406	1.08742	2.96561	2.37109	3.61293	3.88947	2.37762	1.79298	1.54561	0
Atf2	0	0.487794	3.671	2.32271	2.71855	3.38927	0.88916	2.16776	2.29833	3.17016	2.68947	2.31842	2.57439
Atf3	3.70842	0.162598	0	2.32271	0.54371	0.423658	0	1.68603	2.47512	0.792541	0.482725	0.772807	0
Atf4	128.559	58.5352	184.284	213.302	204.979	442.617	264.08	201.601	166.717	296.675	158.678	181.61	146.74
Atf5	0	0.162598	1.4684	0.387118	0.54371	0.741402	1.48193	0.722585	0.530383	0	0.620646	0	0
Atf6	0	0.162598	0.7342	0	0.54371	1.90646	0.296387	2.64948	0.530383	1.3209	0.965449	0	0
Atf6b	6.18071	0.325196	10.2788	6.58101	3.26226	11.121	5.33496	5.53982	4.59665	8.98213	3.99972	3.86404	1.2872
Atf7	0	0.325196	0.7342	0.774236	0.54371	0.741402	0.592773	0.481724	0.353589	0.792541	0.344803	0.772807	1.2872
Atf7ip	3.70842	1.78858	15.4182	7.35524	7.61194	13.3452	6.81689	5.53982	5.30383	6.86869	4.82725	6.18246	2.57439
Atf7ip2	0	0.650391	0	0.387118	0	0.211829	0	0	0	0	0.0689607	0	0
Atg10	19.7783	3.25196	17.6208	14.3234	7.61194	14.934	9.18798	10.5979	11.6684	14.2657	10.551	16.2289	15.4464
Atg101	27.1951	4.22754	33.7732	41.0345	16.3113	43.8486	23.1182	38.297	42.7842	26.418	24.2052	26.2754	24.4567
Atg12	28.4313	10.5689	52.1282	40.2603	35.8849	60.0536	46.2363	41.9099	39.7787	48.0808	35.7216	34.0035	21.8823
Atg13	1.23614	0.487794	0.7342	0.774236	1.08742	0.635487	0.592773	0.481724	0.176794	0.792541	0.413764	0	0
Atg14	3.70842	1.78858	3.671	3.48406	2.71855	6.03713	0.88916	3.1312	2.65191	5.54779	2.75843	0.772807	1.2872
Atg16l1	0	0.650391	0.7342	1.93559	0.54371	3.60109	4.4458	2.40862	3.53589	2.90598	1.44817	5.40965	2.57439
Atg16l2	2.47228	0	0	1.93559	1.63113	2.96561	1.48193	2.16776	1.59115	1.58508	1.03441	0.772807	2.57439
Atg2a	4.94457	4.06495	1.4684	6.19389	4.34968	2.64786	2.66748	2.40862	4.77345	2.90598	3.58595	3.86404	2.57439
Atg3	21.0144	8.45509	14.684	14.7105	16.3113	28.7028	12.7446	18.5464	24.5744	23.5121	20.5503	22.4114	14.1592
Atg4a	13.5976	3.73975	10.2788	9.67795	7.61194	13.0275	12.1518	11.0796	11.3148	15.8508	9.17177	5.40965	11.5848
Atg4b	25.959	5.85352	54.3308	42.583	46.7591	76.7881	44.458	43.596	47.5577	52.0435	38.3421	30.1395	30.8927
Atg4c	0	0.162598	2.2026	1.54847	0	1.16506	0.592773	0.963447	0.707177	0.26418	0.620646	0	0
Atg4d	2.47228	1.78858	4.4052	4.2583	4.34968	11.0151	6.81689	6.02154	5.83421	8.98213	7.24087	5.40965	5.14879
Atg5	22.2505	1.46338	12.4814	13.5491	7.06823	17.0522	8.59521	11.8022	10.9612	10.8314	10.8958	10.8193	10.2976
Atg7	7.41685	0.325196	2.9368	4.64542	3.26226	5.8253	3.85303	3.85379	4.41986	4.22689	3.03427	0	1.2872
Atg9a	0	0.162598	1.4684	3.48406	0.54371	1.05915	1.48193	0.963447	0.883971	1.58508	0.689607	1.54561	1.2872
Atg9b	0	0	0	0	0	0	0	0	0	0	0.0689607	0	0
Atic	28.4313	2.60157	36.71	26.324	16.855	45.4373	24.3037	33.4798	30.939	33.0226	29.1014	40.9588	16.7336
Atl1	0	0.325196	0	0.774236	0	0.105915	0	0	0.353589	0.26418	0.206882	0.772807	0
Atl2	2.47228	0.487794	2.2026	1.93559	0	1.27097	0.88916	1.44517	1.59115	1.84926	1.17233	3.09123	0
Atl3	1.23614	0.487794	0.7342	0	0	0.423658	0.296387	0.240862	0.353589	0.26418	0.344803	0	0
Atm	1.23614	0.325196	2.2026	2.32271	2.17484	4.23658	2.37109	2.40862	2.47512	2.11344	1.51713	2.31842	2.57439
Atmin	1.23614	0.487794	2.9368	1.93559	0.54371	1.58872	1.48193	3.37206	0.883971	0.792541	0.551685	0.772807	0
Atn1	1.23614	0.162598	0	1.16135	0	0.635487	1.48193	2.16776	0.707177	1.58508	0.137921	0.772807	1.2872
Atoh1	0	0	0	0	0	0	0	0	0.176794	0.26418	0.0689607	0	0
Atox1	1250.98	1395.9	2445.62	2222.44	1719.76	3216.41	3431.27	1718.31	1586.91	2578.93	1882.7	1642.22	1208.68
Atp10a	0	0.650391	0.7342	1.93559	0	0.847316	0.88916	0	0.707177	0.528361	0.344803	0.772807	0
Atp11a	1.23614	0.812989	0.7342	1.16135	1.08742	1.4828	1.18555	0.963447	0.883971	1.3209	0.689607	0.772807	0
Atp12a	0	0.162598	0	0	0	0.211829	0.296387	0.481724	0.176794	0.528361	0.0689607	0.772807	0
Atp13a1	4.94457	1.13819	6.6078	9.67795	3.80597	9.00274	3.55664	6.98499	6.1878	5.81197	3.58595	0.772807	0
Atp13a2	3.70842	0.325196	1.4684	3.87118	1.08742	7.94359	2.37109	1.44517	3.35909	6.07615	2.48258	3.09123	5.14879
Atp13a3	0	0	0	0	1.08742	0.847316	0.592773	0.240862	0.176794	0.26418	0.0689607	0.772807	0
Atp13a4	0	0	0	0.387118	0.54371	0.105915	0	0	0.176794	0	0	0	0
Atp13a5	0	0.162598	0	0.387118	0.54371	0.317744	1.18555	0	0	0	0.137921	0	0
Atp1a1	6.18071	1.30078	8.8104	9.67795	6.52452	29.5502	11.2627	6.74413	5.30383	9.24631	9.24073	9.27368	9.01038
Atp1a2	1.23614	0.325196	0	0	0	0.211829	0.296387	0.240862	0.176794	0.26418	0.137921	0.772807	0
Atp1a3	0	0.162598	0	1.54847	0	1.05915	1.77832	1.44517	1.59115	0.792541	0.275843	0	0
Atp1a4	0	0	0	0	0	0.105915	0	0	0	0	0	0	0
Atp1b1	0	0.325196	1.4684	3.09694	2.17484	2.11829	0.88916	2.40862	0.883971	1.3209	0.758567	2.31842	0
Atp1b2	0	0.162598	0	0	0	0.211829	0	0	0.176794	0	0.137921	0	0
Atp1b3	23.4867	7.6421	35.9758	34.4535	18.4861	41.7303	29.935	23.3636	20.3313	24.5688	24.9638	20.093	20.5951
Atp1b4	0	0.325196	0	0	0	0.211829	0	0.240862	0.353589	0.528361	0.275843	0	0
Atp23	0	0	0	1.16135	0.54371	1.05915	1.18555	0.722585	1.06077	0	1.24129	2.31842	0
Atp2a1	2.47228	0.162598	5.1394	1.93559	0.54371	4.87207	1.77832	2.40862	2.29833	3.17016	1.65506	2.31842	0
Atp2a2	2.47228	0.975587	10.2788	7.74236	6.52452	9.00274	9.48437	5.53982	5.65742	7.39705	4.82725	5.40965	5.14879
Atp2a3	22.2505	4.22754	43.3178	50.3253	33.71	53.3809	48.6074	29.626	28.4639	51.251	29.1704	21.6386	18.0208
Atp2b1	7.41685	1.78858	6.6078	8.51659	4.89339	16.4168	5.03857	9.39361	6.71818	8.71795	6.4823	0.772807	9.01038
Atp2b2	0	0.162598	0	0.774236	1.08742	0	0.592773	0	0.176794	0.528361	0.206882	0	1.2872
Atp2b3	0	0	0	0	0	0.211829	0	0	0.530383	0	0.0689607	0	0
Atp2b4	0	0.162598	3.671	0.774236	1.08742	2.85969	2.07471	1.44517	1.06077	0.26418	1.86194	0	2.57439
Atp2c1	16.0698	3.57715	28.6338	34.0664	39.6908	59.4181	39.123	36.8519	29.7014	36.1927	24.8948	21.6386	15.4464
Atp2c2	21.0144	10.7315	15.4182	21.6786	5.4371	14.6162	18.376	25.7722	11.3148	13.7374	19.24	28.5939	56.6367
Atp4a	0	0.162598	0	0	0	0.211829	0	0	0	0	0	0	0
Atp5f1a	194.074	17.5606	190.158	221.819	103.305	250.912	163.902	194.857	189.347	172.51	158.058	179.291	167.336
Atp5f1b	111.253	106.502	128.485	153.686	59.8081	143.302	143.747	129.102	107.491	112.805	132.542	153.789	114.561
Atp5f1c	220.033	56.4215	212.184	241.562	76.6631	186.516	168.348	209.791	228.418	167.49	175.022	250.389	182.782
Atp5f1d	175.532	34.9585	234.944	272.918	129.403	345.705	219.03	210.754	151.513	214.25	187.78	227.978	150.602
Atp5f1e	773.824	283.733	780.454	775.397	262.612	691.092	657.385	647.436	594.382	636.411	646.368	829.222	810.934
Atp5if1	2126.16	1203.06	3179.09	3215.01	2791.95	3632.66	3778.63	2271.57	2372.23	4126.5	2432.93	1799.09	2060.8
Atp5mc1	226.214	83.9005	248.894	200.527	78.2943	202.72	155.01	205.937	263.6	223.232	161.782	227.978	235.557
Atp5mc2	365.898	54.6329	445.659	481.188	185.949	470.049	372.262	396.458	364.903	364.305	371.353	391.813	401.605
Atp5mc3	203.963	105.201	256.236	283.757	92.4307	268.176	268.23	268.32	270.142	207.646	229.294	268.937	276.747
Atp5md	285.549	169.752	287.806	252.788	79.3817	234.283	214.584	222.797	227.711	240.668	210.123	262.754	262.588
Atp5mf	420.288	291.375	397.936	391.376	164.2	343.163	342.326	368.519	392.483	334.717	344.459	435.09	329.522
Atp5mg	833.159	784.535	882.508	821.464	386.578	817.025	795.205	727.643	714.249	863.87	812.288	785.172	776.18
Atp5pb	393.093	367.634	494.116	378.601	150.064	438.063	384.117	401.035	487.245	408.951	399.627	489.96	414.477
Atp5pd	503.11	286.335	510.269	521.448	232.708	482.547	438.059	485.818	496.085	448.314	481.139	585.015	473.688
Atp5pf	268.243	69.7545	278.996	272.531	117.985	265.528	202.136	225.447	295.07	237.762	224.95	243.434	236.844
Atp5po	404.218	160.647	335.529	320.147	107.655	250.7	269.415	294.333	320.351	272.106	261.223	336.171	381.01
Atp6ap1	21.0144	4.06495	36.71	30.1952	24.467	44.0605	24.6001	26.2539	25.4584	38.042	20.3434	24.7298	14.1592
Atp6ap1l	0	6.34132	0	0	8.69936	0.741402	0.88916	1.44517	3.71268	1.3209	11.1027	0	0
Atp6ap2	1.23614	0.487794	2.2026	0.387118	0.54371	1.80055	2.66748	1.68603	2.12153	1.84926	0.689607	0	2.57439
Atp6v0a1	3.70842	16.585	4.4052	5.41965	5.4371	5.8253	3.55664	11.0796	9.01651	7.66123	8.758	3.09123	11.5848
Atp6v0a2	0	0	0.7342	0.774236	0	0.635487	0.296387	0.240862	0.176794	0.26418	0.275843	0	0
Atp6v0a4	0	0.325196	0	0	0	0.105915	0.296387	0	0.176794	0.26418	0.206882	0	0
Atp6v0b	128.559	53.1695	123.346	104.522	44.5842	125.509	97.8076	151.743	175.026	139.487	91.3039	131.377	119.709
Atp6v0c	243.52	67.1529	302.49	386.731	299.041	475.768	268.23	368.037	327.777	392.572	244.397	264.3	191.792
Atp6v0d1	85.2938	15.2842	107.927	109.554	65.7889	130.275	70.54	96.8264	110.496	101.709	73.0983	89.6456	61.7854
Atp6v0d2	0	0.162598	0	0	0	0	0	0	0.176794	0	0.0689607	0.772807	0
Atp6v0e1	562.444	242.271	916.281	730.104	743.252	1063.06	836.996	638.525	714.426	1174.02	700.296	505.416	589.536
Atp6v0e2	0	0	0.7342	1.16135	0	0.317744	0	0	0.353589	0.528361	0.482725	0.772807	0
Atp6v1a	7.41685	1.13819	7.342	15.4847	6.52452	17.8996	10.6699	17.5829	21.3921	14.5299	10.2062	13.9105	11.5848
Atp6v1b1	0	0.162598	0	0	0.54371	0.211829	0	0.240862	0.530383	0	0.0689607	0	0
Atp6v1b2	2.47228	0.650391	8.8104	6.58101	4.34968	11.7565	5.92773	9.87533	8.83971	8.18959	4.89621	7.72807	7.72318
Atp6v1c1	54.3902	10.8941	38.9126	37.5504	11.9616	44.9078	25.1929	49.3767	57.6349	39.6271	26.6188	36.3219	46.3391
Atp6v1c2	0	0	0	0.387118	0.54371	0.317744	0	0	0.707177	0	0.0689607	1.54561	0
Atp6v1d	33.3758	7.6421	40.381	46.067	13.5928	39.1884	35.8628	48.1724	48.972	38.042	28.2049	47.914	34.7543
Atp6v1e1	25.959	19.3491	31.5706	36.3891	21.7484	59.7358	32.0097	54.4348	51.8007	32.4942	36.2733	37.0947	30.8927
Atp6v1e2	0	0	0	0.774236	0	0	0	0	0	0.26418	0	0	0
Atp6v1f	140.92	45.3648	135.827	159.493	89.1685	172.641	114.405	145.721	154.341	159.565	114.544	125.968	140.304
Atp6v1g1	472.206	159.996	450.799	486.607	219.659	457.127	340.548	471.607	542.405	546.853	334.528	490.732	431.211
Atp6v1g2	0	0	0	0.387118	0	0	0.296387	0	0.353589	0.26418	0	0	0
Atp6v1g3	0	1.78858	5.8736	1.54847	1.63113	1.69463	4.4458	4.09465	2.82871	2.37762	2.82739	3.09123	6.43598
Atp6v1h	28.4313	5.36573	22.7602	24.0013	4.34968	21.7125	18.376	20.4733	19.9778	19.8135	16.3437	17.7746	14.1592
Atp7a	0	0	1.4684	1.16135	0	0.953231	0	0.481724	0.353589	0.528361	0.275843	0.772807	0
Atp7b	1.23614	0.162598	0	0.387118	0	0.211829	0	0.240862	0	0.26418	0.137921	0	0
Atp8b1	0	0	0	0.774236	0	0.317744	0	0	0	0.528361	0.137921	0	0
Atp9b	0	0.162598	3.671	1.93559	1.63113	3.07152	1.77832	1.20431	1.94474	2.6418	1.5861	3.86404	0
Atpaf1	7.41685	3.08936	9.5446	11.6135	2.17484	5.18981	5.92773	4.33551	6.01101	5.81197	4.89621	13.1377	9.01038
Atpaf2	13.5976	2.43897	12.4814	20.9044	7.06823	17.2641	10.0771	11.8022	12.3756	10.5672	10.6889	17.7746	10.2976
Atpsckmt	6.18071	1.30078	6.6078	3.09694	2.71855	5.93122	2.66748	5.29896	5.65742	4.22689	3.17219	5.40965	6.43598
Atraid	21.0144	6.82911	17.6208	15.0976	1.08742	9.85005	10.6699	13.4883	13.79	9.77468	8.34424	13.1377	20.5951
Atrip	6.18071	0.162598	10.2788	6.58101	4.89339	10.2737	3.26025	4.57637	6.89498	6.60451	3.79284	3.09123	3.86159
Atrn	1.23614	0.162598	1.4684	0.774236	1.08742	0.953231	0.296387	1.20431	0.883971	0.528361	0.482725	1.54561	1.2872
Atxn1	0	0	0	0.387118	0	0.529573	0.592773	0.240862	0.353589	0	0.137921	1.54561	0
Atxn10	23.4867	2.27637	11.7472	18.9688	8.15565	20.6533	10.6699	15.656	19.0938	11.6239	11.9992	14.6833	11.5848
Atxn2l	0	0.487794	3.671	1.93559	2.17484	2.64786	1.77832	0.963447	1.41435	1.58508	1.5861	3.86404	2.57439
Atxn3	4.94457	3.08936	4.4052	3.48406	3.26226	6.67262	2.07471	4.33551	6.1878	3.96271	5.37893	1.54561	3.86159
Atxn7l3b	23.4867	2.43897	22.026	24.7755	12.5053	31.9862	25.1929	22.4001	20.6849	18.7568	21.9985	24.7298	9.01038
Auh	38.3204	10.2437	51.394	44.1314	50.0213	85.473	73.2075	50.0992	45.2593	62.6108	45.0313	32.4579	37.3287
Aup1	92.7106	24.3897	124.08	104.909	104.936	158.872	84.4702	93.4544	108.552	140.544	97.9931	80.3719	83.6678
Aurka	6.18071	5.36573	6.6078	5.03253	4.34968	10.0619	3.85303	8.67102	10.0773	6.34033	4.68933	3.09123	1.2872
Aurkaip1	58.0986	13.6582	55.7992	76.2622	32.6226	68.3149	37.9375	79.0027	79.5574	57.5913	47.5829	65.6886	50.2007
Aurkb	4.94457	0.812989	2.9368	5.03253	4.34968	4.76615	0.592773	7.94844	8.66292	2.11344	3.31011	0.772807	3.86159
Aurkc	3.70842	0	2.2026	0.387118	0.54371	2.01238	0.88916	0.240862	0.530383	1.58508	0.896489	0.772807	5.14879
Auts2l1	0	1.62598	0.7342	1.93559	0.54371	1.80055	0.592773	1.68603	2.12153	1.84926	1.99986	0	0
Aven	0	0.162598	0	1.54847	0	0.741402	1.77832	1.68603	0.883971	0.792541	0.827528	0.772807	1.2872
Avil	1.23614	0.162598	0.7342	0	0	0.423658	0.592773	0.240862	0.353589	0.26418	0.206882	0	0
Avpi1	3.70842	0.650391	2.9368	6.96812	0	4.23658	1.48193	4.09465	3.88947	3.96271	2.13778	5.40965	1.2872
Avpr1a	0	0.162598	0	0	0	0.105915	0	0	0	0	0.137921	0	0
Avpr1b	0	0.162598	0	0	0	0	0	0	0	0.26418	0	0	1.2872
Avpr2	0	0	0	0	0	0	0.296387	0	0	0	0	0	0
Awat1	0	0.325196	0	0	0	0	0	0	0	0.26418	0.0689607	0	0
Awat2	0	0	0	0	0	0	0	0	0	0	0.0689607	0	0
Axin2	0	0.650391	0.7342	0	0.54371	0.423658	0	0.722585	0.176794	0.26418	0.758567	0	0
Axl	0	0	0	0	0	0	0	0	0.176794	0	0	0	0
Azi2	4.94457	1.46338	3.671	1.54847	1.63113	5.8253	3.26025	5.0581	2.12153	2.90598	3.44803	3.86404	1.2872
Azin1	67.9878	14.959	60.2044	67.3585	81.5565	94.4758	63.7231	75.8715	81.1486	102.238	71.2364	61.0518	70.7958
B2m	9178.35	5856.12	16082.6	13150.8	14135.9	17781.8	21039	10242.2	8011.96	16423.3	12279.1	9510.16	8743.93
B3galnt1	0	0.162598	0	0	0.54371	0.211829	0	0	0	0.528361	0.0689607	0	0
B3galnt2	2.47228	1.13819	3.671	6.58101	1.63113	5.40164	4.14941	4.33551	4.24306	3.43435	2.75843	7.72807	1.2872
B3galt1	0	1.95117	0	0.774236	0.54371	0	0	0	0.353589	0	0.620646	0	0
B3galt2	0	0.487794	0.7342	0	0	0.105915	0.296387	0	0.176794	0	0.482725	0	0
B3galt4	2.47228	0.325196	5.8736	5.03253	2.17484	7.62585	5.92773	4.81724	5.12703	4.75525	5.30997	0.772807	1.2872
B3galt5	0	0.487794	1.4684	1.54847	2.17484	2.54195	2.07471	1.68603	1.76794	2.37762	1.37921	1.54561	2.57439
B3galt6	0	0	0	1.16135	0	0.211829	0	0.240862	0.353589	0.26418	0.413764	0	0
B3gat3	39.5565	13.6582	74.8884	70.0683	64.7015	94.4758	79.1352	57.3251	51.2703	98.5393	49.3069	32.4579	29.6055
B3gnt2	8.65299	2.60157	19.8234	13.9362	2.71855	14.0866	13.6338	8.43016	16.9723	10.5672	9.79241	10.0465	12.872
B3gnt3	0	1.13819	0	0	0.54371	0.317744	0.296387	0.240862	0.530383	0.26418	0.344803	0	0
B3gnt4	0	0	0	0	0	0.105915	0	0	0	0	0	0	0
B3gnt5	1.23614	1.95117	15.4182	2.70983	2.71855	12.6038	7.40966	6.98499	4.59665	6.86869	6.34438	3.09123	2.57439
B3gnt6	0	0.162598	0	0	0	0	0	0	0	0.26418	0	0	0
B3gnt7	1.23614	0	2.2026	0	0	0.635487	0	0	0.530383	1.05672	0.344803	0	1.2872
B3gnt8	0	0	0	0	0	0	0	0	0.176794	0	0	0	0
B3gntl1	0	0	0	0.387118	0.54371	0	0	0	0.176794	0	0.0689607	1.54561	0
B4galnt1	6.18071	0.812989	11.013	7.35524	5.4371	14.934	10.3735	7.46671	6.71818	10.0389	5.93062	6.95526	6.43598
B4galnt3	0	0	1.4684	0.774236	0	0.105915	0	1.44517	1.23756	0	0.0689607	1.54561	0
B4galnt4	0	0.325196	1.4684	1.16135	0	0.211829	0.592773	0	0.176794	0	0.551685	0.772807	0
B4galt1	2.47228	0.325196	2.2026	2.32271	2.71855	1.37689	1.18555	1.92689	1.23756	2.6418	1.10337	0	1.2872
B4galt2	0	0	0	0	0	0	0	0	0.176794	0	0.0689607	0	0
B4galt3	12.3614	1.78858	11.7472	11.6135	7.06823	23.6189	10.9663	16.6195	12.7292	12.9448	9.93034	14.6833	7.72318
B4galt4	0	0.162598	0.7342	1.16135	0.54371	0.635487	0.296387	0.481724	0.530383	0.26418	0.206882	1.54561	0
B4galt5	0	1.46338	3.671	3.87118	4.34968	5.8253	6.5205	4.33551	3.1823	3.96271	3.31011	3.09123	2.57439
B4galt6	11.1253	0.650391	4.4052	12.0007	1.08742	2.75378	1.48193	20.955	28.8175	1.58508	1.72402	28.5939	12.872
B4galt7	2.47228	0.812989	4.4052	3.48406	1.08742	5.29573	3.26025	2.64948	2.47512	1.3209	3.10323	3.09123	3.86159
B4gat1	2.47228	0.162598	2.2026	0.387118	0.54371	2.22421	1.18555	1.44517	0.707177	1.05672	0.758567	0	1.2872
B9d1	12.3614	2.76416	8.8104	6.19389	4.34968	7.62585	6.5205	7.94844	9.72369	9.24631	6.34438	5.40965	3.86159
B9d2	2.47228	0.975587	5.1394	2.70983	1.63113	3.60109	1.77832	1.20431	2.82871	4.22689	2.75843	1.54561	2.57439
Baalc	0	0.162598	0	0	0	0.317744	0.296387	0.240862	0	0.26418	0.206882	0	0
Baat	0	0	0.7342	0	0	0.423658	0	0.481724	0.707177	0.26418	0.137921	0	0
Babam1	2.47228	0.650391	7.342	6.19389	2.17484	6.35487	5.63134	8.1893	6.54139	5.54779	3.65492	3.09123	2.57439
Babam2	147.101	37.8853	290.743	252.014	172.9	355.026	277.121	186.427	158.054	255.462	213.502	122.876	140.304
Bace1	1.23614	0	0	0.387118	0	0.211829	0	0	0	0	0	0.772807	0
Bace2	0	0	0	0.387118	0	0	0	0	0	0	0	0	0
Bach1	6.18071	8.78029	0.7342	4.2583	3.80597	4.87207	5.63134	2.89034	3.88947	2.90598	8.13736	2.31842	2.57439
Bach2	2.47228	0.487794	2.2026	2.70983	1.63113	3.70701	2.07471	1.20431	2.29833	1.84926	1.44817	1.54561	3.86159
Bad	23.4867	1.95117	23.4944	20.9044	20.661	37.176	18.376	28.6626	22.8065	28.2673	21.6536	17.0018	16.7336
Bag1	4.94457	2.11377	9.5446	6.96812	6.52452	13.1334	8.00244	7.22585	8.66292	5.54779	7.93048	4.63684	5.14879
Bag2	0	0	0	0	0	0.317744	0	0	0.883971	0	0.206882	0	0
Bag3	3.70842	0.487794	1.4684	3.09694	2.71855	4.66024	3.85303	2.89034	1.76794	4.22689	1.65506	3.86404	0
Bag4	0	0	0.7342	1.54847	0.54371	0.741402	0.592773	1.20431	0.883971	0.792541	0.482725	0	1.2872
Bag5	2.47228	0.162598	3.671	5.03253	3.26226	5.0839	2.07471	1.68603	2.65191	2.37762	3.44803	6.18246	2.57439
Bag6	4.94457	1.62598	8.8104	9.67795	3.26226	9.95597	6.22412	5.0581	6.54139	7.13287	4.68933	7.72807	2.57439
Bai1	0	0	0	0.387118	0	0.317744	0.592773	0	0.176794	0	0.0689607	0	0
Baiap2	0	0.325196	0.7342	1.16135	1.63113	2.33012	0.88916	0.722585	1.23756	2.6418	1.51713	0.772807	0
Baiap2l1	0	0	0	0.387118	1.08742	1.58872	1.18555	0.481724	0.176794	1.05672	0.689607	0.772807	0
Baiap2l2	0	0	0	0	0	0.741402	0	0	0.176794	0	0.0689607	0	0
Baiap3	0	0.325196	0.7342	0.387118	0	0	0	0	0	0	0.137921	0	0
Bak1	3.70842	0.162598	5.1394	2.70983	3.80597	4.76615	3.26025	4.09465	2.65191	3.17016	2.68947	2.31842	1.2872
Bambi	0	0	0	0	0	0.105915	0	0	0	0	0.0689607	0	0
Banf1	163.171	45.0396	184.284	164.912	77.2069	192.764	137.227	151.502	167.424	139.487	134.956	174.654	167.336
Bank1	14.8337	4.06495	33.039	13.9362	11.4179	41.2008	20.7471	25.5313	25.812	35.4002	19.9986	19.3202	12.872
Banp	4.94457	0.650391	11.7472	10.4522	3.80597	12.9216	7.70605	8.43016	4.06627	7.13287	7.17191	7.72807	6.43598
Bap1	3.70842	2.60157	8.0762	8.90371	3.80597	7.3081	6.81689	5.53982	6.1878	6.60451	6.62022	4.63684	11.5848
Bard1	6.18071	3.73975	2.2026	5.80677	4.34968	2.43603	3.55664	6.50327	4.41986	4.22689	3.79284	3.09123	1.2872
Barhl2	0	0	0	0	0	0.105915	0	0	0	0	0	0	0
Barx1	0	0	0	0	0	0	0	0	0	0	0.137921	0	0
Basp1	1.23614	0	0	0.387118	0	0.105915	0.296387	0	0	0	0	0	0
Batf	65.5155	7.3169	18.355	154.46	5.4371	18.7469	16.0049	38.5379	27.0495	20.0777	17.585	66.4614	61.7854
Batf3	0	0	0	0	0	0.105915	0	0	0	0.792541	0.344803	0.772807	0
Bax	21.0144	4.55274	38.9126	25.9369	14.1365	34.3163	25.4892	29.1443	26.1656	28.0031	20.8951	26.2754	37.3287
Baz1a	3.70842	0.812989	10.2788	5.80677	3.26226	13.2393	7.40966	6.50327	7.77895	8.71795	5.65477	1.54561	1.2872
Baz1b	6.18071	0.975587	6.6078	6.58101	2.71855	7.3081	3.85303	5.53982	2.65191	6.86869	4.34452	2.31842	5.14879
Baz2a	1.23614	0.650391	4.4052	6.19389	3.26226	6.14304	3.55664	3.37206	2.12153	2.37762	2.96531	2.31842	1.2872
Baz2b	2.47228	0.812989	5.8736	5.03253	1.63113	5.71939	3.26025	6.02154	4.95024	5.01943	2.68947	7.72807	3.86159
Bbc3	3.70842	0	2.9368	1.54847	1.08742	0.317744	0.592773	0.481724	1.06077	0.528361	1.37921	0.772807	3.86159
Bbof1	0	0.162598	0	0	0	0	0	0.481724	1.06077	0.26418	0.0689607	0	0
Bbox1	0	0.162598	0	0	0	0	0.296387	0	0	0	0.0689607	0	0
Bbs1	0	0	0	0	0	0.529573	0	0	0.530383	0.528361	0.344803	0	0
Bbs10	0	0.325196	2.9368	0.774236	2.17484	2.22421	0.88916	0.240862	0.353589	1.05672	1.37921	0.772807	0
Bbs2	2.47228	0.650391	3.671	1.93559	0	3.81292	1.77832	1.68603	1.59115	2.11344	1.17233	3.09123	0
Bbs4	9.88913	1.30078	10.2788	7.35524	5.98081	12.0743	7.70605	10.3571	8.83971	6.34033	6.89607	5.40965	3.86159
Bbs5	0	0.487794	0	1.93559	0.54371	0.317744	0	0.963447	1.23756	0.26418	0.620646	0.772807	0
Bbs7	0	0.975587	0	0	0.54371	0.317744	0	0.240862	0.353589	0	0.551685	0.772807	0
Bbx	13.5976	2.43897	25.697	20.5173	20.661	34.9518	19.2651	16.8603	13.79	26.9464	13.1025	10.0465	11.5848
Bcam	0	0	0	1.93559	0	0.211829	0	0.481724	0	0.26418	0	0	0
Bcan	0	0.812989	0	0.774236	1.08742	0.423658	0.296387	1.20431	0.707177	0.26418	1.44817	1.54561	0
Bcap29	124.85	32.0318	109.396	120.007	33.1663	70.9628	72.0219	84.3016	96.8833	76.6123	66.8229	105.102	109.412
Bcap31	953.065	515.923	1695.27	1288.72	1523.48	1809.23	1778.32	1060.76	1126	2228.36	1308.53	877.909	924.207
Bcar1	0	0	0.7342	0.774236	0	0	0	0	0.707177	0	0	0	0
Bcar3	1.23614	0	0.7342	0.774236	0.54371	3.28335	1.48193	2.16776	2.12153	1.84926	0.827528	0.772807	0
Bcas1	0	0	0.7342	0	0	0.105915	0	0	0	0.26418	0	0	0
Bcas2	140.92	405.031	96.9144	94.8439	193.017	63.231	59.2773	110.315	127.645	98.8035	302.186	56.4149	120.996
Bcas3	24.7228	5.85352	31.5706	25.9369	18.4861	52.6395	22.8218	28.4217	34.8285	31.9658	31.1702	10.8193	16.7336
Bcat1	2.47228	0.325196	3.671	1.93559	4.34968	6.24896	2.37109	5.53982	1.94474	3.43435	1.79298	0	0
Bcat2	8.65299	0.975587	15.4182	12.3878	5.4371	12.6038	9.48437	11.0796	9.3701	11.0956	9.72345	11.5921	7.72318
Bccip	8.65299	2.76416	11.013	11.2264	4.34968	9.53231	7.11328	10.1162	12.7292	12.6807	7.99944	6.95526	19.308
Bcdin3d	4.94457	1.13819	2.2026	1.54847	0.54371	7.83768	7.40966	2.40862	2.82871	3.43435	3.17219	4.63684	2.57439
Bche	0	0	0	0.387118	0	0	0	0.240862	0	0	0	0	0
Bckdha	14.8337	1.62598	16.1524	17.0332	8.15565	15.7813	14.8193	12.5248	15.9115	16.3792	12.4819	12.3649	14.1592
Bckdhb	11.1253	2.76416	3.671	9.29083	17.3987	10.5915	7.11328	4.09465	6.36459	17.7001	15.9989	8.50088	12.872
Bckdk	11.1253	1.46338	14.684	15.0976	8.15565	18.3232	9.78076	15.656	11.6684	16.9075	9.58553	9.27368	9.01038
Bcl10	6.18071	2.11377	8.8104	10.0651	4.89339	12.2861	5.03857	6.98499	6.54139	6.07615	4.13764	3.86404	3.86159
Bcl11a	0	0.325196	0	0.387118	0	0.953231	0.592773	0	0.530383	0.528361	0.206882	0	0
Bcl11b	2.47228	0.975587	2.2026	8.12948	2.71855	7.41402	4.74219	2.16776	3.53589	4.75525	3.72388	2.31842	2.57439
Bcl2	0	0.487794	0	0.774236	0	0.211829	0	0.481724	0.707177	0.528361	0.275843	0	0
Bcl2a1	107.544	74.6324	80.762	195.495	38.0597	140.019	59.5737	273.378	206.142	136.317	67.8573	207.112	133.868
Bcl2l1	29.6674	28.4546	32.3048	32.905	62.5267	50.3094	40.9013	42.1508	42.077	38.5703	47.1001	16.2289	29.6055
Bcl2l10	0	0	0	0.387118	0	0	0	0	0.176794	0	0.0689607	0	0
Bcl2l11	0	0.812989	2.2026	2.70983	1.08742	3.07152	1.48193	2.89034	1.06077	2.11344	2.2757	1.54561	1.2872
Bcl2l12	7.41685	2.43897	19.8234	10.4522	5.4371	10.2737	8.59521	13.2474	15.0275	8.71795	7.37879	10.8193	11.5848
Bcl2l13	0	0.487794	0	0	0	0.105915	0	0	0.176794	0	0.482725	0	0
Bcl2l14	0	0.325196	0.7342	0	0	0.423658	0.592773	0.240862	0.176794	1.3209	0.551685	0	0
Bcl2l15	0	0.162598	0	0.387118	0	0.105915	0	0	0.176794	0	0.206882	0	0
Bcl2l2	0	0.162598	0	0	0	0	0.296387	0.481724	0.530383	0.26418	0.275843	1.54561	1.2872
Bcl3	2.47228	0.162598	2.2026	8.90371	0.54371	3.81292	1.77832	6.50327	3.88947	1.58508	1.37921	9.27368	5.14879
Bcl6	0	0.487794	0.7342	1.16135	1.08742	2.54195	1.77832	1.20431	1.59115	1.58508	0.551685	0	1.2872
Bcl6b	0	0.975587	0.7342	0.774236	0.54371	0.317744	0	0	0.176794	0	0.206882	6.18246	0
Bcl7b	9.88913	0.650391	13.2156	12.0007	7.61194	15.4635	7.70605	10.3571	9.54689	8.45377	7.72359	7.72807	6.43598
Bcl7c	3.70842	2.92676	8.0762	3.87118	4.34968	13.8748	8.00244	9.39361	6.71818	7.92541	6.75815	10.0465	6.43598
Bcl9	0	0.325196	0.7342	0.387118	0.54371	0.635487	0	0.240862	0.530383	0.26418	0.137921	0	0
Bcl9l	1.23614	3.57715	2.9368	4.64542	2.17484	4.66024	7.40966	2.40862	2.65191	3.96271	3.8618	1.54561	2.57439
Bclaf1	21.0144	62.7628	19.0892	19.743	15.7676	26.5846	14.8193	19.2689	17.5026	18.7568	28.4808	15.4561	15.4464
Bclaf3	0	0.487794	2.9368	0.387118	1.08742	1.4828	0.592773	0.722585	1.41435	2.90598	0.758567	3.09123	0
Bco1	6.18071	1.95117	6.6078	15.0976	17.3987	16.2049	14.8193	7.22585	7.24857	15.8508	9.51657	6.18246	7.72318
Bco2	1.23614	0.162598	1.4684	2.70983	1.08742	1.05915	0.88916	0.722585	2.29833	0.792541	0.896489	1.54561	0
Bcor	2.47228	0	5.8736	1.16135	1.63113	4.66024	2.07471	0.963447	1.76794	3.69853	1.72402	0.772807	1.2872
Bcorl1	0	0	0.7342	1.16135	1.08742	1.27097	0.88916	0.722585	0.530383	1.3209	0.758567	1.54561	0
Bcs1l	0	0.162598	1.4684	0.774236	3.26226	1.27097	0.592773	1.44517	1.41435	1.05672	0.758567	2.31842	2.57439
Bdh1	11.1253	0.650391	8.0762	4.64542	3.26226	6.5667	3.85303	6.50327	6.54139	6.34033	5.99958	7.72807	5.14879
Bdh2	6.18071	0.487794	1.4684	3.87118	1.08742	1.05915	0.88916	2.64948	5.48062	1.3209	0.551685	1.54561	1.2872
Bdkrb1	0	0	0	0	0	0	0	0	0.176794	0	0	0	0
Bdkrb2	0	0	0	0	0	0	0.296387	0.481724	0.176794	0	0.137921	0	0
Bdnf	0	0.325196	0.7342	0	0.54371	0.529573	0.296387	0.481724	0.176794	0	0.482725	0.772807	0
Bdp1	1.23614	0.812989	2.9368	3.09694	0	6.14304	2.66748	2.64948	0.883971	1.3209	1.51713	2.31842	2.57439
Becn1	2.47228	1.62598	7.342	3.48406	2.71855	6.88445	2.96387	3.37206	3.53589	6.34033	4.48244	2.31842	1.2872
Begain	0	0	0	0	0	0.105915	0	0.240862	0	0	0.0689607	0	0
Bend5	1.23614	1.13819	2.9368	1.16135	2.17484	3.91884	2.07471	2.16776	1.59115	3.17016	1.44817	1.54561	1.2872
Bend6	0	0.325196	0	0	0	0.105915	0	0	0	0	0	0	1.2872
Bend7	0	0	0	0	0	0	0.296387	0	0	0	0	0	0
Best1	0	0	0	0	0	0	0	0	0	0.26418	0	0	0
Best2	0	0.325196	0	0	0	0	0	0	0	0	0.275843	0.772807	0
Best3	0	0.487794	2.2026	0.387118	0	0.529573	0.296387	0.722585	0.353589	1.58508	0.482725	0	0
Bet1	123.614	41.4625	87.3698	80.1334	64.1578	95.9586	104.921	53.4713	62.9388	122.051	91.7177	47.914	117.135
Bet1l	13.5976	5.69093	27.1654	16.259	7.06823	21.9243	17.7832	17.1012	20.8617	18.4926	16.5506	18.5474	20.5951
Bex1	1.23614	0.325196	1.4684	1.16135	0.54371	3.28335	1.18555	0.963447	0.353589	2.90598	1.9309	6.18246	1.2872
Bex2	0	0	0	0.387118	0	0.529573	0.296387	0	0.707177	0.528361	0.137921	0.772807	1.2872
Bex3	2.47228	0.812989	5.8736	8.51659	1.63113	5.93122	4.4458	3.85379	4.41986	5.28361	5.44789	6.95526	5.14879
Bex4	2.47228	0.162598	0	0.774236	1.08742	0.211829	0	0.481724	1.23756	0.26418	0.137921	0.772807	0
Bfar	4.94457	2.92676	10.2788	12.3878	4.89339	17.0522	12.4482	11.3205	10.2541	8.98213	8.27528	9.27368	7.72318
Bfsp1	1.23614	0.162598	0	0.387118	1.08742	1.90646	0.296387	1.20431	0.353589	1.05672	0.206882	0	2.57439
Bfsp2	32.1397	5.04053	28.6338	27.4854	23.3795	39.8239	30.8242	20.2324	20.8617	42.0047	19.4469	30.1395	19.308
Bglap	4.94457	0	0	0.387118	50.5651	0.317744	0.296387	43.8368	44.3754	0.26418	0.620646	32.4579	0
Bgn	75.4046	12.0322	127.751	125.813	172.356	269.976	134.263	91.0457	74.0768	187.568	72.4087	64.143	54.0623
Bhlha15	0	0.325196	0	0.387118	0	0	0	0	0	0	0.206882	0	0
Bhlhb9	1.23614	0.162598	1.4684	1.16135	0.54371	1.05915	0.592773	0.722585	0.707177	1.05672	0.482725	0.772807	1.2872
Bhlhe22	2.47228	0	1.4684	0.774236	0	1.58872	1.18555	1.92689	0.530383	1.84926	0.482725	1.54561	2.57439
Bhlhe23	0	0	0	0	0	0	0	0	0.176794	0	0	0	0
Bhlhe40	3.70842	0.162598	0	4.2583	2.17484	2.54195	0.592773	1.44517	1.59115	5.54779	0.758567	3.09123	1.2872
Bhmt	0	0	0	0	0	0.211829	0	0	0	0	0.0689607	0	0
Bhmt2	0	0	0.7342	0.387118	0	0.317744	0.296387	0.240862	0.176794	0	0.0689607	0	0
Bicc1	0	0.325196	0	0	0	0.105915	0	0.481724	0.176794	0	0.137921	0	0
Bicd1	0	0.162598	0.7342	0	0	0	0.592773	0	0	0.26418	0.137921	0	0
Bicd2	1.23614	0.487794	4.4052	4.64542	3.80597	7.09628	8.29882	3.85379	3.71268	5.81197	4.06868	1.54561	1.2872
Bicdl1	6.18071	0.487794	2.9368	8.12948	1.63113	6.35487	7.11328	4.33551	3.35909	4.22689	2.82739	9.27368	7.72318
Bicdl2	0	0.162598	0.7342	0	0	0.105915	0	0	0	0	0.0689607	0	0
Bicra	0	0	0.7342	0.387118	0	1.05915	0.592773	0.963447	0.176794	0.26418	0.689607	0	0
Bicral	4.94457	0.162598	3.671	3.09694	0.54371	6.77853	2.96387	2.64948	4.77345	6.86869	2.55154	2.31842	2.57439
Bid	3.70842	0.325196	0.7342	1.16135	0.54371	1.16506	0.88916	2.89034	2.12153	1.84926	1.44817	1.54561	0
Bik	3.70842	0.162598	1.4684	1.54847	0.54371	0.847316	2.37109	1.68603	1.41435	1.3209	1.86194	0	1.2872
Bin1	13.5976	2.11377	27.8996	21.6786	14.6802	32.3039	14.5229	18.5464	20.3313	21.1344	19.9296	20.093	12.872
Bin2	17.306	1.78858	21.2918	21.2915	8.15565	21.5007	13.3374	10.1162	7.77895	16.9075	15.861	17.0018	6.43598
Bin2a	0	0	0.7342	0	0	0	0	0	0	0	0.0689607	0	0
Bin3	24.7228	8.12989	29.368	28.6467	12.5053	29.1265	22.8218	29.3851	33.0605	30.3807	19.309	31.6851	27.0311
Birc2	22.2505	2.60157	17.6208	30.5823	5.98081	20.9711	11.2627	18.0646	24.044	15.0583	12.275	19.3202	21.8823
Birc3	12.3614	1.46338	11.013	22.4528	5.98081	12.6038	6.81689	18.7872	16.9723	11.3598	5.7927	13.9105	16.7336
Birc5	2.47228	5.52833	2.2026	3.48406	1.08742	3.07152	4.14941	8.67102	11.8452	2.6418	4.13764	3.86404	6.43598
Birc6	8.65299	1.95117	11.7472	19.743	6.52452	13.3452	10.3735	7.94844	8.30933	6.60451	5.03413	6.95526	9.01038
Bivm	1.23614	0.162598	2.9368	2.32271	8.15565	6.03713	2.07471	2.64948	1.59115	5.54779	3.24115	2.31842	1.2872
Blcap	0	0.162598	2.2026	1.93559	1.08742	3.07152	1.18555	1.68603	1.59115	1.58508	1.03441	0	1.2872
Bles03	7.41685	2.60157	7.342	6.58101	2.71855	6.67262	5.92773	5.53982	5.48062	5.01943	6.68918	7.72807	3.86159
Blk	12.3614	0.812989	7.342	8.12948	5.4371	6.88445	4.14941	10.3571	10.9612	7.39705	5.03413	3.86404	2.57439
Blmh	38.3204	6.66651	41.1152	40.2603	17.3987	48.5089	28.1567	42.1508	50.3864	34.3435	29.9979	42.5044	41.1903
Blnk	18.5421	1.46338	19.0892	17.0332	14.1365	41.4126	13.3374	28.6626	28.8175	22.1912	13.7232	20.8658	15.4464
Bloc1s1	113.725	46.6656	96.9144	98.328	47.3028	109.516	98.6967	86.2285	85.0381	100.124	72.1329	103.556	73.3702
Bloc1s2	18.5421	7.3169	23.4944	27.0983	6.52452	32.3039	19.5615	17.1012	27.4031	26.1539	17.7919	21.6386	18.0208
Bloc1s4	9.88913	1.78858	6.6078	9.67795	4.34968	6.88445	5.03857	7.70758	9.1933	7.13287	4.06868	7.72807	7.72318
Bloc1s5	1.23614	4.22754	2.9368	1.93559	2.71855	4.02475	2.66748	1.92689	2.82871	3.43435	3.93076	2.31842	3.86159
Bloc1s6	1.23614	0	2.9368	0.387118	2.71855	3.17744	2.96387	2.40862	2.47512	0.528361	0.689607	2.31842	1.2872
Blvra	24.7228	43.9014	66.8122	27.8725	26.0981	117.036	45.6435	42.3917	34.2981	80.575	56.8925	33.2307	19.308
Blvrb	39.5565	174.955	7.342	20.1301	28.2729	11.3329	16.3013	27.2174	37.1268	5.01943	85.4423	6.95526	29.6055
Blzf1	14.8337	5.69093	5.8736	11.6135	8.15565	10.5915	4.74219	13.7291	9.1933	11.0956	7.86152	6.95526	9.01038
Bmerb1	0	0.162598	0	0	0	0	0.296387	0	0	0	0	0	0
Bmf	0	0	0	0.774236	0	0.953231	0.296387	0.240862	0.883971	0	0.206882	0.772807	0
Bmi1	0	0	0	0	0	0.211829	0.296387	0	0.176794	0.26418	0.344803	0	0
Bmp1	0	0.162598	0	0.387118	0	0.317744	0	0.240862	0.176794	0	0.137921	0.772807	0
Bmp10	0	0.162598	0.7342	0	0	0	0	0	0.176794	0.26418	0.137921	0	0
Bmp15	0	0.162598	0	0	0	0	0.296387	0	0	0	0.0689607	0	0
Bmp2	0	0	0	0	0	0	0	0	0.530383	0	0	0.772807	0
Bmp3	0	0	0	0	0	0.105915	0.296387	0	0	0	0	0	0
Bmp4	0	0	0	0.774236	0	0.317744	0	0	0	0.528361	0.482725	0	0
Bmp5	0	0	0	0	0	0	0	0.481724	0	0.528361	0.275843	0	0
Bmp6	0	0	0	0.387118	0	0	0	0	0	0	0	0	0
Bmp7	1.23614	0	0	0.774236	0	0.317744	0	0	0.176794	0	0.344803	0.772807	0
Bmp8a	0	0	0.7342	0	0	0	1.18555	0	0.176794	0	0.0689607	0	0
Bmper	0	0.162598	0	0	0	0	0.296387	0.240862	0.176794	0	0	0	0
Bmpr1a	0	0.162598	0	0	0.54371	0	0	0	0	0	0.206882	0	0
Bmpr1b	0	0	0	0.387118	0	0	0.296387	0	0	0	0	0	0
Bmpr2	0	0	0.7342	0	0.54371	0.529573	0	0.240862	0.176794	0.26418	0.137921	2.31842	0
Bms1	6.18071	0.650391	11.013	5.41965	8.69936	14.7221	2.66748	6.98499	5.83421	8.18959	5.72374	8.50088	3.86159
Bmt2	0	0	0	0	0	0.317744	0	0	0.353589	0	0.206882	0	0
Bmx	2.47228	0.487794	1.4684	11.2264	0	2.11829	0.296387	16.8603	21.9225	1.84926	1.65506	19.3202	15.4464
Bmyc	0	0	0	0	0	0	0	0	0.883971	0	0.0689607	0	0
Bnc1	0	0	0	0	0.54371	0.211829	0	0	0.530383	0	0.0689607	0	0
Bnc2	0	0	0	0	0	0.211829	0	0	0.353589	0	0	0	1.2872
Bnip1	11.1253	5.85352	22.026	25.5498	8.69936	22.1361	20.1543	18.3055	23.6904	19.2852	18.8952	25.5026	14.1592
Bnip2	1.23614	0	0.7342	0.387118	0.54371	1.05915	0.592773	1.20431	1.94474	0.792541	0.896489	2.31842	0
Bnip3	9.88913	3.41456	11.013	6.19389	5.98081	10.8033	8.8916	6.50327	10.0773	8.98213	11.0337	3.86404	7.72318
Bnip3l	358.481	1616.39	259.907	336.018	698.124	364.664	314.763	453.061	526.67	331.282	993.172	199.384	299.917
Bnipl	0	0	0	0	0	0	0.296387	0	0	0	0	0	0
Boc	1.23614	0	0	1.16135	0	0.635487	0	0.240862	0.530383	0.26418	0	0.772807	0
Bod1	0	0	1.4684	1.16135	0.54371	1.4828	0.592773	1.68603	0.176794	1.58508	0.758567	0	0
Bok	0	0	0	0.774236	0	0	0	0.240862	0.353589	0	0	0	0
Bola1	27.1951	7.15431	26.4312	13.9362	5.98081	17.1582	16.0049	22.641	28.6407	13.7374	16.7574	10.8193	19.308
Bola3	32.1397	79.1852	30.1022	47.6155	25.0107	29.9738	28.4531	35.4067	36.7732	28.2673	49.7206	44.05	32.1799
Boll	0	0	0	0	0	0	0	0	0.176794	0	0	0	0
Bop1	13.5976	2.43897	17.6208	18.1945	11.4179	24.2544	12.4482	15.8969	19.4474	17.7001	14.3438	13.1377	12.872
Bora	1.23614	0.325196	0	1.54847	0	0.953231	0.592773	1.20431	1.94474	0.792541	1.24129	1.54561	1.2872
Borcs5	0	0.325196	1.4684	2.32271	0.54371	1.90646	0	1.20431	0.353589	1.05672	0.620646	0.772807	0
Borcs6	0	0.162598	0.7342	2.70983	2.17484	3.17744	0.88916	1.44517	1.23756	0.792541	1.86194	2.31842	1.2872
Borcs7	21.0144	12.8452	7.342	48.0026	17.9424	30.8211	13.9302	21.9184	24.7512	20.0777	18.0677	23.957	32.1799
Borcs8	16.0698	23.0889	17.6208	25.5498	17.9424	23.9367	16.3013	21.9184	26.1656	26.9464	25.2396	16.2289	25.7439
Bpgm	336.23	1632.81	50.6598	215.238	1488.68	143.408	260.82	553.741	585.189	160.093	2243.57	94.2825	347.543
Bphl	3.70842	0.162598	0.7342	0.774236	1.63113	0.953231	0.88916	1.44517	1.41435	0.792541	0.689607	0.772807	1.2872
Bpi	0	0	0	0	0	0.105915	0.296387	0	0	0	0.206882	0	1.2872
Bpifa1	0	0	0	0	0	0	0	0	0	0	0.0689607	0	0
Bpifa2	0	0.325196	0	0	0	0	0	0.240862	0.353589	0	0.275843	0	0
Bpifa3	0	0	0	0	0	0	0	0	0.176794	0	0	0	0
Bpifb1	0	0.162598	0	0	0	0.211829	0	0	0	0.26418	0.0689607	0	0
Bpifb2	0	0	0	0	0	0	0	0	0.176794	0	0	0	0
Bpifb3	0	0	0	0	0	0.105915	0	0	0	0	0	0	0
Bpifb4	0	0	0	0	0	0	0	0	0.176794	0	0	0	0
Bpifc	0	0	0	0	0	0	0	0	0.176794	0	0.0689607	0	0
Bpnt1	8.65299	1.30078	5.8736	11.6135	1.08742	11.3329	4.4458	5.53982	7.24857	8.45377	7.79256	15.4561	1.2872
Bpnt2	7.41685	1.46338	9.5446	5.41965	7.61194	6.14304	5.92773	6.02154	4.24306	6.60451	4.62036	3.86404	3.86159
Brap	4.94457	0.650391	3.671	5.80677	3.26226	5.71939	4.4458	5.78068	3.88947	5.01943	2.75843	2.31842	2.57439
Brca1	0	0.162598	0.7342	0.774236	1.08742	0.953231	0.88916	0.722585	1.41435	0	0.206882	0.772807	0
Brca2	2.47228	0.975587	2.9368	1.16135	0.54371	3.81292	2.66748	2.40862	1.76794	2.11344	1.65506	2.31842	0
Brcc3	1.23614	0.812989	10.2788	5.03253	5.4371	11.8624	5.92773	7.46671	10.4309	5.28361	4.96517	6.95526	5.14879
Brd1	1.23614	0.487794	1.4684	3.09694	0.54371	2.01238	1.18555	2.16776	2.12153	1.58508	0.965449	3.09123	1.2872
Brd2	21.0144	5.04053	16.8866	27.8725	16.855	26.6905	18.6724	20.2324	18.7402	20.0777	15.5851	12.3649	24.4567
Brd3	6.18071	0.162598	5.8736	5.41965	5.98081	12.0743	9.78076	8.91189	6.1878	7.92541	5.86166	2.31842	2.57439
Brd4	3.70842	0.975587	8.0762	5.03253	3.26226	6.24896	5.33496	6.26241	4.77345	3.96271	3.8618	2.31842	2.57439
Brd7	8.65299	0.325196	2.9368	6.19389	2.71855	7.94359	6.5205	4.33551	8.83971	5.54779	4.5514	0.772807	7.72318
Brd8	11.1253	1.13819	14.684	9.29083	7.61194	14.828	5.33496	11.0796	8.48613	10.8314	6.34438	11.5921	3.86159
Brd9	9.88913	1.46338	9.5446	11.6135	7.61194	10.0619	6.22412	11.5614	9.54689	8.18959	7.51671	5.40965	5.14879
Brdt	0	0	0	0.387118	0.54371	0	0.296387	0.240862	0	0	0.0689607	0	0
Brf1	2.47228	0	1.4684	0.387118	1.63113	1.16506	0.592773	0.963447	0.707177	1.3209	1.17233	1.54561	1.2872
Brf2	3.70842	0.325196	5.1394	6.96812	7.61194	10.0619	6.81689	5.0581	5.12703	5.54779	5.58581	3.09123	10.2976
Bri3	2.47228	2.11377	7.342	4.64542	2.17484	8.79091	6.81689	5.29896	4.77345	4.75525	4.2066	4.63684	6.43598
Bri3bp	1.23614	0.162598	0.7342	2.32271	1.63113	5.18981	1.77832	0.963447	2.47512	3.69853	2.34466	2.31842	1.2872
Bricd5	0	0.162598	0	0.774236	1.08742	0.635487	1.48193	0	0.176794	0.528361	0.206882	0	0
Brinp1	0	0.812989	0	0	0.54371	0.423658	0	0	0.176794	0	0.758567	0	0
Brinp2	0	0	0	0.387118	0	0	0	0	0	0	0.206882	0	0
Brinp3	0	0.162598	2.9368	0	0	0.423658	0.296387	0.240862	0.353589	0	0.137921	0	0
Brix1	16.0698	5.04053	17.6208	22.0657	11.4179	23.3012	16.5976	20.7141	24.5744	22.1912	18.6194	37.0947	27.0311
Brk1	131.031	57.2345	118.206	125.426	52.7399	158.342	125.372	124.285	117.038	125.222	118.337	120.558	87.5294
Brms1	86.5299	6.34132	82.2304	96.0053	48.9339	106.974	63.1303	69.3682	67.3586	82.1601	61.0992	59.5061	56.6367
Brms1l	1.23614	0.162598	3.671	3.09694	0	2.22421	2.07471	1.20431	1.41435	0.528361	0.965449	2.31842	1.2872
Brox	22.2505	6.99171	14.684	15.0976	9.78678	34.2104	26.3784	22.1593	24.044	21.6628	15.1713	18.5474	16.7336
Brpf1	1.23614	0.325196	2.2026	3.09694	1.08742	2.11829	1.48193	1.44517	1.59115	2.11344	0.896489	0.772807	1.2872
Brpf3	0	0.162598	0	0	0	0.105915	0	0.240862	0	0.26418	0.0689607	0.772807	1.2872
Brsk1	0	0.162598	0	0	0	0.211829	0	0.240862	0.176794	0	0	0	0
Brwd1	1.23614	1.46338	2.2026	4.64542	2.17484	5.50756	2.07471	1.44517	2.12153	1.3209	1.03441	0.772807	1.2872
Bscl2	18.5421	1.46338	21.2918	19.3559	9.24307	26.5846	16.0049	17.342	15.0275	17.1717	10.0683	7.72807	11.5848
Bsdc1	19.7783	45.0396	9.5446	11.6135	63.0704	10.1678	8.8916	16.8603	22.4529	6.86869	51.3757	10.8193	10.2976
Bsg	17.306	4.87794	22.7602	27.4854	17.3987	36.0109	17.7832	23.1227	20.1546	22.4553	23.0329	27.0482	18.0208
Bsn	0	1.13819	0	0	0.54371	0.211829	0.592773	0	0.707177	0.792541	0.758567	0.772807	1.2872
Bsnd	0	0.325196	0	0	0	0	0	0	0.176794	0	0.0689607	0	0
Bspry	0	0.162598	0	0.387118	0.54371	0.423658	0.296387	0.240862	0.353589	0	0.344803	0	0
Bst1	50.6818	10.8941	33.039	20.9044	16.855	43.6368	26.082	38.7787	40.8395	35.6644	24.9638	20.8658	32.1799
Bst2	0	0	2.2026	0.774236	1.08742	2.01238	0.88916	1.20431	1.41435	2.37762	0.896489	1.54561	0
Bsx	0	0	0	0	0.54371	0	0	0	0	0	0	0	0
Btaf1	6.18071	0.975587	2.2026	5.03253	0.54371	4.23658	1.77832	3.1312	3.0055	1.58508	3.03427	3.86404	6.43598
Btbd1	7.41685	1.13819	10.2788	10.0651	4.89339	13.2393	8.8916	5.78068	6.36459	8.71795	4.89621	2.31842	6.43598
Btbd10	4.94457	0.812989	2.9368	4.64542	1.08742	4.44841	2.66748	2.16776	6.1878	4.22689	3.17219	3.86404	1.2872
Btbd16	0	0	0	0	0.54371	0	0	0	0	0	0	0	0
Btbd17	0	0	0	0	0	0	0	0	0	0	0	0.772807	0
Btbd3	0	0.162598	0	0.387118	0	0.105915	0	0.240862	0	0	0	0	0
Btbd6	0	0.162598	0.7342	0	0	1.27097	0.88916	0.240862	0.707177	0.792541	0.758567	0.772807	0
Btbd7	0	0.162598	0	0.387118	0	0.741402	0	0.240862	0	0.792541	0.413764	0	0
Btbd9	1.23614	0.162598	2.9368	1.54847	1.08742	2.75378	2.07471	1.68603	1.06077	1.84926	0.896489	3.09123	1.2872
Btd	1.23614	0.487794	2.2026	2.32271	2.17484	3.38927	2.37109	3.61293	3.35909	3.43435	1.5861	1.54561	1.2872
Btf3	574.806	138.371	558.726	697.587	257.719	554.569	487.852	548.442	542.051	517.001	558.099	658.432	518.74
Btg1	92.7106	16.4224	82.9646	171.88	38.6034	110.681	112.034	86.2285	92.4634	63.9317	77.7876	113.603	97.827
Btg2	260.826	19.8369	278.996	337.954	105.48	309.165	118.258	278.436	279.865	303.807	143.024	250.389	178.92
Btg3	1.23614	0.325196	1.4684	1.16135	0.54371	1.37689	1.48193	1.20431	1.23756	0.792541	1.31025	0.772807	1.2872
Btg4	0	0	0	0	0	0	0	0	0	0.26418	0	0	0
Btk	4.94457	2.60157	12.4814	13.162	5.4371	16.2049	9.18798	12.5248	14.1435	16.3792	9.03385	7.72807	7.72318
Btla	1.23614	1.13819	2.9368	1.16135	1.08742	2.01238	2.07471	1.44517	1.94474	0.792541	1.44817	2.31842	2.57439
Btn1a1	0	0	0	0	0.54371	0	0	0	0	0	0	0	0
Btn3a2	0	0	0	0	0	0	0	0	0	0	0.0689607	0	0
Btnl2	0	0	0	0	0	0.105915	0	0	0	0	0	0	0
Btnl3	0	0	0	0	0	0	0.296387	0	0	0	0	0	0
Btnl5	0	0	0	0	0	0.105915	0	0	0	0	0.137921	0.772807	0
Btnl7	0	0	0	0	0	0	0	0	0	0	0.137921	0	0
Btrc	0	4.55274	3.671	4.64542	3.80597	5.29573	3.26025	4.81724	5.30383	3.69853	7.99944	3.09123	3.86159
Bub1	0	0.812989	0.7342	1.93559	1.63113	1.27097	0.592773	0.481724	1.94474	1.58508	1.31025	0	0
Bub1b	0	0.650391	1.4684	1.54847	0.54371	2.64786	1.48193	0.963447	4.95024	0.792541	0.896489	0	1.2872
Bub3	42.0288	4.06495	54.3308	52.648	19.0299	66.938	38.8266	57.3251	62.9388	42.7972	39.6524	40.9588	23.1695
Bud13	1.23614	0.487794	5.8736	6.96812	2.17484	6.5667	4.14941	4.57637	2.82871	2.6418	3.24115	0.772807	2.57439
Bud23	8.65299	2.92676	16.8866	13.9362	5.4371	16.4168	10.3735	13.7291	19.801	15.3225	14.5507	17.7746	14.1592
Bud31	95.1829	187.638	112.333	87.1015	36.9723	79.9655	72.6147	89.3597	104.662	84.2736	81.1667	79.5991	84.955
Bves	0	0.812989	1.4684	1.16135	0	0.317744	0.592773	1.20431	0.530383	0.528361	0.689607	1.54561	0
Bysl	2.47228	0.325196	11.013	9.29083	4.34968	9.32048	6.22412	4.33551	7.24857	6.86869	6.34438	1.54561	7.72318
Bzw1	40.7927	10.4063	57.2676	46.8413	20.661	47.4497	28.7495	36.3701	43.845	38.8345	34.9631	39.4132	29.6055
Bzw2	35.8481	4.55274	27.8996	18.5817	11.4179	29.2324	28.1567	18.3055	18.2098	20.0777	28.4808	22.4114	15.4464
C17h6orf52	0	0.162598	0	0	0.54371	0.317744	0	0.240862	0.530383	0.792541	0.0689607	0	1.2872
C1d	53.1541	59.3482	45.5204	44.5186	19.0299	40.3534	38.8266	51.0627	59.4029	40.6838	55.8581	54.8693	52.7751
C1galt1	12.3614	4.22754	23.4944	18.9688	8.69936	18.3232	27.2676	14.9334	10.6077	18.2284	15.0334	6.95526	10.2976
C1galt1c1	4.94457	8.12989	15.4182	10.0651	4.34968	12.9216	7.70605	8.91189	10.4309	14.2657	7.58567	14.6833	6.43598
C1qa	1.23614	0	0	1.54847	0.54371	0	0	0.240862	1.06077	0.26418	0.0689607	2.31842	0
C1qb	0	0	0	1.54847	0	0	0	0.240862	0.353589	0	0	0	0
C1qbp	6.18071	1.62598	9.5446	11.6135	5.4371	14.6162	8.59521	7.46671	10.2541	8.71795	7.44775	18.5474	15.4464
C1qc	0	0	0	0	0	0	0	0.481724	0.707177	0.26418	0	0	0
C1ql1	0	0	0	0	0	0	0	0	0.353589	0	0	0	0
C1ql3	0	0	0.7342	0	0	0.317744	0.592773	0	0	0	0.206882	0	0
C1ql4	0	0	0	0	0	0	0	0	0.176794	0	0	0	0
C1qtnf1	0	0.162598	0	0	1.08742	0	0	0.240862	0.353589	0	0	0	0
C1qtnf12	2.47228	0.162598	0.7342	0	0	0.211829	0.88916	0.481724	0.530383	0	0.0689607	0.772807	0
C1qtnf2	0	0	0.7342	0	0	0	0.296387	0	0	0	0.0689607	0.772807	0
C1qtnf3	0	0.162598	0	0	0	0	0.296387	0	0.176794	0.26418	0.0689607	0	0
C1qtnf4	0	0	0	0.774236	0	0	0	0	0	0	0.0689607	0	0
C1qtnf5	0	0	0	0	0	0.105915	0	0	0	0	0	0.772807	0
C1qtnf6	1.23614	0.325196	1.4684	3.09694	3.26226	2.33012	1.18555	4.57637	2.29833	3.43435	1.9309	2.31842	1.2872
C1qtnf7	0	0	0	0.387118	0.54371	0.529573	0.296387	0	0	0	0.275843	0	0
C1qtnf9	0	0.162598	0	0.387118	0	0.211829	0	0.722585	0.530383	0.528361	0.137921	0	0
C1r	0	0.162598	0	0	1.63113	0.953231	0.296387	0	1.06077	1.05672	0.413764	0	1.2872
C1rl	1.23614	0	0	0	0	0.105915	0	0.240862	0.353589	0	0	0	0
C1s	0	0	0	0	0	0.317744	0	0	0	0	0	0.772807	0
C2	1.23614	0.487794	4.4052	0	0.54371	4.66024	1.18555	0.722585	0.176794	7.66123	2.62051	0	0
C2cd2	0	0.325196	1.4684	0.387118	1.63113	0.529573	0.592773	0.963447	0.530383	0.528361	0.206882	0	0
C2cd2l	3.70842	1.46338	12.4814	5.03253	16.855	8.89682	11.2627	9.63447	5.83421	12.4165	7.10295	3.09123	3.86159
C2cd3	2.47228	0.650391	0.7342	0.387118	0	1.05915	0.88916	0	0	0.528361	0.482725	1.54561	0
C2cd4c	0	0	0	0	0	0	0	0	0	0	0.0689607	0	0
C2cd5	4.94457	0.812989	2.2026	1.54847	3.26226	6.35487	3.26025	3.85379	3.53589	3.96271	3.31011	3.86404	1.2872
C2cd6	1.23614	0.812989	0	1.16135	0.54371	0.847316	0	0.722585	1.59115	1.3209	0.758567	0	0
C3	1.23614	0.812989	8.0762	6.96812	1.63113	10.6974	1.48193	9.15275	10.2541	6.34033	4.27556	2.31842	2.57439
C3ar1	0	0.325196	1.4684	0.387118	0.54371	2.75378	0.88916	0.240862	0.176794	0.792541	0.827528	0.772807	1.2872
C4a	0	0.162598	0	0.387118	0	0.423658	0	0.240862	0.176794	0	0.0689607	0	0
C4b	0	0.162598	1.4684	0	0	0	0	0	0.176794	0	0.0689607	0	0
C4bpa	0	0	0	0.387118	0	0	0	0	0	0	0.0689607	0	0
C4bpb	0	0.162598	0	0	0	0.211829	0	0	0.353589	0	0.482725	0	1.2872
C5ar1	19.7783	1.13819	25.697	37.5504	17.9424	46.0728	8.00244	58.7703	59.0493	48.8734	12.206	18.5474	21.8823
C5ar2	0	1.95117	0	0	1.63113	0	0.296387	0.481724	0.707177	0	1.10337	0	0
C6	0	0	0	0	0	0.317744	0	0.481724	0.353589	0.26418	0.206882	0	0
C8a	0	0.325196	0	0	0	0	0.296387	0	0.353589	0	0.0689607	0	0
C8b	1.23614	30.5684	0	0.387118	1.63113	0.211829	1.18555	2.64948	2.12153	0.528361	6.06854	0	2.57439
C8g	6.18071	0.650391	4.4052	3.87118	0	2.85969	1.77832	4.33551	1.94474	3.43435	2.34466	3.09123	3.86159
C9	0	1.30078	0	0	0	0.105915	0.592773	0.240862	0.353589	0	0.413764	0	0
Ca11	0	0	0	0	0	0.317744	0	0.240862	0	0.26418	0.0689607	0	0
Ca13	0	2.92676	0.7342	1.93559	1.08742	0.953231	2.37109	1.20431	3.53589	1.3209	1.99986	1.54561	5.14879
Ca14	1.23614	0.325196	1.4684	0	0	0.105915	0.296387	0	0.176794	0.792541	0.344803	0	0
Ca3	0	0	0	0	0	0	0	0	0	0	0.0689607	0	0
Ca4	1.23614	0	0	0	0	0.105915	0	0	0.176794	0	0	0	0
Ca5a	0	0.812989	0	0.387118	0	0.317744	0.296387	0	0	0.528361	0.0689607	0	0
Ca5b	0	0.650391	0	1.54847	5.98081	4.23658	4.14941	6.98499	10.2541	11.6239	0.620646	2.31842	0
Ca6	2.47228	0.487794	3.671	3.09694	1.08742	2.75378	0.296387	1.20431	2.12153	1.84926	1.24129	2.31842	5.14879
Ca8	0	0	0	0.774236	0	0.211829	0	0.240862	0.707177	0	0	2.31842	1.2872
Ca9	0	0.162598	0	0	0	0.105915	0	0	0.176794	0	0.137921	0	0
Caap1	3.70842	0	1.4684	0.774236	0	2.33012	1.18555	2.40862	1.06077	2.37762	1.03441	2.31842	1.2872
Cab39	17.306	3.25196	27.1654	27.4854	13.049	31.7744	21.3398	17.5829	17.6794	27.4748	15.2403	15.4561	14.1592
Cab39l	25.959	4.71534	16.1524	21.2915	6.52452	14.2985	13.3374	18.7872	17.5026	12.4165	14.7576	23.957	11.5848
Cabcoco1	21.0144	8.29249	22.026	16.259	13.049	21.2888	16.3013	14.6926	21.5689	25.3613	15.3093	21.6386	29.6055
Cabin1	0	0	1.4684	0.387118	0	0.953231	0.88916	0.240862	1.41435	2.37762	1.10337	0.772807	1.2872
Cables1	0	0.162598	0	0	0	0	0	0	0.176794	0	0	0	0
Cabp1	0	0	0	0.387118	0	0.105915	0	0.481724	0.176794	0	0.0689607	0.772807	0
Cabp4	7.41685	0.812989	3.671	6.19389	2.71855	5.0839	4.4458	5.29896	4.41986	4.75525	3.17219	2.31842	0
Cabp5	0	0	0	0.387118	0	0	0	0	0	0	0	0	1.2872
Cabp7	8.65299	0.812989	6.6078	10.4522	8.69936	12.0743	6.22412	9.39361	11.8452	5.28361	7.79256	6.95526	3.86159
Cabs1	0	0	0	0	0	0.211829	0	0.240862	0	0	0.0689607	0	0
Cabyr	0	0.650391	8.0762	2.32271	7.61194	7.3081	3.26025	3.37206	4.59665	5.81197	2.96531	0.772807	1.2872
Cacfd1	0	0.162598	0.7342	0.774236	1.63113	0.847316	0.296387	0.240862	0.530383	2.37762	0.827528	2.31842	1.2872
Cachd1	0	0	0.7342	0	0	0.105915	0	0.240862	0	0	0.137921	0	0
Cacna1a	0	0	0.7342	0.774236	0	0.105915	0.592773	0.240862	0.176794	0.528361	0.620646	0.772807	0
Cacna1b	0	0.162598	0	0.387118	0	0.423658	0	0	0.530383	0.26418	0.413764	0	0
Cacna1c	0	0.325196	1.4684	1.16135	1.08742	0.317744	0.592773	0.722585	0.353589	0.528361	0.551685	0.772807	0
Cacna1d	0	0.162598	0	0	0	0.423658	0	0	0	0.26418	0.344803	0	0
Cacna1e	0	0.162598	0	0	0	0.423658	0.592773	0	0.176794	0.528361	0.551685	0	0
Cacna1f	0	0.162598	0	0.387118	0.54371	0	0.296387	0	0	0	0.206882	0	0
Cacna1g	0	0.162598	0	0	0	0.211829	0	0	0.353589	0.26418	0.0689607	0.772807	0
Cacna1h	0	0	0	0.774236	0	0.211829	0	0	0	0.26418	0	0	0
Cacna1i	0	0.162598	0	0	0	0	0	0	0	0	0.137921	0	0
Cacna1s	18.5421	15.9346	16.1524	22.0657	3.80597	21.5007	27.564	19.9915	14.4971	17.9643	22.0674	26.2754	24.4567
Cacna2d1	0	0.325196	0	0.387118	0	0.105915	0	0	0	0.26418	0	0	0
Cacna2d2	0	0	0	0	0.54371	0.105915	0	0.240862	0.176794	0.26418	0	0.772807	0
Cacna2d3	0	0	0	0	0	0.105915	0	0	0	0.26418	0.0689607	0	0
Cacna2d4	0	0	0	0	0	0.105915	0	0	0	0	0.0689607	0	0
Cacnb1	0	0.162598	0	0.387118	0.54371	0	0.296387	0.240862	0	0	0.206882	0	0
Cacnb2	0	0.162598	0	0.387118	0.54371	0.529573	0	0.240862	0.353589	0.26418	0.275843	0.772807	0
Cacnb3	0	0	0	0	0	0	0	0.240862	0	0	0.0689607	0	0
Cacnb4	0	1.62598	1.4684	0.774236	0	0.529573	0	0.481724	0	0.792541	0.275843	0	0
Cacng2	0	0	0	0	0	0.105915	0	0	0	0	0.0689607	0	0
Cacng3	0	0	0	0	0	0	0.296387	0	0	0.26418	0.0689607	0	0
Cacng4	0	0	0	0.387118	0	0	0	0.481724	0.530383	0	0	0.772807	0
Cacng5	0	0	0	0	0.54371	0	0	0	0	0	0	0	0
Cacng6	0	0	0.7342	0	0	0.105915	0	0	0	0	0	0	0
Cacng7	0	0	0	0	0	0.105915	0	0	0	0	0.0689607	0	0
Cacng8	0	0	0	0	0	0.105915	0	0.240862	0	0.26418	0	0	0
Cactin	1.23614	0.487794	1.4684	2.32271	0.54371	2.54195	0.88916	1.68603	1.06077	1.05672	0.896489	3.09123	2.57439
Cacul1	0	0.812989	2.9368	1.54847	0	1.58872	0.88916	2.16776	1.59115	0.792541	1.37921	0.772807	3.86159
Cacybp	69.2239	15.9346	67.5464	75.1009	30.9915	69.6918	40.605	60.4563	70.7177	49.1376	57.789	69.5526	68.2214
Cad	0	0.487794	1.4684	2.32271	1.63113	3.17744	2.96387	2.40862	1.41435	2.11344	1.5861	2.31842	1.2872
Cadm1	0	0.325196	0	0	0	0.211829	0.296387	0	0.176794	0.528361	0.413764	0	0
Cadm2	0	0	0	0	0	0	0	0	0.176794	0	0	0	0
Cadm3	0	0	0	0	0	0.105915	0	0	0	0	0.0689607	0	0
Cadm4	0	0.812989	0.7342	1.54847	1.08742	1.05915	0.88916	0.481724	0.353589	1.05672	0.620646	0.772807	1.2872
Cadps	0	0.162598	0	0	0	0.211829	0.296387	0.240862	0.176794	0.26418	0.0689607	0	0
Cage1	3.70842	0.162598	1.4684	0.774236	0	1.05915	1.48193	1.20431	1.41435	1.05672	0.482725	0.772807	2.57439
Cahm	0	0	0	0.387118	0	0.211829	0	0.481724	0.176794	0.528361	0.137921	0	0
Calb1	0	0	0	0	0.54371	0.423658	0.296387	0	0.176794	0.26418	0	0	0
Calb2	0	0	0	0	0	0.211829	0	0	0	0	0.0689607	0	0
Calca	0	0.162598	0	0	0	0	0	0	0	0	0	0	0
Calcb	0	0	0	0	0	0	0	0	0.176794	0	0	0	0
Calcoco1	24.7228	4.87794	19.0892	23.6142	13.049	22.2421	9.48437	26.7357	20.1546	18.4926	14.4128	17.0018	20.5951
Calcr	1.23614	0.162598	0.7342	0	0.54371	0	0.88916	0.722585	0	0	0.0689607	0	0
Calcrl	4.94457	1.30078	8.8104	8.12948	9.24307	5.71939	3.55664	2.40862	2.47512	7.39705	4.82725	0.772807	6.43598
Cald1	61.8071	8.94288	70.4832	62.326	86.9936	146.798	135.449	89.1189	58.8725	174.623	53.8583	48.6868	34.7543
Calhm2	1.23614	0.650391	8.8104	1.54847	4.34968	21.2888	5.63134	1.68603	2.47512	11.3598	5.30997	1.54561	1.2872
Calhm5	1.23614	0.650391	0.7342	0.774236	0.54371	1.58872	0.88916	0.481724	0.883971	0.792541	0.758567	0.772807	2.57439
Calhm6	43.2649	14.7964	58.0018	92.9083	23.3795	59.524	82.3955	39.2605	32.5302	98.2751	41.3074	31.6851	51.4879
Calm1	1119.94	197.069	1682.79	1317.75	779.137	1671.33	1173.69	1310.29	1341.87	1628.67	1093.1	1085.02	967.972
Calm2	285.549	130.891	356.821	260.53	147.889	371.125	195.615	339.856	444.284	373.551	252.81	370.947	240.706
Calm3	33.3758	33.0074	56.5334	48.3897	36.9723	61.1127	51.5713	55.6391	53.9223	68.4227	39.8593	51.0053	30.8927
Calml3	0	0.487794	0	0	0	0	0.296387	0	0	0	0.275843	0	0
Calml4	0	0	0	8.12948	0	0.105915	0	7.94844	11.6684	0	0.275843	10.8193	0
Calr	37.0842	57.2345	41.1152	54.9707	41.322	67.6794	55.4243	53.2305	41.5467	53.1003	65.2368	50.2325	39.9031
Calr3	0	0	0	0.387118	0	0.211829	0	0.481724	0.353589	0	0	0	0
Calu	29.6674	3.90235	39.6468	37.1633	41.322	57.7234	29.935	41.9099	42.4306	45.9674	29.3083	23.1842	18.0208
Caly	1.23614	0	0	0	0	0	0	0	0.176794	0	0	0	0
Camk1	0	0.812989	1.4684	0.387118	2.17484	1.90646	2.37109	1.44517	4.41986	1.05672	1.44817	2.31842	1.2872
Camk1d	0	0	0	0.387118	1.63113	0.529573	0.296387	0.240862	1.06077	0.792541	0.413764	0.772807	0
Camk1g	0	0	0	0	0.54371	0.105915	0	0	0	0	0	0	0
Camk2a	2.47228	0.650391	0.7342	1.16135	0.54371	1.37689	0.592773	0.481724	0	1.3209	0.689607	1.54561	0
Camk2b	0	0	0	0.387118	0	0.635487	0.296387	0.240862	0.883971	0.528361	0.206882	0	0
Camk2d	0	0.162598	0.7342	0	0	0.423658	0.296387	0.240862	0	0	0.344803	0.772807	0
Camk2g	1.23614	0.487794	0	4.2583	1.63113	3.70701	1.18555	2.40862	2.29833	1.3209	1.51713	0.772807	0
Camk2n1	1.23614	0	0	0	0	0	0	0.240862	0	0	0.0689607	0	0
Camk4	25.959	2.27637	24.9628	38.3247	8.15565	35.2695	25.1929	21.1958	24.928	22.4553	20.8951	29.3667	16.7336
Camkk1	0	0.487794	0.7342	0.774236	1.08742	1.58872	0.592773	0.240862	0.707177	1.3209	0.965449	0.772807	3.86159
Camkk2	0	0.325196	0.7342	1.93559	0.54371	1.16506	0.296387	0.481724	0.176794	1.3209	0.758567	0	1.2872
Camkmt	0	0	4.4052	1.93559	1.63113	2.75378	2.96387	1.20431	2.82871	1.58508	0.896489	3.86404	0
Camkv	1.23614	0.162598	0	0	1.08742	0.423658	0.592773	0	0.530383	0	0.137921	0	0
Camlg	7.41685	0.487794	8.8104	8.51659	2.71855	10.1678	4.14941	6.02154	6.89498	7.39705	5.37893	6.18246	1.2872
Camp	1578.55	31.3814	16.8866	1618.93	20.661	29.762	17.4868	3500.93	5200.05	20.3419	25.3086	1314.54	1619.29
Camsap1	1.23614	0.162598	1.4684	1.16135	1.63113	2.01238	2.37109	0.481724	1.23756	1.05672	0.620646	0	0
Camsap2	0	0	0.7342	0.387118	0	0.741402	0.88916	0.481724	0.530383	0.26418	0.620646	0.772807	0
Camsap3	0	0	0	0	0	0	0	0.240862	0.176794	0	0.0689607	0	0
Camta1	8.65299	6.99171	14.684	12.3878	7.61194	10.6974	9.48437	7.70758	15.0275	12.1523	10.0683	5.40965	9.01038
Camta2	0	1.46338	4.4052	3.87118	1.08742	4.66024	1.18555	1.44517	4.06627	3.43435	1.37921	2.31842	0
Cand1	1.23614	0.812989	1.4684	3.09694	2.17484	4.76615	2.37109	1.20431	1.41435	1.58508	2.89635	3.86404	3.86159
Cand2	1.23614	0.162598	0.7342	1.54847	0	2.11829	1.77832	0.722585	0.176794	1.3209	1.5861	0	0
Cant1	4.94457	0.487794	4.4052	5.41965	3.80597	5.61347	4.4458	3.1312	3.71268	3.17016	3.03427	3.86404	2.57439
Canx	32.1397	2.43897	27.8996	38.7118	21.7484	34.9518	31.7134	25.0496	25.4584	28.2673	21.6536	20.093	16.7336
Cap1	122.378	11.3819	142.435	205.173	101.674	215.748	125.964	164.749	201.546	161.943	110.199	145.288	133.868
Capg	16.0698	0.650391	19.0892	17.0332	15.2239	23.9367	13.041	24.5679	36.066	23.2479	9.10281	16.2289	10.2976
Capn1	32.1397	3.57715	37.4442	37.9376	29.3604	49.2503	31.1206	33.4798	36.4196	27.2106	27.6532	26.2754	23.1695
Capn10	0	0.162598	0.7342	1.93559	0	2.01238	1.48193	0.481724	1.23756	1.3209	0.965449	0.772807	0
Capn11	0	0	0	0	0	0	0	0	0	0	0	0.772807	1.2872
Capn13	0	0	0	0	0.54371	0	0	0	0	0	0	0	0
Capn15	0	0.162598	0.7342	0	0.54371	0.105915	0	0.240862	0	0.26418	0.344803	0	1.2872
Capn2	16.0698	3.90235	31.5706	24.0013	28.2729	53.5928	42.3833	25.2905	16.2651	37.2494	21.5157	13.1377	20.5951
Capn3	2.47228	0.650391	11.7472	2.70983	4.89339	10.4855	3.85303	2.16776	2.29833	7.66123	2.62051	1.54561	2.57439
Capn5	7.41685	1.30078	5.1394	4.2583	2.17484	13.3452	5.03857	4.81724	5.30383	7.92541	2.96531	3.86404	3.86159
Capn6	0	0	0	0	0	0	0.296387	0	0	0	0	0	0
Capn7	1.23614	1.30078	2.9368	1.54847	0	2.33012	1.48193	2.40862	1.94474	2.37762	1.9309	0.772807	1.2872
Capn8	0	0	0	0	0	0	0	0.240862	0	0	0.0689607	0	0
Capn9	1.23614	0.162598	0	0.387118	0	0.211829	0	0	0.353589	0.26418	0.0689607	0	0
Capns1	12.3614	5.20313	24.9628	39.0989	20.661	34.5281	36.1592	22.1593	19.9778	32.23	22.5501	17.7746	19.308
Capns2	0	0.162598	0	0.387118	0	0	0	0	0	0	0	0	0
Caprin1	1.23614	0.812989	2.2026	4.2583	1.63113	3.91884	3.26025	2.64948	2.29833	2.90598	2.34466	5.40965	1.2872
Caps2	0	0.162598	0	0	0	0	0	0	0	0	0.137921	0	0
Capsl	0	0.162598	0.7342	0	0	0	0	0	0	0	0	0	0
Capza1	105.072	12.3574	127.751	151.75	88.6248	157.389	90.9907	134.401	156.109	147.413	93.4417	125.968	111.986
Capza2	253.409	68.2911	252.565	241.174	94.0619	213.63	155.01	230.264	265.368	220.326	189.09	229.524	245.855
Capzb	61.8071	8.29249	76.3568	65.8101	54.9147	111.74	72.9111	69.1273	62.0548	86.9154	52.4101	61.0518	48.9135
Car1	32.1397	21.9507	2.2026	38.3247	23.3795	4.55433	3.26025	51.3036	83.8005	3.69853	33.9286	28.5939	24.4567
Car15	0	0.325196	0	0.387118	0.54371	0	0	0	0	0	0.482725	0	0
Car2	437.594	4443.64	63.1412	214.463	811.759	117.989	197.097	536.881	585.012	131.298	1498.72	119.012	442.796
Car7	0	0	0	0	0	0	0	0.240862	0	0	0	0	0
Card19	97.6552	15.772	177.676	126.975	153.326	235.13	193.54	174.384	190.054	160.886	117.509	104.329	82.3806
Card6	6.18071	1.30078	3.671	5.41965	1.08742	5.8253	2.66748	4.33551	2.29833	3.96271	3.24115	3.09123	3.86159
Card9	0	0	0.7342	0.774236	1.63113	2.11829	0.592773	1.44517	1.06077	0.792541	0.827528	0	1.2872
Carf	0	0	0	0.774236	0	0.105915	0.296387	0.481724	0.176794	0	0.206882	0	0
Carhsp1	341.175	1345.01	324.516	249.691	288.71	230.47	251.929	319.383	369.323	240.668	587.269	236.479	252.291
Carm1	0	0	0	0	0	0.317744	0	0	0	0	0.137921	0	1.2872
Carmil1	0	0.162598	0	0.387118	0	0.317744	0.296387	0	0.176794	0.528361	0.275843	0	0
Carmil3	0	0.162598	0	0	0	0	0	0	0.176794	0	0.0689607	0	0
Carnmt1	2.47228	0.325196	2.2026	2.32271	0.54371	1.37689	1.48193	1.92689	1.41435	2.37762	1.5861	0.772807	0
Cars	1.23614	0.162598	3.671	2.70983	1.08742	8.26134	5.03857	5.78068	6.01101	3.17016	2.13778	2.31842	1.2872
Cars2	0	2.11377	5.1394	4.2583	1.63113	2.85969	6.22412	1.92689	1.76794	3.96271	3.03427	5.40965	0
Cartpt	0	0.162598	0	0	0	0	0	0	0	0	0	0	0
Casc3	0	0	0.7342	0.774236	0	0.635487	0.88916	0.481724	0.353589	0.26418	0.413764	0	0
Cask	0	0.162598	0.7342	0	0.54371	0.317744	0	0.481724	0	0.26418	0	0	0
Caskin1	0	0.650391	0	0	0	0.529573	0.592773	0.240862	0.176794	0	0.206882	0	0
Caskin2	0	0	0	0.774236	0	0	0	0.240862	0.176794	0.26418	0.137921	0	0
Casp1	54.3902	18.6988	52.8624	60.7775	21.7484	59.7358	37.9375	41.4282	49.5024	62.3466	44.5486	47.1412	36.0415
Casp12	0	0	0	0	0	0.211829	0	0.240862	0	0	0	0	0
Casp14	0	0	0	0	0	0	0	0.240862	0	0.26418	0.0689607	0.772807	0
Casp2	4.94457	1.78858	20.5576	11.6135	2.71855	25.6313	12.1518	11.8022	16.9723	10.5672	10.2062	10.8193	6.43598
Casp3	24.7228	4.55274	24.9628	53.0352	16.3113	37.9174	27.8603	36.3701	45.7897	26.6822	21.9985	32.4579	34.7543
Casp4	7.41685	4.71534	1.4684	8.90371	2.17484	8.57908	7.11328	7.70758	6.01101	8.98213	6.34438	14.6833	6.43598
Casp6	3.70842	0.975587	2.9368	4.2583	1.08742	6.77853	5.33496	3.85379	4.06627	4.49107	4.13764	4.63684	2.57439
Casp7	7.41685	0.812989	8.8104	5.80677	3.26226	10.6974	6.22412	5.29896	5.65742	5.81197	3.99972	6.18246	9.01038
Casp8	0	0.162598	2.2026	1.16135	0	1.05915	1.18555	0.240862	0.530383	0.26418	0.482725	0.772807	1.2872
Casp8ap2	3.70842	1.13819	5.1394	7.74236	6.52452	10.3796	5.03857	7.94844	6.01101	8.98213	4.34452	5.40965	5.14879
Casp9	2.47228	0.325196	2.9368	3.48406	0.54371	4.55433	1.48193	3.37206	3.53589	3.43435	3.31011	2.31842	2.57439
Casq1	0	0	0	0	0.54371	0	0	0	0.176794	0	0.0689607	0	0
Casr	0	0.325196	0.7342	0	0	0.105915	0	0	0.176794	0	0.0689607	0	0
Cass4	0	0	0	0	0	0	0.296387	0.240862	0	0.26418	0.206882	0	0
Cast	12.3614	3.57715	15.4182	17.0332	17.3987	33.3631	18.9687	19.2689	15.0275	21.6628	13.7921	10.8193	15.4464
Castor1	2.47228	0.487794	2.2026	5.03253	1.63113	4.3425	1.77832	1.68603	3.1823	5.01943	2.89635	3.09123	1.2872
Castor2	1.23614	1.13819	2.9368	3.87118	2.17484	3.38927	2.07471	1.68603	2.47512	3.96271	1.72402	1.54561	6.43598
Cat	45.7372	105.201	31.5706	46.067	237.058	43.2131	37.3447	75.8715	75.668	47.0241	144.473	27.8211	46.3391
Catsper2	0	0.162598	0	0	0	0.423658	0.296387	1.20431	0.353589	0	0.0689607	0	0
Catsper3	0	0	0	0	0	0	0.296387	0	0.176794	0	0	0	0
Catsperd	0	0	0	0	0	0.211829	0	0.240862	0.176794	0.792541	0.0689607	0	0
Catsperg	2.47228	0.975587	0	1.54847	0	0.953231	0.296387	0.963447	0.707177	0.26418	0.551685	0	0
Cav1	0	0.325196	0	1.16135	0.54371	0.105915	0	0.963447	1.06077	0.26418	0.275843	0.772807	0
Cav2	3.70842	0.812989	1.4684	1.54847	0.54371	1.4828	0.592773	1.44517	1.59115	0.26418	0.827528	1.54561	0
Cav3	1.23614	0.162598	0	0	0	0.317744	0.592773	1.20431	0.176794	0.792541	0.620646	1.54561	1.2872
Cavin1	0	0	0	0	0	0	0	0	0.176794	0	0	0	0
Cavin2	11.1253	4.71534	14.684	29.0338	17.9424	28.7028	18.6724	21.9184	15.2043	35.6644	11.9992	24.7298	15.4464
Cavin3	0	0	0	1.16135	0	0	0	1.20431	1.06077	0	0	2.31842	0
Cavin4	0	0	0	0	0	0.105915	0	0	0	0	0	0	0
CB741658	0	0	0.7342	0.387118	0.54371	0.317744	0	0.240862	0.176794	0	0.0689607	0.772807	0
Cbarp	0	0	0	0	0	0	0	0	0.176794	0	0	0	0
Cbfa2t2	0	0	0	0	0.54371	0.635487	0.592773	0.722585	0	0.792541	0.137921	0	0
Cbfa2t3	0	0.162598	0	0.387118	0	0.211829	0	0	0.176794	0	0.0689607	0	0
Cbfb	11.1253	2.11377	16.1524	29.8081	10.3305	19.5942	12.1518	12.5248	13.6132	11.3598	9.51657	9.27368	14.1592
Cblb	2.47228	0.487794	2.9368	8.12948	1.08742	6.03713	1.77832	7.22585	7.24857	3.69853	3.17219	8.50088	2.57439
Cblc	0	0	0	0	0	0.211829	0	0.722585	0	0.26418	0.0689607	0	0
Cblif	0	0	0	0	0	0	0.296387	0	0	0	0	0	0
Cbll1	8.65299	0.975587	9.5446	10.4522	5.98081	13.4511	6.5205	7.94844	9.3701	13.209	6.68918	8.50088	5.14879
Cbln1	0	0.162598	0.7342	0	0	0	0.296387	0	0.176794	0.26418	0.0689607	0	0
Cbln2	6.18071	2.27637	5.8736	10.8393	8.15565	23.513	10.0771	7.94844	8.66292	11.3598	10.0683	3.09123	6.43598
Cbln4	0	0	0	0	0	0	0	0.240862	0	0	0.0689607	0	0
Cbr1	35.8481	9.91847	25.697	31.7437	8.15565	41.8362	29.0459	34.4432	25.4584	31.4375	30.4117	29.3667	25.7439
Cbr3	1.23614	0.325196	0.7342	0	0	1.16506	0.88916	0.481724	0.176794	0.528361	0.275843	0	0
Cbr4	4.94457	1.13819	2.9368	4.64542	3.26226	4.97798	3.85303	4.57637	6.71818	4.22689	2.13778	3.86404	2.57439
Cbs	0	0	0.7342	0	0	0.105915	0	0	0	0.26418	0	0	0
Cbwd1	1.23614	0.650391	0.7342	0.774236	0	1.16506	0	0.722585	0.530383	0	0.413764	0	1.2872
Cbx2	1.23614	0	3.671	3.48406	0	1.80055	0.88916	0.481724	0.883971	0.26418	1.03441	0.772807	2.57439
Cbx3	74.1685	12.0322	82.9646	82.4561	33.1663	66.1966	38.8266	67.2004	82.0326	50.7226	56.2719	71.0983	55.3495
Cbx5	12.3614	0.812989	11.7472	11.6135	4.89339	11.9683	7.40966	12.0431	10.9612	8.71795	7.58567	10.0465	7.72318
Cbx6	0	0.162598	0	0.774236	0	0.529573	0	0.722585	0.530383	0.26418	0.0689607	0	0
Cbx7	2.47228	0.325196	0	1.93559	0.54371	0.741402	2.66748	1.44517	0.353589	0.792541	0.482725	0	0
Cbx8	0	0.162598	1.4684	0.387118	0.54371	1.58872	1.77832	0.963447	0.707177	0.26418	0.758567	0.772807	0
Cby1	0	0	0	0.774236	0	0	0	0	0	0	0.275843	0	0
Cby2	0	0	0	0	0	0.105915	0	0	0	0	0	0	0
Cc2d1a	0	0.162598	2.2026	1.16135	1.08742	1.90646	1.77832	0.963447	0.530383	0.792541	0.827528	0.772807	0
Cc2d1b	2.47228	0.975587	5.1394	7.74236	1.08742	6.14304	3.26025	3.1312	3.71268	3.69853	3.44803	5.40965	7.72318
Ccar1	22.2505	4.06495	33.7732	26.7111	19.5736	63.5487	29.3423	25.2905	19.6242	30.3807	22.757	25.5026	21.8823
Ccar2	17.306	0.812989	29.368	12.7749	10.3305	23.9367	10.3735	10.1162	15.0275	15.3225	10.6889	12.3649	7.72318
Ccdc102a	1.23614	0	0.7342	0.387118	0	0.741402	0.296387	1.20431	1.41435	1.05672	0.689607	0	0
Ccdc105	0	0	0	0.387118	0	0	0	0.240862	0	0	0	0	0
Ccdc107	4.94457	1.62598	5.1394	4.64542	3.80597	9.74414	7.11328	4.57637	4.59665	6.86869	5.86166	2.31842	1.2872
Ccdc112	1.23614	0.487794	1.4684	1.54847	2.71855	1.69463	1.18555	2.40862	0.530383	1.05672	1.79298	1.54561	0
Ccdc114	0	0.162598	0.7342	0	0	0.317744	0	0	0.530383	0.528361	0.206882	0	0
Ccdc115	0	0	0	0.387118	1.08742	0.423658	0.296387	0.722585	0.176794	0.26418	0.137921	0.772807	0
Ccdc116	0	0.162598	0.7342	0	0	0	0	0	0.176794	0	0.137921	0	0
Ccdc117	0	0	0.7342	1.16135	0	1.05915	0.296387	0.963447	0	1.3209	0.344803	0	1.2872
Ccdc12	48.2095	14.7964	75.6226	37.1633	32.6226	67.7853	45.6435	50.8218	57.2814	60.2331	50.893	51.0053	36.0415
Ccdc120	0	0	0	0	0	0	0	0.240862	0	0	0.0689607	0	0
Ccdc124	28.4313	4.39014	34.5074	30.9694	11.9616	39.4002	26.082	28.6626	32.3534	26.9464	20.2055	25.5026	23.1695
Ccdc125	2.47228	0.650391	2.9368	3.09694	1.63113	3.49518	2.96387	11.5614	13.6132	5.28361	2.13778	3.09123	2.57439
Ccdc126	8.65299	2.43897	8.0762	3.87118	3.80597	6.67262	4.4458	8.43016	5.83421	6.34033	4.5514	6.18246	1.2872
Ccdc127	3.70842	0.650391	2.9368	3.09694	1.63113	2.11829	1.77832	3.61293	2.82871	2.90598	2.41362	2.31842	2.57439
Ccdc130	2.47228	0.487794	2.9368	2.32271	1.08742	4.87207	1.77832	3.61293	3.35909	4.49107	2.20674	1.54561	1.2872
Ccdc134	0	1.13819	4.4052	1.54847	1.08742	4.87207	2.07471	1.68603	2.65191	4.49107	3.8618	1.54561	3.86159
Ccdc137	0	0.812989	3.671	5.03253	1.63113	6.24896	3.26025	4.81724	3.1823	2.6418	3.37907	4.63684	2.57439
Ccdc146	7.41685	2.11377	8.0762	12.3878	13.049	17.6877	15.7085	7.94844	7.24857	15.8508	9.37865	6.95526	5.14879
Ccdc148	0	0	0	0	0	0.105915	0	0	0	0	0	0	0
Ccdc150	0	0	0	0	0	0	0	0	0	0	0.0689607	0	0
Ccdc151	0	0	0	0	0	0	0.592773	0	0.176794	0	0	0	0
Ccdc152	0	0	0	0	0	0	0	0	0	0	0.0689607	0	0
Ccdc153	0	0	0.7342	0	0	0.105915	0.296387	0.240862	0	0.26418	0.0689607	0	0
Ccdc159	3.70842	0.812989	1.4684	4.2583	2.71855	3.91884	2.07471	1.68603	1.59115	4.75525	1.37921	0.772807	0
Ccdc163	1.23614	0	2.2026	0.774236	0.54371	1.69463	0.296387	0.722585	1.06077	1.05672	0.551685	0.772807	0
Ccdc166	0	0	0.7342	0	1.08742	0.529573	0.296387	0.481724	1.23756	1.05672	0.689607	0	0
Ccdc167	1.23614	1.30078	4.4052	5.80677	3.26226	5.29573	3.26025	5.78068	5.12703	3.96271	2.96531	3.86404	3.86159
Ccdc169	0	0	0	0	0	0.105915	0.296387	0	0	0.528361	0.137921	0	0
Ccdc17	2.47228	0.975587	5.1394	4.2583	0.54371	5.93122	2.07471	1.44517	3.0055	3.69853	1.10337	3.09123	1.2872
Ccdc171	0	0.162598	0	0	0	0.211829	0	0.722585	0.353589	0	0.0689607	0	0
Ccdc172	0	0.162598	0	0	0	0	0	0	0	0	0	0	0
Ccdc173	0	0.162598	0	0	0	0.423658	0	0	0.530383	0	0.0689607	0	0
Ccdc174	13.5976	1.30078	19.8234	19.3559	10.3305	23.0894	18.0796	18.0646	23.8672	15.3225	11.7233	16.2289	10.2976
Ccdc175	0	0.325196	0.7342	0.387118	1.08742	1.05915	1.18555	0.722585	0	0.792541	1.10337	0.772807	0
Ccdc179	0	0.162598	0	0	0	0	0	0	0	0	0	0	0
Ccdc181	2.47228	0.162598	3.671	1.16135	1.08742	3.38927	2.37109	1.20431	3.1823	3.43435	2.2757	1.54561	0
Ccdc182	6.18071	2.92676	2.9368	1.16135	2.17484	3.70701	2.96387	2.64948	2.47512	3.69853	3.31011	1.54561	2.57439
Ccdc183	0	0.162598	0	0	0	0	0	0	0	0	0	0	0
Ccdc184	0	0	0	0	0	0.105915	0	0	0	0	0	0	0
Ccdc185	0	0	0	0.387118	0	0.105915	0.592773	0.240862	0.176794	0.26418	0	0	0
Ccdc189	0	0.975587	0.7342	0	0	0.211829	0.88916	0.722585	0.707177	0	0.551685	0	0
Ccdc190	0	0	0	0.387118	0	0	0	0	0	0.528361	0.206882	0	0
Ccdc196	0	0.162598	0	0	0	0	0	0	0	0	0.137921	0	0
Ccdc22	7.41685	0.812989	1.4684	1.16135	1.63113	3.70701	1.18555	3.37206	2.29833	3.17016	3.8618	2.31842	1.2872
Ccdc24	0	0.162598	0	0	0	0	0	0.240862	0	0	0	0	0
Ccdc25	6.18071	0.975587	11.7472	11.6135	5.4371	14.0866	8.00244	12.0431	11.138	8.18959	9.86138	11.5921	5.14879
Ccdc27	0	0.325196	0	0	0	0	0	0	0	0	0.0689607	0	0
Ccdc28a	11.1253	3.08936	20.5576	22.84	7.06823	24.4663	14.2266	19.5098	24.2208	11.8881	13.0336	22.4114	14.1592
Ccdc28b	11.1253	4.06495	16.1524	8.51659	10.8742	22.2421	13.9302	19.5098	20.3313	14.2657	16.4126	11.5921	10.2976
Ccdc32	7.41685	3.57715	19.0892	15.8718	4.89339	22.0302	13.041	14.6926	14.4971	15.0583	11.6544	12.3649	12.872
Ccdc33	0	0	0	0	0	0.105915	0	0	0	0	0.137921	0	0
Ccdc34	6.18071	0.162598	1.4684	9.29083	2.71855	3.81292	2.96387	4.33551	5.12703	1.05672	2.34466	3.09123	5.14879
Ccdc39	0	0	1.4684	0.387118	0.54371	1.80055	0.88916	1.20431	0.707177	0.528361	0.758567	1.54561	1.2872
Ccdc40	1.23614	0	0	0	0.54371	0.211829	0	1.20431	0.176794	0	0.0689607	0	0
Ccdc42	0	0	0	0	0	0	0	0	0.176794	0	0	0	0
Ccdc43	7.41685	1.95117	15.4182	7.35524	4.34968	7.3081	3.85303	5.53982	7.95574	7.13287	5.03413	10.8193	6.43598
Ccdc47	8.65299	1.30078	9.5446	8.90371	4.89339	13.9807	5.92773	8.43016	7.42536	10.303	8.82697	3.86404	11.5848
Ccdc50	4.94457	0.487794	5.1394	3.48406	2.17484	11.7565	5.03857	6.74413	4.06627	5.28361	4.5514	2.31842	1.2872
Ccdc51	2.47228	0.325196	1.4684	1.93559	2.17484	4.55433	2.07471	1.68603	1.94474	1.3209	1.65506	2.31842	0
Ccdc58	25.959	8.61769	27.1654	24.3884	8.15565	22.6657	20.1543	18.0646	23.6904	19.5494	17.6539	17.0018	24.4567
Ccdc59	3.70842	0.325196	5.8736	3.09694	3.80597	5.93122	3.85303	6.26241	2.82871	4.22689	4.06868	0.772807	2.57439
Ccdc60	0	0	0.7342	0	0	0	0	0	0	0	0.0689607	0	0
Ccdc61	3.70842	0.975587	0.7342	5.41965	2.17484	5.93122	2.96387	5.29896	6.36459	3.17016	2.06882	5.40965	2.57439
Ccdc62	3.70842	0.325196	2.2026	3.09694	1.08742	1.4828	2.96387	1.44517	2.29833	1.58508	0.620646	1.54561	5.14879
Ccdc65	0	0	0	0	0	0	0	0	0	0	0.0689607	0	0
Ccdc68	0	0	0	0	0	0.105915	0	0.240862	0	0.26418	0	0	0
Ccdc69	4.94457	2.43897	11.013	5.41965	3.80597	11.5447	5.63134	5.0581	6.89498	9.24631	9.10281	3.09123	10.2976
Ccdc71	0	0	0	0	1.08742	0.741402	0.88916	0.481724	0.883971	0.26418	0.413764	3.09123	0
Ccdc77	3.70842	1.78858	7.342	3.09694	3.80597	4.02475	3.85303	5.29896	8.30933	7.13287	2.82739	4.63684	3.86159
Ccdc8	0	0.487794	0	0	0	0.211829	0.296387	0	0.176794	0.26418	0.206882	0	0
Ccdc80	0	0	0.7342	3.87118	0.54371	0.105915	0.296387	1.92689	3.53589	0	0	0.772807	0
Ccdc81	0	0	0	0	0	0.105915	0.296387	0	0	0.528361	0.206882	0	0
Ccdc82	14.8337	1.46338	18.355	12.7749	7.06823	17.0522	10.6699	18.0646	17.8562	12.9448	12.206	6.18246	7.72318
Ccdc85a	0	0	0	0.387118	0	0.105915	0	0	0	0	0.137921	0	0
Ccdc86	3.70842	0.325196	2.2026	1.93559	0	1.80055	1.48193	1.92689	2.82871	1.58508	1.44817	2.31842	3.86159
Ccdc87	0	0	0	0	0	0	0	0	0.176794	0	0.0689607	0	0
Ccdc89	0	0.812989	0	0.774236	0.54371	1.27097	1.77832	0.240862	1.41435	2.6418	1.44817	0	1.2872
Ccdc90b	25.959	15.1216	22.026	22.4528	8.15565	23.6189	14.5229	20.2324	22.0993	32.4942	19.0331	21.6386	18.0208
Ccdc91	3.70842	0.162598	1.4684	3.87118	3.26226	2.43603	0.88916	2.16776	2.12153	1.84926	2.20674	2.31842	0
Ccdc92	4.94457	0.162598	1.4684	2.32271	11.4179	6.88445	2.66748	2.89034	2.47512	6.60451	6.34438	6.18246	2.57439
Ccdc93	3.70842	0.325196	3.671	6.19389	2.71855	5.50756	2.66748	4.57637	6.01101	5.01943	4.34452	7.72807	3.86159
Ccdc97	12.3614	0.975587	8.8104	15.0976	7.61194	16.099	10.0771	7.22585	7.95574	12.9448	8.48216	12.3649	2.57439
Cchcr1	0	0.325196	0	1.16135	0	1.27097	0.592773	0.963447	1.06077	0	0.620646	0	3.86159
Cck	0	0	0	0.774236	0	0	0	0.722585	0.353589	0	0.0689607	0	0
Cckar	0	0	0	0	0.54371	0.211829	0	0	0	0	0	0	0
Ccl1	0	0	0	0	0	0	0	0.240862	0	0	0.0689607	0	0
Ccl11	0	0.162598	0	0.387118	0.54371	0.741402	0.592773	0.240862	0.353589	0.26418	0.275843	0.772807	0
Ccl12	1.23614	2.43897	2.9368	2.70983	2.17484	3.38927	4.74219	1.68603	1.41435	3.96271	2.34466	2.31842	0
Ccl2	45.7372	5.20313	12.4814	35.6149	15.2239	18.3232	2.66748	36.611	42.7842	27.2106	3.99972	45.5956	64.3598
Ccl20	1.23614	0	0	2.32271	0	0	0	0.963447	0.883971	0	0	0	1.2872
Ccl21	0	0	0	0	0	0	0	0	0	0.26418	0	0	0
Ccl22	0	0	0	0	0	0.317744	0.296387	0.240862	0.176794	0	0.137921	0	0
Ccl24	0	1.13819	3.671	14.7105	0.54371	3.07152	1.77832	12.284	19.2706	2.6418	1.86194	12.3649	2.57439
Ccl25	0	0	0	0	0.54371	0	0	0	0	0	0.0689607	0	0
Ccl27	0	0	0	0	0	0.105915	0.296387	0.240862	0.176794	0	0.0689607	0	0
Ccl28	0	0	0	0	0	0	0	0	0.176794	0	0.137921	0.772807	0
Ccl3	46.9734	4.06495	31.5706	74.7138	39.6908	33.1513	13.3374	92.2501	91.7562	81.6317	16.9643	57.9605	34.7543
Ccl5	1872.75	295.115	2321.54	2913.84	3891.88	3768.65	2439.85	3791.65	4376.37	3345.32	2147.85	3160.01	1614.14
Ccl6	40.7927	10.4063	10.2788	20.1301	2.17484	10.9092	5.03857	42.6325	44.729	10.303	5.30997	34.7763	33.4671
Ccl7	2.47228	0.162598	0	3.87118	0	0.211829	0.296387	3.85379	3.1823	1.3209	0.275843	3.09123	0
Ccl9	0	0.812989	2.2026	0.774236	0	4.13067	0.88916	2.16776	0.707177	1.3209	0.965449	0.772807	1.2872
Ccm2	24.7228	2.43897	31.5706	26.324	16.3113	44.59	20.1543	22.641	23.6904	21.6628	18.6883	27.0482	14.1592
Ccn1	0	0	0	0.387118	0.54371	0.105915	0	0.240862	0.530383	0	0.275843	0	0
Ccn2	0	0	0.7342	0	0	0.211829	0	0	0	0.26418	0.0689607	0.772807	0
Ccn3	0	0	0	0	0.54371	0.211829	0	0	0.176794	0.26418	0.137921	0.772807	0
Ccn5	0	0.162598	0.7342	0	0	0.529573	0.296387	0	0	0.26418	0.137921	0	0
Ccn6	0	0.650391	0.7342	1.54847	0.54371	1.05915	0.592773	1.44517	1.06077	1.05672	0.896489	1.54561	0
Ccna2	0	0	0	0.387118	0.54371	0.423658	0.592773	0.722585	1.06077	0	0.344803	0.772807	0
Ccnb1	7.41685	3.08936	6.6078	4.64542	2.17484	4.02475	3.55664	15.1743	17.8562	3.96271	3.24115	6.95526	6.43598
Ccnb1ip1	1.23614	0.162598	1.4684	0.387118	0	0.635487	0.592773	0	1.06077	0.26418	0.344803	0.772807	0
Ccnb2	7.41685	0.975587	0.7342	3.87118	1.08742	2.85969	0.88916	8.91189	11.6684	0.792541	1.72402	1.54561	2.57439
Ccnc	11.1253	1.95117	7.342	8.90371	5.4371	10.2737	7.40966	12.0431	9.3701	7.66123	6.34438	6.18246	7.72318
Ccnd1	0	0.487794	0	1.54847	0.54371	1.90646	0.88916	1.68603	0.883971	0.528361	0.827528	0	0
Ccnd2	0	0.650391	5.1394	5.80677	5.98081	8.47316	4.4458	8.91189	10.2541	5.01943	4.5514	9.27368	5.14879
Ccnd3	11.1253	1.62598	11.7472	13.162	10.3305	23.3012	11.5591	13.2474	13.0828	12.1523	6.68918	14.6833	9.01038
Ccndbp1	64.2793	274.303	46.2546	39.0989	52.7399	47.5556	45.6435	67.2004	68.2426	31.1733	118.543	39.4132	72.083
Ccne1	1.23614	0.487794	0	1.16135	0.54371	2.01238	1.48193	1.44517	0.176794	0.792541	0.620646	1.54561	0
Ccne2	3.70842	2.11377	1.4684	1.93559	2.17484	2.01238	1.77832	2.64948	3.35909	3.17016	1.44817	2.31842	1.2872
Ccnf	0	0.650391	0	0.387118	0	0.211829	0	0.240862	0.707177	0	0.137921	0	0
Ccng1	13.5976	2.43897	6.6078	18.1945	11.4179	13.5571	11.2627	9.15275	6.1878	10.5672	7.58567	6.18246	7.72318
Ccng2	2.47228	1.95117	7.342	4.2583	2.71855	13.5571	6.5205	4.81724	6.01101	8.45377	5.24101	3.86404	1.2872
Ccnh	16.0698	1.78858	19.8234	14.7105	7.06823	16.2049	13.9302	15.656	17.149	19.2852	16.6885	15.4561	6.43598
Ccni	9.88913	6.01612	8.8104	36.002	15.7676	15.2517	23.4145	14.6926	13.9667	14.7941	20.4124	10.0465	15.4464
Ccnj	0	0.325196	0	0	0	0.529573	0.296387	0.240862	0.353589	0.26418	0.551685	0	1.2872
Ccnjl	1.23614	29.105	0	3.09694	3.80597	2.11829	2.07471	2.64948	2.47512	1.05672	8.62008	0	5.14879
Ccnk	0	0.162598	0.7342	1.54847	1.08742	2.22421	1.77832	0.963447	1.06077	1.3209	1.44817	2.31842	0
Ccnl1	8.65299	3.41456	8.0762	15.0976	5.4371	14.7221	7.11328	10.8388	10.0773	11.6239	7.93048	5.40965	10.2976
Ccnl2	4.94457	0.975587	0	1.16135	0	1.58872	0.592773	1.92689	0.530383	0.528361	1.5861	0	3.86159
Ccno	0	0.162598	0	0	0	0	0	0	0	0	0.0689607	0	0
Ccnq	12.3614	3.25196	8.8104	13.162	4.34968	11.121	10.9663	13.7291	12.906	8.71795	8.68904	17.0018	12.872
Ccnt1	0	0.650391	2.2026	1.93559	1.08742	1.90646	1.18555	1.20431	0.530383	0.792541	1.10337	0.772807	1.2872
Ccnt2	4.94457	1.13819	11.013	6.58101	3.80597	9.10865	4.74219	5.78068	5.48062	5.81197	4.96517	6.95526	7.72318
Ccny	0	0	0	0	0	0.741402	0.592773	0.240862	0.530383	0.528361	0.137921	0	0
Ccp110	0	0.650391	1.4684	1.16135	0	2.33012	0.88916	1.44517	2.29833	1.3209	1.17233	4.63684	0
Ccpg1	7.41685	6.01612	19.8234	18.1945	10.3305	21.5007	8.59521	17.5829	17.149	18.7568	11.7923	11.5921	6.43598
Ccpg1os	3.70842	1.46338	5.1394	8.12948	0.54371	5.71939	5.63134	3.61293	5.83421	6.86869	6.62022	5.40965	5.14879
Ccr1	14.8337	2.43897	5.1394	8.90371	2.17484	2.75378	5.03857	27.6991	12.906	10.0389	5.24101	8.50088	12.872
Ccr10	0	0	0	0	0	0.635487	0	0.722585	0.176794	0.26418	0.413764	0.772807	0
Ccr1l1	0	0	0	0	0	0.211829	0	0	0	0	0.0689607	0	0
Ccr3	0	0	0	0	0	0.211829	0	0	0.353589	0	0.0689607	0	0
Ccr4	0	0	0	0.387118	0.54371	0.423658	0	0	0	0.26418	0.0689607	0	0
Ccr5	4.94457	0.650391	3.671	3.87118	0.54371	6.24896	2.37109	8.43016	3.71268	3.96271	2.13778	10.0465	0
Ccr6	12.3614	2.27637	11.7472	3.48406	6.52452	17.6877	9.78076	6.26241	3.1823	12.9448	9.51657	5.40965	3.86159
Ccr7	12.3614	0.650391	5.1394	12.7749	1.08742	3.49518	2.66748	3.1312	4.41986	2.90598	5.51685	4.63684	1.2872
Ccr9	1.23614	0.812989	4.4052	12.7749	4.89339	9.21457	8.59521	7.46671	4.59665	6.07615	7.24087	8.50088	3.86159
Ccrl2	9.88913	3.57715	5.1394	20.1301	6.52452	15.1458	3.26025	46.4863	27.7567	25.8897	5.17205	10.0465	7.72318
Ccs	182.949	36.7471	166.663	308.92	193.017	360.321	194.43	153.911	144.971	295.354	158.747	178.518	120.996
Ccsap	1.23614	0	0	0	0	0.211829	0.296387	0	0.353589	0.26418	0.206882	0.772807	1.2872
Ccser1	0	0.325196	0	0	0	0	0	0.481724	0	0	0.0689607	0	0
Cct2	64.2793	7.9673	66.8122	85.1659	32.0789	66.7262	47.1255	54.6756	53.2151	47.2883	57.5822	81.1447	46.3391
Cct3	114.961	15.1216	110.13	145.943	52.7399	111.422	90.3979	99.7168	100.596	100.653	101.027	138.332	99.1142
Cct4	24.7228	7.8047	28.6338	38.3247	6.52452	34.9518	33.1953	23.8453	26.5191	31.7016	28.7566	35.5491	19.308
Cct5	202.727	30.2432	211.45	273.692	113.092	229.729	188.205	202.565	215.866	193.908	190.676	247.298	209.813
Cct6a	19.7783	3.08936	23.4944	31.7437	13.049	24.0426	18.9687	25.7722	24.3976	16.9075	19.24	33.2307	15.4464
Cct6b	2.47228	0.162598	0.7342	0.387118	0	0.635487	1.18555	0	0.883971	0.26418	0.344803	0.772807	0
Cct7	158.226	6.50391	133.624	175.752	91.887	179.843	83.2846	125.007	142.319	139.751	103.993	147.606	115.848
Cct8	63.0432	7.3169	70.4832	82.8432	35.8849	84.7316	52.164	67.4413	77.0823	64.46	63.7886	78.8263	48.9135
Cct8l1	0	0	0.7342	0	0	0.105915	0	0	0	0.26418	0	0	0
Ccz1b	6.18071	1.46338	5.1394	7.74236	5.4371	6.88445	9.48437	6.74413	6.36459	7.92541	6.89607	6.18246	6.43598
Cd101	2.47228	0.650391	0	0.774236	0.54371	0.529573	1.18555	0.963447	0.883971	0.528361	0.344803	0.772807	0
Cd109	0	0.812989	0.7342	0	0	0.105915	0.296387	0.240862	0.176794	0	0.275843	0	0
Cd14	23.4867	1.62598	5.8736	26.324	8.69936	10.8033	2.96387	91.0457	42.7842	20.8703	5.65477	25.5026	15.4464
Cd151	160.698	32.6822	240.818	185.042	272.943	485.089	303.5	296.019	267.667	392.836	176.126	156.88	168.623
Cd163	1.23614	0.162598	0	0	0	0.105915	0	0.240862	0	0	0.0689607	1.54561	0
Cd164	48.2095	4.39014	64.6096	66.1972	38.6034	87.3795	43.8652	48.8949	47.0273	62.0824	44.4796	48.6868	46.3391
Cd164l2	1.23614	0.650391	4.4052	1.54847	1.63113	1.90646	2.07471	1.68603	0.883971	1.58508	1.17233	0	1.2872
Cd177	24.7228	0.162598	0	69.2941	0.54371	0.953231	0.592773	94.177	132.949	0.792541	0.689607	24.7298	51.4879
Cd180	0	0	0.7342	0.387118	0.54371	2.01238	0.592773	0.240862	0.530383	0	0.482725	0.772807	0
Cd19	32.1397	6.99171	73.42	22.84	40.2346	98.7124	42.0869	54.1939	53.5687	68.9511	34.7562	21.6386	32.1799
Cd1d1	27.1951	10.7315	28.6338	31.3566	18.4861	14.5103	22.229	32.2755	33.2373	23.7762	21.1709	12.3649	23.1695
Cd2	208.908	29.105	176.208	227.625	84.8188	180.372	166.569	144.276	152.927	170.661	149.852	173.882	158.325
Cd200	2.47228	1.78858	13.2156	1.93559	3.26226	17.8996	5.33496	6.50327	8.13254	13.7374	7.30983	3.09123	3.86159
Cd200r1	0	0	0	0.387118	0	0.529573	0.296387	0.240862	0.176794	0.528361	0	0	0
Cd209	0	0	2.2026	0	0.54371	2.54195	1.18555	0	0	1.05672	0	0	0
Cd209a	0	0	0	0	0	0.105915	0.296387	0	0	0	0.0689607	0	0
Cd209e	0	0	0	0	0	0.105915	0	0.240862	0	0	0	0	1.2872
Cd22	0	0.325196	0	0.774236	0	1.05915	0.88916	0.240862	0.176794	0.528361	0.689607	1.54561	1.2872
Cd226	23.4867	10.0811	60.9386	35.6149	48.3902	83.3548	87.434	41.1874	31.2926	88.2363	48.8931	31.6851	27.0311
Cd24	7.41685	0.812989	6.6078	10.4522	8.69936	9.63822	4.74219	17.1012	19.6242	7.66123	6.27542	11.5921	5.14879
Cd244	0	0.325196	0	0.774236	0	0.635487	0	0	0.530383	0.528361	0.275843	0	0
Cd247	148.337	14.4712	145.372	180.397	54.371	151.246	104.328	105.979	91.0491	100.917	104.337	134.468	109.412
Cd248	0	0	0	0.387118	0	0	0	0	0	0	0	0	0
Cd27	72.9323	5.69093	99.8512	93.6825	37.516	93.4166	62.834	51.0627	54.4526	112.277	73.719	79.5991	50.2007
Cd274	0	0.487794	0	0.774236	0.54371	0.423658	0.296387	0.240862	0.707177	0	0.0689607	0	0
Cd276	0	0.162598	0	0	0	0.317744	0	0	0.353589	0	0.275843	0	0
Cd28	1.23614	0	0.7342	2.70983	1.08742	2.01238	0.88916	1.92689	0.883971	0.26418	1.31025	2.31842	5.14879
Cd2ap	0	0.162598	3.671	3.87118	1.63113	4.02475	1.18555	2.40862	2.47512	1.3209	1.72402	3.86404	0
Cd2bp2	14.8337	1.46338	18.355	22.0657	10.3305	28.0674	13.3374	17.1012	18.3866	17.4359	14.068	17.0018	11.5848
Cd300a	1.23614	0.812989	4.4052	0.387118	3.26226	5.71939	2.07471	2.40862	1.94474	6.07615	2.96531	3.86404	3.86159
Cd300c2	8.65299	20.4873	52.1282	5.03253	7.61194	66.6203	21.0434	37.3336	21.9225	65.2526	29.2393	14.6833	9.01038
Cd300e	0	0	0.7342	0.387118	0.54371	0.317744	0	0.240862	0	0	0.206882	0	0
Cd300lb	0	0	0	0	0	0.211829	0	0.240862	0	0.26418	0.137921	0	0
Cd300le	0	2.43897	11.013	0.387118	4.89339	14.2985	5.63134	4.81724	2.65191	14.2657	7.65463	0.772807	0
Cd300lf	0	0	0.7342	0.774236	0	0.317744	0.592773	2.40862	1.94474	0	0.206882	0	1.2872
Cd302	8.65299	9.91847	16.1524	10.0651	7.06823	22.9835	11.5591	26.0131	17.149	26.6822	15.0334	18.5474	14.1592
Cd320	1.23614	0.650391	7.342	5.80677	1.08742	5.50756	5.03857	4.09465	4.06627	4.49107	3.58595	3.86404	1.2872
Cd36	50.6818	374.138	19.8234	29.421	91.3433	50.3094	25.1929	90.3232	84.8613	37.5136	164.126	10.0465	32.1799
Cd37	224.978	22.2759	309.832	269.047	178.337	520.782	304.982	268.32	208.617	259.161	226.743	271.255	181.495
Cd38	4.94457	1.95117	6.6078	6.19389	5.4371	8.26134	5.92773	5.0581	5.12703	9.24631	5.72374	3.09123	6.43598
Cd3d	813.381	230.726	690.882	952.697	194.105	552.133	618.262	514.962	532.681	502.207	582.166	805.265	751.723
Cd3e	169.351	19.6743	144.637	238.465	55.4584	172.958	149.082	126.212	109.966	112.012	134.68	163.835	160.9
Cd3g	292.965	104.225	208.513	252.401	49.4776	160.355	207.174	152.225	144.087	189.946	195.435	253.481	292.194
Cd4	1.23614	0	0.7342	5.03253	1.63113	4.23658	2.96387	0.722585	1.23756	3.17016	3.37907	3.09123	0
Cd40	11.1253	6.99171	27.1654	8.12948	8.15565	25.3136	18.376	17.5829	22.6297	28.2673	15.5851	15.4561	16.7336
Cd40lg	6.18071	1.13819	2.9368	9.29083	1.63113	6.77853	5.63134	4.09465	3.1823	3.96271	5.44789	6.18246	3.86159
Cd44	70.4601	8.61769	63.8754	96.0053	54.9147	113.54	66.687	68.6456	59.7565	69.4794	52.8928	63.3702	69.5086
Cd46	0	0	0	0	0.54371	0.317744	0.296387	0.722585	0.353589	0	0.137921	0	0
Cd47	46.9734	23.2515	50.6598	53.8094	27.1855	72.5515	60.7592	57.0842	46.8505	46.4958	34.5493	58.7333	52.7751
Cd48	309.035	76.421	375.176	347.632	203.348	480.111	272.083	348.045	376.572	362.984	284.808	323.033	308.927
Cd5	85.2938	6.01612	115.269	82.069	41.322	87.4854	70.54	65.9961	63.8227	57.3271	58.1338	56.4149	69.5086
Cd52	22.2505	194.467	5.1394	26.7111	152.239	13.3452	13.041	43.3551	57.2814	14.0016	132.473	8.50088	37.3287
Cd53	165.643	36.4219	274.591	255.498	106.023	357.885	227.032	220.629	199.07	215.835	188.263	208.658	173.772
Cd55	1.23614	0.975587	0	0.387118	1.08742	4.13067	1.18555	0.722585	0.707177	2.11344	1.5861	1.54561	2.57439
Cd59	50.6818	261.62	46.9888	34.0664	64.1578	63.0192	29.935	58.2885	69.1266	56.7988	113.44	30.1395	38.6159
Cd5l	0	0.162598	0	0	0	0.105915	0	0.481724	0	0	0	0.772807	0
Cd6	33.3758	3.73975	49.9256	42.9701	32.6226	59.9476	29.935	33.2389	37.3036	39.3629	31.3771	23.1842	41.1903
Cd63	58.0986	5.20313	17.6208	61.1646	19.0299	36.0109	27.2676	65.7553	86.6292	41.7405	21.5847	39.4132	47.6263
Cd68	2.47228	1.30078	16.8866	3.09694	4.89339	33.469	7.11328	14.2108	5.30383	23.5121	9.93034	3.86404	1.2872
Cd69	207.672	24.5523	85.9014	295.371	28.8166	97.1236	55.4243	154.874	146.739	84.0094	73.3741	241.889	225.259
Cd7	102.6	8.61769	153.448	141.685	63.6141	168.404	84.1738	94.6587	102.717	120.995	70.064	107.42	100.401
Cd70	1.23614	0	0	0	0	0	0.296387	0.240862	0.530383	0.528361	0	0	0
Cd72	12.3614	4.87794	11.013	9.29083	7.06823	15.7813	11.8555	20.4733	14.8507	8.45377	6.06854	10.8193	6.43598
Cd74	1705.88	284.384	4716.5	1280.59	2280.86	5785.37	2608.5	2253.98	2392.03	5003.05	2121.51	1013.92	1585.83
Cd79b	201.491	97.3961	453.001	120.781	208.241	514.533	291.052	270.729	297.545	386.496	247.431	117.467	178.92
Cd80	0	0	0	0.387118	0	0	0	0	0.176794	0.26418	0.0689607	0	0
Cd81	42.0288	5.20313	77.091	84.3917	46.7591	111.528	58.6845	72.9811	81.679	74.2347	55.8581	61.0518	60.4982
Cd82	55.6264	50.8931	66.8122	72.0039	106.567	78.2709	45.3471	77.7984	87.3364	59.7048	115.716	34.0035	50.2007
Cd83	96.419	12.0322	48.4572	81.2948	13.049	38.2352	13.9302	120.913	150.629	35.4002	21.8605	108.966	106.837
Cd84	2.47228	0.487794	5.1394	1.16135	1.08742	7.41402	3.26025	1.20431	1.76794	5.54779	2.41362	3.09123	3.86159
Cd86	0	0.162598	0	0	0	0.211829	0.592773	0	0.353589	0	0.137921	0	0
Cd8a	163.171	10.0811	172.537	233.045	126.684	222.209	140.784	136.087	145.679	187.568	146.059	172.336	153.176
Cd8b	34.612	2.60157	29.368	51.4867	23.9232	54.4401	24.0073	22.8819	25.6352	38.042	32.1357	15.4561	24.4567
Cd9	2280.68	1001.28	3277.47	2594.08	2146.02	3797.67	3802.05	2460.16	2420.49	3492.73	2250.32	1921.97	2256.46
Cd93	4.94457	0.325196	3.671	4.64542	2.71855	5.71939	1.77832	2.64948	4.06627	3.17016	1.5861	1.54561	1.2872
Cd96	9.88913	0.975587	24.2286	21.6786	12.5053	20.4415	9.78076	15.8969	22.2761	16.9075	11.7233	23.957	12.872
Cd99	9.88913	9.10548	22.026	25.5498	19.0299	30.7152	24.6001	18.0646	17.5026	37.7778	15.9989	23.957	14.1592
Cd99l2	2.47228	0.812989	1.4684	3.09694	1.63113	1.80055	2.66748	1.20431	2.12153	1.84926	1.37921	2.31842	1.2872
Cda	0	0	0	0	0	0	0	0	1.59115	0.26418	0	0	0
Cdadc1	28.4313	27.479	31.5706	20.9044	5.4371	17.0522	14.8193	16.1377	20.1546	18.2284	18.6883	18.5474	15.4464
Cdc123	27.1951	6.99171	41.1152	36.3891	14.1365	27.1141	21.0434	24.5679	37.1268	24.3046	19.7228	28.5939	30.8927
Cdc14a	2.47228	1.13819	1.4684	1.16135	2.17484	2.33012	2.96387	1.20431	1.94474	0.792541	1.44817	1.54561	1.2872
Cdc14b	1.23614	0.487794	0.7342	3.48406	0	4.23658	2.66748	2.16776	1.59115	1.58508	1.5861	1.54561	0
Cdc16	3.70842	0.162598	0.7342	2.32271	1.08742	3.81292	1.77832	2.40862	2.47512	2.37762	1.03441	0	2.57439
Cdc20	3.70842	1.78858	1.4684	3.09694	0.54371	2.85969	2.37109	6.98499	7.07177	2.11344	1.44817	1.54561	5.14879
Cdc23	9.88913	1.13819	10.2788	8.12948	4.34968	13.0275	6.22412	8.43016	9.3701	11.0956	7.51671	8.50088	3.86159
Cdc25a	1.23614	0	0	1.16135	0.54371	0.741402	0.88916	0.722585	0.530383	0	0.206882	0	0
Cdc25b	6.18071	35.9341	3.671	15.8718	44.5842	7.20219	7.70605	18.5464	13.2596	6.07615	47.376	4.63684	10.2976
Cdc25c	0	0.487794	0	0	0.54371	0.105915	0	0.481724	0.353589	0	0.206882	0	0
Cdc26	39.5565	7.4795	37.4442	34.8406	11.9616	26.6905	20.1543	22.1593	35.8892	28.7957	22.1364	47.1412	20.5951
Cdc27	0	0.162598	0	1.16135	0.54371	1.69463	1.18555	1.92689	1.41435	1.58508	0.896489	2.31842	0
Cdc34	1.23614	1.13819	3.671	3.87118	1.08742	5.0839	2.66748	2.89034	1.41435	4.49107	2.75843	1.54561	3.86159
Cdc37	7.41685	1.13819	15.4182	24.0013	11.4179	25.5254	16.3013	12.7657	14.3203	15.0583	15.1713	16.2289	6.43598
Cdc37l1	2.47228	0.975587	0.7342	2.32271	2.17484	4.3425	1.77832	1.92689	1.23756	1.58508	1.51713	0	2.57439
Cdc40	12.3614	1.46338	16.8866	15.8718	7.06823	17.5818	8.59521	8.91189	13.0828	9.24631	10.4131	10.8193	10.2976
Cdc42	453.664	194.63	563.131	498.608	243.582	549.485	482.221	454.265	448.174	512.51	484.931	479.14	405.467
Cdc42bpa	0	0.487794	0.7342	0.387118	1.08742	1.4828	0.88916	0.722585	0.176794	1.3209	0.965449	0.772807	0
Cdc42bpb	0	0	0	0	0	0	0.296387	0.481724	0	0.528361	0.0689607	0	0
Cdc42bpg	0	0.162598	0	1.16135	0	0.847316	0.592773	0.481724	0.707177	0.528361	0.206882	0	0
Cdc42ep1	0	0	0	0.387118	0	0	0	0	0	0.26418	0	0	0
Cdc42ep2	0	0.162598	0.7342	3.87118	0	1.90646	0.592773	9.15275	7.24857	4.75525	1.24129	4.63684	0
Cdc42ep3	3.70842	0.650391	5.8736	2.70983	2.17484	6.5667	5.33496	5.78068	7.24857	4.22689	1.9309	2.31842	3.86159
Cdc42ep4	0	0	2.2026	2.70983	2.17484	3.81292	3.26025	3.1312	2.12153	1.05672	0.965449	0	0
Cdc42ep5	0	0.162598	0	0	0	0	0	0	0.353589	0	0	0.772807	0
Cdc42se1	45.7372	7.4795	51.394	54.5836	27.7292	70.3273	44.458	42.1508	48.2648	51.5152	41.9281	51.0053	60.4982
Cdc42se2	102.6	7.15431	96.9144	121.168	50.5651	107.291	68.1689	91.7683	106.077	92.7273	64.4782	105.875	69.5086
Cdc45	3.70842	0.325196	0.7342	3.09694	0	1.16506	1.48193	1.68603	3.1823	1.05672	0.896489	0.772807	0
Cdc5l	18.5421	1.95117	19.8234	24.7755	17.9424	46.4965	20.1543	27.94	25.2816	24.0404	21.8605	27.0482	16.7336
Cdc6	2.47228	0.650391	2.9368	3.48406	1.63113	0.953231	1.18555	3.1312	3.35909	2.37762	1.10337	2.31842	0
Cdc7	0	0.162598	1.4684	0.774236	0.54371	1.27097	0.88916	0.481724	1.23756	0.792541	0.275843	0	0
Cdc73	1.23614	0.487794	0.7342	1.16135	0	2.01238	0.592773	1.68603	0.176794	1.05672	1.10337	0	1.2872
Cdca2	1.23614	0.162598	0.7342	0.387118	0.54371	0.211829	0.296387	1.44517	1.06077	0.26418	0.137921	0	0
Cdca3	0	1.62598	0	2.32271	1.08742	1.05915	0.592773	2.89034	5.30383	0.26418	1.10337	0.772807	0
Cdca4	1.23614	0.325196	4.4052	3.09694	2.71855	9.32048	4.14941	7.46671	4.77345	5.01943	4.34452	5.40965	0
Cdca5	0	0	0	0.387118	0	0.105915	0.296387	0.240862	0.176794	0	0.0689607	0	0
Cdca7	14.8337	0.650391	13.2156	9.67795	6.52452	10.1678	5.63134	12.284	14.3203	4.22689	5.03413	22.4114	7.72318
Cdca7l	8.65299	0.650391	5.8736	11.2264	5.4371	11.121	3.26025	6.98499	8.48613	7.13287	4.96517	3.86404	5.14879
Cdca8	9.88913	3.08936	3.671	3.87118	0.54371	5.0839	3.55664	6.74413	9.72369	3.43435	2.82739	8.50088	3.86159
Cdcp1	0	0	0	0	0	0.105915	0	0.481724	0	0.528361	0.206882	0	0
Cdh1	0	0.162598	0	0.774236	1.08742	1.05915	1.48193	1.68603	0.176794	0.792541	0.758567	0.772807	1.2872
Cdh10	0	0.162598	0	0	0	0.105915	0	0	0	0	0.137921	0	0
Cdh11	0	0.162598	0	0.387118	0	0.635487	0	0.481724	0.530383	0.26418	0.206882	0.772807	0
Cdh13	0	0	0	0.387118	0	0.105915	0	0.722585	0	0.26418	0.0689607	0.772807	0
Cdh15	1.23614	0	0	1.93559	0.54371	1.16506	0.296387	1.44517	1.59115	1.3209	0.758567	2.31842	2.57439
Cdh16	0	0	0	0	0	0	0	0	0	0	0	0	1.2872
Cdh17	0	0	0	0.387118	0.54371	0.105915	0	0	0	0	0.0689607	0	0
Cdh18	0	0.162598	0	0.387118	0	0	0.296387	0.240862	0	0	0.413764	0	0
Cdh19	0	0	0	0	0.54371	0.211829	0.296387	0	0	0	0.0689607	0	0
Cdh2	0	0.812989	0	0	0.54371	0.635487	0	0.240862	0.353589	0.26418	0.551685	0	0
Cdh20	0	0.162598	0	0	0	0.105915	0	0	0	0	0	0	0
Cdh22	0	0	0	0	0	0.105915	0	0	0	0.26418	0.206882	0	0
Cdh23	0	0.162598	0	1.16135	0.54371	0.317744	0.296387	0	0.176794	0.792541	0.482725	0.772807	2.57439
Cdh26	0	0	0	0	0	0	0	0	0.176794	0.26418	0.0689607	0	0
Cdh3	0	0.162598	0	0	0	0.847316	0.88916	0	0.707177	0	0.275843	0	0
Cdh5	0	0	0	0	0	0.105915	0	0	0	0.528361	0	0	0
Cdh6	0	0	0	0	0	0.105915	0.296387	0	0	0	0.137921	0.772807	0
Cdh7	1.23614	0.162598	0	0.387118	0	0	0	0	0	0	0	0	0
Cdh8	0	0	0	0	0	0	0	0	0.176794	0.26418	0.0689607	0	0
Cdh9	0	0.162598	0	0	0	0.211829	0	0.240862	0.353589	0	0	0	0
Cdhr1	1.23614	0.162598	1.4684	1.16135	2.71855	1.90646	1.18555	1.92689	1.23756	1.3209	0.896489	3.09123	1.2872
Cdhr5	0	0	0	0	0	0.105915	0	0	0	0	0	0	1.2872
Cdip1	9.88913	0.650391	19.0892	21.6786	9.24307	21.3947	12.4482	16.8603	19.0938	13.4732	7.24087	11.5921	18.0208
Cdipt	3.70842	1.62598	9.5446	8.90371	2.17484	13.9807	7.40966	5.78068	4.77345	5.28361	5.37893	3.86404	6.43598
Cdk1	2.47228	0.325196	0	2.70983	1.63113	0.847316	0.88916	8.1893	10.0773	1.3209	1.51713	3.09123	2.57439
Cdk10	25.959	2.43897	22.7602	23.2271	14.6802	13.9807	12.1518	14.4517	15.3811	22.7195	13.7232	13.1377	20.5951
Cdk11b	14.8337	0.975587	18.355	15.8718	12.5053	30.7152	15.7085	14.4517	14.3203	18.4926	11.5164	16.2289	0
Cdk12	1.23614	0.812989	1.4684	3.87118	1.08742	4.97798	3.26025	3.1312	4.24306	3.96271	2.06882	3.09123	1.2872
Cdk13	7.41685	1.95117	2.9368	5.80677	3.80597	4.66024	2.07471	2.16776	4.59665	3.43435	2.89635	2.31842	0
Cdk14	0	0.487794	0.7342	0.387118	0	0.423658	0	0	0	0.26418	0.137921	0	0
Cdk16	1.23614	0.812989	3.671	4.64542	2.17484	5.50756	3.55664	1.68603	2.12153	2.37762	1.37921	0.772807	2.57439
Cdk17	0	0.325196	0.7342	3.09694	1.08742	1.80055	0.88916	2.64948	3.0055	0.26418	1.24129	1.54561	0
Cdk18	0	0	0	0	0	0.105915	0	0	0	0	0	0	0
Cdk19	2.47228	0.650391	5.1394	8.12948	3.26226	6.88445	6.22412	6.26241	2.82871	5.28361	3.17219	3.86404	2.57439
Cdk2	2.47228	0.487794	0	3.48406	1.08742	3.17744	2.07471	2.16776	2.29833	1.84926	1.79298	2.31842	0
Cdk20	4.94457	0.325196	2.2026	3.48406	2.71855	6.46079	2.37109	2.16776	4.06627	1.84926	2.41362	3.09123	1.2872
Cdk2ap1	6.18071	2.76416	10.2788	9.29083	4.34968	6.35487	10.3735	6.74413	6.71818	7.13287	4.75829	1.54561	2.57439
Cdk2ap2	12.3614	5.36573	28.6338	15.0976	12.5053	35.3755	19.8579	14.9334	17.149	26.6822	21.3778	17.0018	16.7336
Cdk4	22.2505	2.27637	13.2156	22.0657	14.1365	24.9958	22.5254	15.4152	24.3976	18.4926	18.6194	21.6386	19.308
Cdk5	8.65299	3.41456	9.5446	10.4522	5.98081	14.934	8.29882	12.284	12.5524	14.5299	9.30969	9.27368	11.5848
Cdk5r1	0	0	0	0.387118	0	0	0	0	0	0	0	0	0
Cdk5r2	0	0	0	0	0	0	0	0	0	0.26418	0	0	0
Cdk5rap1	9.88913	0.975587	8.8104	4.2583	3.80597	9.00274	5.92773	6.50327	5.30383	5.54779	6.62022	4.63684	2.57439
Cdk5rap2	3.70842	0	1.4684	2.70983	0	2.33012	2.37109	2.16776	2.12153	2.90598	0.965449	0.772807	2.57439
Cdk5rap3	30.9035	2.11377	48.4572	41.0345	24.467	46.6024	24.6001	30.1077	33.7677	41.4763	28.6876	32.4579	24.4567
Cdk6	1.23614	0.487794	2.9368	1.54847	0	1.90646	2.66748	0.722585	0.707177	1.58508	1.10337	0	0
Cdk8	0	0.162598	0.7342	0	0	0.529573	0.592773	1.20431	0.176794	1.05672	0.413764	0	1.2872
Cdk9	3.70842	0.487794	4.4052	7.74236	1.63113	4.66024	2.96387	4.33551	2.82871	4.49107	3.79284	2.31842	6.43598
Cdkal1	0	0.162598	0	0	0	0.317744	0	0	0.353589	0	0.137921	0	1.2872
Cdkl1	1.23614	18.0484	0.7342	2.32271	4.89339	1.4828	1.77832	2.64948	3.53589	1.58508	9.44761	0.772807	1.2872
Cdkl2	0	0	0	0	0	0	0	0	0	0	0.0689607	0	0
Cdkl3	1.23614	0.162598	0	0.774236	0.54371	0.211829	0	0	0.353589	0	0.275843	0	0
Cdkn1a	1.23614	0	0	1.16135	0	0.105915	0	1.44517	1.23756	0	0.137921	0	0
Cdkn1b	19.7783	3.73975	13.2156	19.3559	10.3305	18.4291	17.4868	12.7657	12.7292	18.4926	13.8611	19.3202	16.7336
Cdkn1c	27.1951	1.95117	0	26.7111	0	0.953231	0.592773	43.596	41.7235	0.792541	1.03441	32.4579	24.4567
Cdkn2a	0	0	0.7342	0	0	0.105915	0	0.240862	0.176794	0.26418	0.137921	0.772807	0
Cdkn2aip	0	0	0	0.774236	0	0.317744	1.18555	0.722585	0.530383	1.84926	0.620646	0	1.2872
Cdkn2aipnl	23.4867	4.39014	26.4312	25.9369	5.4371	21.8184	15.1157	19.9915	26.3424	17.7001	18.8263	14.6833	24.4567
Cdkn2b	0	0.325196	0	0.774236	1.08742	0.317744	0	0	0.353589	0.528361	0.344803	0	1.2872
Cdkn2c	1.23614	4.55274	5.1394	5.80677	0.54371	5.40164	6.81689	6.98499	8.83971	6.07615	5.44789	8.50088	7.72318
[truncated: 13,428 more rows]

## Sheet: Raw data Patients
Name	41_IBIS-IFB-PO-17_Post-CPB	25_IBIS-IFB-PO-11_Post-CPB	75_IBIS-IFB-PR-32_Pre-CPB	63_IBIS-IFB-PE-25_Per-CPB	8_IBIS-IFB-PO-5_Post-CPB	26_IBIS-IFB-PR-12_Pre-CPB	25_IBIS-IFB-PO-11_Post-CPB_B	33_IBIS-IFB-PR-15_Pre-CPB	27_IBIS-IFB-PR-13_Pre-CPB	51_IBIS-IFB-PE-22_Per-CPB	10_IBIS-IFB-PE-6_Per-CPB	53_IBIS-IFB-PR-26_Pre-CPB	37_IBIS-IFB-PE-16_Per-CPB	30_IBIS-IFB-PR-14_Pre-CPB	40_IBIS-IFB-PE-17_Per-CPB	1_IBIS-IFB-PR-3_Pre-CPB	73_IBIS-IFB-PE-35_Per-CPB	74_IBIS-IFB-PO-35_Post-CPB	7_IBIS-IFB-PE-5_Per-CPB	52_IBIS-IFB-PR-22_Post-CPB	5_IBIS-IFB-PO-4_Post-CPB	14_IBIS-IFB-PO-7_Post-CPB	42_IBIS-IFB-PR-18_Pre-CPB	3_IBIS-IFB-PO-3_Post-CPB	50_IBIS-IFB-PO-20_Post-CPB	23_IBIS-IFB-PR-11_Pre-CPB	48_IBIS-IFB-PR-20_Pre-CPB	36_IBIS-IFB-PR-16_Pre-CPB	43_IBIS-IFB-PE-18_Per-CPB	12_IBIS-IFB-PR-7_Pre-CPB_B	16_IBIS-IFB-PE-8_Per-CPB	71_IBIS-IFB-PE-33_Per-CPB	65_IBIS-IFB-PR-27_Pre-CPB	76_IBIS-IFB-PE-32_Per-CPB	46_IBIS-IFB-PE-19_Per-CPB	11_IBIS-IFB-PO-6_Post-CPB	44_IBIS-IFB-PO-18_Post-CPB	77_IBIS-IFB-PO-32_Post-CPB	17_IBIS-IFB-PO-8_Post-CPB	6_IBIS-IFB-PR-5_Pre-CPB	19_IBIS-IFB-PO-9_Post-CPB	64_IBIS-IFB-PO-25_Post-CPB	45_IBIS-IFB-PR-19_Pre-CPB	54_IBIS-IFB-PE-26_Per-CPB	68_IBIS-IFB-PR-28_Pre-CPB	49_IBIS-IFB-PE-20_Per-CPB	60_IBIS-IFB-PE-24_Per-CPB	13_IBIS-IFB-PE-7_Per-CPB	2_IBIS-IFB-PE-3_Per-CPB
A1BG	9.93034	21.8187	13.1315	40.8664	17.4265	13.3255	11.5695	17.3859	17.2526	14.8534	11.8949	5.18199	14.3393	15.7031	11.3763	17.2357	18.1272	16.4722	9.15945	22.3553	14.2128	22.7604	16.0383	18.8074	14.7429	9.15631	17.8524	8.69207	11.919	24.223	15.7145	6.69526	7.56826	10.9424	7.46109	13.4465	8.55925	16.0868	37.6029	8.8958	15.8319	9.56362	7.89982	8.00489	12.5577	9.15953	9.20421	17.6137	7.82991
A2M	0.902759	2.72733	0	0	0.792115	0.333137	0	0	0	0	0	0.740284	0	1.30859	0	0	0.725089	0	2.74783	0.519891	0.888299	0.784841	0	0.854883	0	1.52605	0	0	1.9865	0	2.77314	2.97567	1.76403	1.98952	7.46109	0	0	0	1.29665	0.741316	5.93695	0	0	1.00061	4.18589	1.14494	0.292197	1.3549	0
A2M-AS1	2.70828	0	0	0	0.792115	0	0	1.73859	2.46465	0	1.08135	0.740284	0	0	1.55132	3.44715	0.725089	0	1.83189	1.55967	0	0	1.88686	0.854883	0	1.52605	1.05014	2.17302	0.993249	0	0.92438	0.743918	1.3657	0	0	0	0	0	0	5.18922	1.97898	1.59394	0	2.00122	0	1.14494	0.584394	0	0.978738
AAAS	45.1379	46.3647	39.3945	40.8664	31.6846	38.9771	50.1347	34.7717	36.9698	44.5601	50.8236	41.4559	55.2483	31.4062	41.8856	41.3658	41.33	32.9444	31.1421	41.7212	39.0852	32.1785	43.3979	29.9209	42.6769	36.6252	48.3065	45.1987	44.6962	37.0469	40.6727	40.1716	32.3785	25.8638	33.5749	34.8026	52.4254	35.0985	29.823	45.9616	41.5587	43.0363	71.0984	55.0336	46.0448	30.9134	46.1671	37.9371	44.0432
AACS	1.80552	0	0	0	0.792115	1.66569	0	0	0	0	1.08135	0.740284	2.10872	2.61718	2.06842	0	3.62544	0	0.915945	1.81962	1.7766	1.56968	2.8303	1.70977	3.10377	0	0	0	0.993249	2.84976	2.77314	1.48784	1.47951	1.98952	1.86527	0.790969	1.06991	0.731218	0	3.70658	1.97898	0	0	1.00061	4.18589	3.43483	1.89928	1.3549	1.95748
AADACL2	0	2.72733	0	0	0	0.666275	0	0	2.46465	0	1.08135	0	0.421743	0	0.517106	1.14905	0.725089	0	0.915945	0.129973	0	0.784841	1.88686	0	0	0	1.05014	0.434603	0.993249	0	0.92438	0	0.284521	0	0	0	0.534953	0	2.59331	0	0	1.59394	0	1.00061	0	0	0.292197	0	0.978738
AAGAB	42.4297	40.91	27.8079	32.6931	50.6953	36.6451	92.5563	53.8962	44.3638	44.5601	27.0338	22.9488	48.0787	52.3436	36.1974	55.1543	46.4057	42.5532	54.9567	38.212	40.8618	40.8117	32.0767	41.0344	53.5401	39.6773	51.4569	40.4181	24.8312	58.4201	46.219	41.6594	34.0287	46.7538	59.6887	34.8026	33.1671	55.5726	58.3494	60.788	89.0543	47.8181	47.3989	20.0122	58.6025	25.1887	64.5755	63.6801	51.8731
AAK1	29.791	30.0007	20.8559	49.0397	29.3082	28.3167	42.4216	36.5103	34.5052	37.1334	19.4643	37.0142	58.2005	23.5546	32.0606	52.8562	28.2785	14.4132	48.5451	20.7956	29.3139	32.9633	26.4161	19.6623	24.0542	13.7345	38.8552	17.8187	12.9122	24.223	39.7483	45.379	39.3208	35.8114	59.6887	13.4465	29.9574	24.1302	19.4498	32.6179	21.7688	35.0666	19.7495	23.0141	37.673	42.3628	24.6906	31.1626	24.4685
AAMDC	23.4717	21.8187	40.1669	16.3466	29.3082	19.6551	23.1391	29.556	29.5758	37.1334	10.8135	25.1697	19.8219	36.6405	18.0987	31.0243	19.5774	16.4722	24.7305	30.0237	19.5426	15.6968	16.0383	25.6465	23.2783	35.0992	22.0529	27.8146	24.8312	25.6479	21.2607	15.6223	17.0713	22.8795	11.1916	22.9381	19.7933	27.0551	19.4498	25.9461	25.7268	25.503	31.5993	33.0202	29.3013	24.0438	20.0155	32.5175	32.2984
AAMP	75.8317	49.092	79.5614	49.0397	84.7563	66.2943	96.4128	99.0994	64.081	81.6934	69.2065	52.5602	86.0356	90.2927	76.5317	83.8806	69.6085	75.4976	65.948	73.9544	111.926	83.1931	71.7008	55.5674	65.1792	57.99	81.9109	89.5283	46.6827	72.669	54.5384	64.7209	58.4976	44.7642	65.2845	87.0066	80.7779	81.8965	45.3828	84.5101	53.4326	51.0059	118.497	77.0471	75.3461	46.9426	88.6818	58.2605	72.4266
AAR2	52.36	27.2733	51.7535	32.6931	51.4875	54.6345	42.4216	59.1119	41.8991	44.5601	48.6609	39.9753	45.97	48.4178	53.779	47.111	38.4297	48.7303	40.3016	43.6708	51.5213	51.7995	36.7938	42.7442	54.316	53.4118	54.6073	58.6714	51.6489	54.1455	36.9752	50.5864	40.8572	21.8847	50.3623	45.0852	70.6138	53.3789	32.4163	53.3748	59.3695	33.4727	82.9481	59.0361	41.8589	34.3483	64.1372	50.1312	54.8093
AARS1	9.02759	10.9093	17.7661	8.17329	12.6738	15.6575	19.2826	12.1701	4.92931	22.28	16.2203	14.0654	13.9175	14.3945	8.2737	13.7886	8.70106	16.4722	8.2435	6.62861	7.10639	18.0513	11.3212	8.54883	13.191	10.6824	10.5014	17.3841	7.94599	9.97417	8.31942	10.4149	8.42183	8.95285	9.32636	11.0736	18.1884	7.31218	2.59331	11.8611	9.89492	4.78181	11.8497	18.011	12.5577	16.0292	26.736	13.549	19.5748
AARS2	1.80552	0	1.54488	0	0.792115	1.33255	3.85651	3.47717	0	0	3.24406	0	2.53046	3.92577	0.517106	2.2981	1.45018	0.686342	1.83189	0.909809	0.888299	0.784841	1.88686	0	1.55189	1.52605	2.10028	0.869207	0.993249	4.27464	0.92438	0.743918	1.87784	0.994761	7.46109	2.37291	0.534953	0.731218	1.29665	2.22395	1.97898	1.59394	0	1.00061	4.18589	2.28988	1.31489	0	0.978738
AASDH	11.7359	8.182	10.8142	24.5199	8.71326	8.32843	3.85651	6.95434	14.7879	0	19.4643	15.546	10.9653	17.0117	13.9619	17.2357	15.9519	7.54976	7.32756	8.5782	7.10639	20.4059	17.9252	11.1135	12.4151	13.7345	15.7521	18.2533	8.93924	9.97417	15.7145	14.1344	14.1692	10.9424	11.1916	18.1923	8.02429	9.50584	19.4498	17.0503	5.93695	14.3454	19.7495	21.0128	8.37179	16.0292	13.5872	10.8392	13.7023
AASDHPPT	70.4152	38.1827	48.6638	32.6931	48.319	48.6381	46.2782	76.4978	76.4043	22.28	52.9863	38.4948	58.2005	49.7264	62.5698	57.4524	47.1308	61.0844	46.7132	37.0422	60.4043	42.3814	54.719	46.1637	41.9009	53.4118	75.6101	62.1483	55.6219	66.9694	40.6727	59.5135	52.2381	41.78	48.4971	50.622	51.8904	48.2604	71.3159	54.8574	71.2435	52.5999	31.5993	62.0379	62.7884	37.7831	62.6763	59.6154	61.6605
AASS	0.902759	0	1.54488	0	0	1.66569	7.71303	0	0	0	0	0	0.843486	1.30859	0	1.14905	0	1.37268	0	0.519891	0	1.56968	1.88686	1.70977	1.55189	0	1.05014	0.869207	0.993249	1.42488	0	1.48784	2.6176	0.994761	0	1.58194	1.60486	0.731218	2.59331	1.48263	0	1.59394	3.94991	3.00184	0	1.14494	1.75318	1.3549	0
AATBC	3.61103	0	3.08976	0	2.37634	0	0	1.73859	2.46465	0	0	2.96114	2.53046	2.61718	5.17106	3.44715	1.45018	2.05903	0	1.94959	0	2.35452	2.8303	0	3.10377	1.52605	3.15042	1.30381	1.9865	1.42488	0	0	0.910468	0	0	1.58194	1.60486	0.731218	0	4.4479	0	1.59394	3.94991	3.00184	4.18589	1.14494	0.876591	2.70979	0.978738
AATF	27.9855	13.6367	21.6283	16.3466	22.1792	22.9865	23.1391	20.863	9.85861	22.28	33.5219	29.6114	20.6654	37.9491	24.8211	18.3848	29.7286	19.2176	18.3189	27.8141	23.0958	25.8997	26.4161	27.3563	24.0542	30.521	25.2034	25.207	28.8042	14.2488	21.2607	19.3419	23.2738	16.9109	39.1707	18.9833	39.0516	20.4741	6.48326	23.7221	17.8109	12.7515	23.6995	19.0116	12.5577	46.9426	25.275	6.77448	18.596
AATK	0	0	0.772441	0	0.792115	0	3.85651	0	4.92931	0	0	0.740284	0	0	0	0	0	0	0	0.779836	0.888299	0.784841	0	1.70977	0	0	0	0	1.9865	0	1.84876	0.743918	0.967372	3.97904	3.73054	0.790969	0.534953	1.46244	1.29665	0	0	0	0	0	0	1.14494	1.02269	1.3549	0.978738
ABALON	0.902759	0	0.772441	0	0.792115	2.6651	0	1.73859	2.46465	0	6.48811	1.48057	1.68697	1.30859	3.10264	3.44715	2.17527	0.686342	4.57972	1.4297	3.5532	0	3.77373	0.854883	1.55189	3.0521	1.05014	0.434603	0.993249	1.42488	1.84876	2.97567	1.65022	4.97381	0	2.37291	0.534953	7.31218	0	5.93053	0	0	0	1.00061	0	0	1.46099	1.3549	0
ABAT	6.31931	2.72733	5.40709	8.17329	2.37634	0.666275	3.85651	1.73859	4.92931	0	5.40676	6.66256	4.63917	7.85154	1.03421	6.89429	2.17527	2.74537	3.66378	7.66839	2.6649	0	5.66059	3.41953	0	1.52605	0	1.30381	1.9865	2.84976	1.84876	11.1588	2.6745	4.97381	3.73054	3.95485	5.34953	2.92487	2.59331	10.3784	5.93695	1.59394	0	4.00245	0	6.86965	2.48367	5.41959	3.91495
ABCA1	9.02759	2.72733	22.4008	8.17329	5.5448	3.99765	3.85651	41.7261	12.3233	7.42668	14.0576	17.7668	6.74789	11.7773	7.23949	8.04334	10.1512	4.11805	21.9827	9.488	7.99469	0	0.943432	3.41953	5.4316	6.10421	4.20056	8.25746	7.94599	2.84976	4.6219	5.95135	15.9332	7.95809	3.73054	14.2374	4.27962	5.11853	2.59331	3.70658	7.91594	0	0	3.00184	4.18589	10.3045	3.50636	2.70979	1.95748
ABCA10	0	2.72733	0	0	0	0	3.85651	0	2.46465	0	0	2.96114	1.26523	0	0.517106	0	0.725089	0.686342	1.83189	1.03978	1.7766	1.56968	0.943432	1.70977	0	0	1.05014	0.869207	0	2.84976	1.84876	1.48784	2.27617	1.98952	0	0	0	0	1.29665	0.741316	0	0	3.94991	3.00184	0	1.14494	1.02269	0	0
ABCA11P	5.41655	8.182	5.40709	8.17329	8.71326	9.66098	15.4261	12.1701	4.92931	7.42668	3.24406	9.62369	4.63917	7.85154	7.75659	6.89429	10.8763	8.92244	10.0754	9.61798	10.6596	6.27873	13.208	9.40372	8.53537	7.63026	13.6518	2.60762	1.9865	9.97417	9.2438	11.1588	13.2587	10.9424	9.32636	3.95485	4.81458	6.58097	22.0431	11.1197	15.8319	20.7212	11.8497	11.0067	8.37179	8.01459	7.45102	10.8392	7.82991
ABCA13	0.902759	0	8.49685	0	7.92115	7.9953	3.85651	0	9.85861	0	7.56947	2.96114	1.26523	2.61718	1.55132	0	2.17527	2.74537	4.57972	0.909809	5.32979	0	0	2.56465	3.87972	3.0521	1.05014	3.47683	0.993249	0	6.47066	1.48784	6.37328	25.8638	3.73054	3.95485	1.06991	24.1302	20.7464	1.48263	0	1.59394	0	1.00061	12.5577	4.57977	4.67515	0	5.87243
ABCA2	0	0	0	0	1.58423	0.333137	0	0	0	0	1.08135	1.48057	0	0	1.03421	0	0	0.686342	0.915945	0.909809	0	0	0.943432	0	0.775943	0	1.05014	0	0.993249	0	0.92438	0.743918	1.70713	0	1.86527	0	0.534953	0.731218	1.29665	2.96527	1.97898	0	0	0	0	0	0.438296	0	0
ABCA3	1.80552	0	0	0	0.792115	0.333137	0	0	2.46465	0	1.08135	0	0.421743	0	2.06842	0	0	0	0.915945	0.649863	0	0.784841	0	0.854883	0.775943	0	0	0.434603	0.993249	0	0	1.48784	0.796659	0	1.86527	0.790969	1.60486	0.731218	1.29665	2.22395	0	0	0	1.00061	0	0	0.292197	0	0
ABCA5	0.902759	2.72733	3.08976	16.3466	3.96057	2.99824	0	12.1701	4.92931	7.42668	4.32541	7.40284	3.37394	5.23436	4.13685	9.19239	5.80071	0.686342	7.32756	3.37929	2.6649	1.56968	6.60402	1.70977	1.55189	1.52605	0	0.869207	3.97299	1.42488	3.69752	4.46351	9.10468	9.94761	1.86527	3.16388	3.20972	4.38731	2.59331	2.96527	3.95797	1.59394	0	3.00184	0	6.86965	3.21417	4.06469	1.95748
ABCA6	0	0	0.772441	8.17329	0	0.333137	0	0	0	0	1.08135	0.740284	0.421743	1.30859	0	0	0.725089	0	0	1.16975	0	0	0.943432	0	0.775943	1.52605	0	0	0.993249	0	0	0	0.227617	0	0	0.790969	1.60486	0	0	0	1.97898	0	0	0	0	0	0.146099	0	0
ABCA7	3.61103	0	7.72441	8.17329	2.37634	2.33196	7.71303	1.73859	0	0	5.40676	10.364	5.06092	6.54295	5.17106	4.59619	2.90035	3.43171	2.74783	6.10872	4.4415	4.70904	7.54745	4.27442	0	1.52605	0	4.34603	2.97975	8.54929	7.39504	3.71959	6.43018	13.9267	3.73054	3.95485	4.27962	3.65609	3.88996	1.48263	0	9.56362	0	8.00489	4.18589	10.3045	4.67515	4.06469	1.95748
ABCB1	2.70828	13.6367	3.8622	0	7.12903	7.66216	11.5695	6.95434	2.46465	14.8534	1.08135	11.1043	16.0262	6.54295	9.30791	9.19239	6.5258	5.49073	16.487	4.54904	2.6649	2.35452	4.71716	5.1293	1.55189	4.57816	4.20056	6.08445	8.93924	9.97417	11.0926	15.6223	7.28374	2.98428	11.1916	3.95485	4.81458	2.19366	1.29665	12.6024	19.7898	9.56362	7.89982	13.008	8.37179	8.01459	4.23686	10.8392	5.87243
ABCB10	2.70828	0	2.31732	0	1.58423	3.99765	3.85651	1.73859	2.46465	0	8.65082	3.70142	2.9522	1.30859	5.17106	1.14905	3.62544	2.74537	6.41161	3.63923	1.7766	1.56968	2.8303	0.854883	2.32783	3.0521	6.30084	3.04222	1.9865	1.42488	2.77314	1.48784	3.69878	1.98952	1.86527	0.790969	4.27962	5.84975	1.29665	3.70658	0	1.59394	3.94991	6.00367	8.37179	11.4494	3.36027	0	1.95748
ABCB11	0.902759	0	0	0	0.792115	0.333137	0	0	0	0	1.08135	2.22085	0	1.30859	1.55132	1.14905	2.17527	0.686342	0	1.55967	0	2.35452	0	0.854883	0	0	1.05014	0.434603	0	2.84976	0.92438	2.23175	0.796659	0	0	0	0.534953	0.731218	1.29665	0.741316	1.97898	1.59394	0	1.00061	0	1.14494	0.438296	0	2.93621
ABCB4	0	0	0.772441	0	0	0	0	1.73859	0	0	4.32541	0	0.421743	0	0.517106	1.14905	0	0.686342	0	0.779836	0	0	0	2.56465	0.775943	4.57816	1.05014	0	0	0	0	0	0.739755	0	1.86527	0	0	0	0	1.48263	1.97898	0	0	1.00061	0	0	1.16879	0	0.978738
ABCB6	4.51379	0	0	0	1.58423	0.333137	0	1.73859	2.46465	7.42668	1.08135	0.740284	0.421743	1.30859	0.517106	1.14905	0.725089	0.686342	0	0.519891	2.6649	0.784841	1.88686	3.41953	0.775943	0	0	0.869207	1.9865	0	0	2.23175	1.13808	1.98952	1.86527	0.790969	4.27962	2.19366	1.29665	0	0	1.59394	3.94991	4.00245	4.18589	3.43483	0.876591	1.3549	1.95748
ABCB7	24.3745	38.1827	42.4843	8.17329	31.6846	25.9847	26.9956	34.7717	22.1819	7.42668	30.2779	26.6502	31.209	35.3319	40.8514	27.5772	23.9279	26.7673	21.9827	33.0131	36.4203	36.1027	37.7373	28.2111	36.4693	13.7345	40.9555	28.2492	17.8785	44.1713	23.1095	26.7811	26.3467	20.89	33.5749	27.6839	24.0729	32.9048	44.0862	31.1353	19.7898	25.503	31.5993	34.0208	20.9295	21.7539	34.4792	36.5822	36.2133
ABCB8	1.80552	2.72733	0	0	0	1.33255	0	1.73859	2.46465	0	2.1627	0.740284	2.53046	2.61718	2.58553	2.2981	0.725089	1.37268	0	2.72943	2.6649	0	0.943432	2.56465	2.32783	1.52605	4.20056	2.17302	0.993249	0	0.92438	1.48784	1.82094	1.98952	7.46109	2.37291	1.60486	2.19366	1.29665	2.22395	0	1.59394	0	1.00061	0	2.28988	1.60708	1.3549	2.93621
ABCC1	5.41655	0	2.31732	16.3466	7.12903	7.32902	7.71303	5.21576	2.46465	7.42668	6.48811	4.4417	6.32615	7.85154	4.65395	1.14905	7.97597	4.11805	10.9913	10.9177	4.4415	3.13936	3.77373	4.27442	3.10377	1.52605	3.15042	4.34603	3.97299	2.84976	9.2438	8.1831	7.16993	6.96333	11.1916	6.32775	5.34953	2.92487	1.29665	2.96527	5.93695	11.1576	15.7996	6.00367	0	21.7539	5.55174	5.41959	3.91495
ABCC10	5.41655	5.45467	4.63465	0	1.58423	2.99824	0	6.95434	0	0	2.1627	3.70142	3.79569	5.23436	3.10264	3.44715	2.17527	4.80439	0.915945	4.15913	2.6649	0.784841	1.88686	3.41953	4.65566	1.52605	2.10028	5.64984	0.993249	0	0	2.97567	3.52806	5.96857	1.86527	5.53678	11.234	2.92487	0	1.48263	3.95797	11.1576	11.8497	5.00306	4.18589	3.43483	5.99004	2.70979	3.91495
ABCC13	0.902759	0	0	0	0.792115	0	0	0	2.46465	0	0	0	0.421743	1.30859	0	1.14905	1.45018	0.686342	3.66378	0.649863	1.7766	0	0	2.56465	3.10377	3.0521	3.15042	0	0	1.42488	0	0	0.284521	2.98428	0	5.53678	0	0.731218	0	0.741316	0	1.59394	0	1.00061	0	3.43483	0.146099	0	0
ABCC2	0	2.72733	3.08976	0	0	1.33255	0	0	0	0	0	0.740284	0.421743	0	1.55132	1.14905	0.725089	0	2.74783	0.389918	0	0.784841	0.943432	1.70977	1.55189	0	0	0.869207	0	0	0.92438	0	1.47951	12.9319	1.86527	0	0.534953	3.65609	0	1.48263	1.97898	1.59394	0	1.00061	0	2.28988	0	0	0
ABCC3	4.51379	5.45467	25.4906	16.3466	14.2581	8.99471	3.85651	6.95434	4.92931	44.5601	15.1389	8.88341	13.9175	20.9374	6.20527	18.3848	0.725089	2.05903	18.3189	13.3872	13.3245	2.35452	18.8686	11.1135	11.6391	15.2605	11.5515	8.69207	4.96624	5.69953	11.0926	26.0371	6.82851	27.8533	5.59582	17.4013	10.6991	13.8932	9.07657	11.8611	19.7898	17.5333	11.8497	15.0092	8.37179	2.28988	6.42833	5.41959	12.7236
ABCC4	6.31931	2.72733	33.215	0	7.92115	9.32785	0	10.4315	7.39396	14.8534	20.5457	5.92227	18.9784	23.5546	7.23949	13.7886	4.35053	2.74537	10.0754	13.7771	19.5426	6.27873	23.5858	10.2586	14.7429	6.10421	17.8524	2.17302	10.9257	7.12441	10.1682	31.2446	5.51971	28.8481	3.73054	13.4465	9.0942	10.9683	2.59331	8.15448	19.7898	6.37574	7.89982	3.00184	0	17.1741	2.48367	9.48427	4.89369
ABCC5	9.02759	21.8187	13.9039	8.17329	15.0502	9.99412	3.85651	8.69293	12.3233	7.42668	8.65082	12.5848	8.01312	11.7773	9.82502	10.3414	9.42615	4.80439	17.403	9.35803	15.1011	3.13936	10.3777	12.8232	9.31132	10.6824	6.30084	12.6035	15.892	7.12441	18.4876	9.67094	12.8604	9.94761	11.1916	9.49163	6.41944	6.58097	10.3732	9.63711	11.8739	11.1576	11.8497	12.0073	8.37179	19.464	10.0808	12.1941	12.7236
ABCC6	1.80552	2.72733	0.772441	0	2.37634	0	0	0	2.46465	0	0	0.740284	1.68697	1.30859	1.55132	1.14905	0.725089	0	0	1.03978	0.888299	0	0.943432	0	0.775943	1.52605	1.05014	0.869207	0	0	1.84876	0.743918	0.910468	0.994761	0	0	0	0	1.29665	0	0	0	3.94991	0	0	0	0.146099	0	1.95748
ABCC9	0	0	0.772441	0	0	0	0	0	2.46465	0	1.08135	0	0.421743	0	0.517106	0	0	0.686342	0	0.259945	0	0	0	0	0	1.52605	0	0.434603	0	0	0	0	0.341425	0	0	0.790969	0.534953	0.731218	0	0.741316	0	0	0	1.00061	4.18589	1.14494	0	0	0
ABCD1	0.902759	0	1.54488	0	0	0.666275	0	3.47717	0	0	2.1627	1.48057	0.843486	0	0.517106	2.2981	0.725089	0.686342	0.915945	0.909809	0	0	0	0.854883	1.55189	1.52605	0	0	0	2.84976	1.84876	0.743918	0.682851	0	3.73054	3.16388	1.06991	2.19366	0	0.741316	0	4.78181	0	1.00061	0	2.28988	0.438296	0	0
ABCD2	0	5.45467	4.63465	8.17329	0.792115	1.33255	7.71303	6.95434	2.46465	0	3.24406	5.92227	7.16963	2.61718	4.13685	16.0867	6.5258	2.05903	1.83189	4.80899	3.5532	6.27873	6.60402	5.98418	3.10377	0	4.20056	0.434603	4.96624	5.69953	4.6219	6.69526	5.29209	1.98952	3.73054	0	0.534953	2.19366	0	4.4479	1.97898	1.59394	11.8497	4.00245	8.37179	12.5944	1.46099	9.48427	1.95748
ABCD3	11.7359	5.45467	9.26929	16.3466	11.8817	11.6598	7.71303	6.95434	7.39396	14.8534	7.56947	9.62369	6.32615	10.4687	6.72238	13.7886	10.8763	13.7268	11.9073	8.18828	7.99469	12.5575	9.43432	7.69395	11.6391	12.2084	8.40112	14.3419	2.97975	5.69953	8.31942	4.46351	10.9256	13.9267	7.46109	6.32775	9.0942	17.5492	7.77992	11.1197	1.97898	6.37574	11.8497	13.008	16.7436	9.15953	7.30493	8.12938	5.87243
ABCD4	7.22207	19.0913	13.1315	32.6931	9.50538	9.66098	3.85651	6.95434	7.39396	0	9.73217	13.3251	10.9653	19.6289	13.9619	18.3848	10.1512	10.2951	9.15945	10.9177	7.10639	7.06357	12.2646	7.69395	8.53537	10.6824	9.45126	10.4305	6.95274	8.54929	8.31942	9.67094	10.9825	4.97381	7.46109	17.4013	11.234	10.2371	3.88996	7.41316	5.93695	9.56362	3.94991	11.0067	12.5577	13.7393	7.59712	5.41959	14.6811
ABCE1	27.9855	51.8193	50.9811	16.3466	24.5556	34.9794	53.9912	81.7136	39.4345	37.1334	41.0914	31.8322	56.0918	41.8749	55.3304	59.7505	44.2304	43.9259	22.8986	33.7929	30.2022	39.242	49.0585	24.7916	38.7972	36.6252	59.858	22.5994	35.757	54.1455	35.1264	34.9642	41.0849	47.7485	55.9582	36.3846	28.8875	32.9048	40.1962	60.0466	45.5166	38.2545	47.3989	50.0306	33.4871	40.073	40.031	50.1312	46.0007
ABCF1	45.1379	24.546	56.3882	24.5199	45.1505	38.9771	46.2782	36.5103	19.7172	29.7067	43.2541	42.9365	49.7657	36.6405	49.1251	45.9619	41.33	49.4166	43.0494	30.4136	23.9841	42.3814	44.3413	27.3563	31.8137	44.2555	43.0557	33.8991	43.7029	47.0211	28.6558	31.9885	39.2639	32.8271	35.4402	37.9665	50.2856	44.6043	6.48326	45.2203	47.4956	22.3151	35.5492	42.0257	29.3013	56.1021	39.8849	50.1312	37.1921
ABCF2	57.7766	32.728	56.3882	24.5199	38.0215	46.9724	50.1347	78.2364	24.6465	37.1334	55.149	31.8322	50.6092	51.035	36.7145	52.8562	47.8558	58.3391	37.5537	22.4853	52.4096	62.0024	40.5676	35.9051	47.3325	41.2034	51.4569	55.6292	46.6827	39.8967	40.6727	23.0615	28.1676	30.8376	39.1707	37.9665	52.9603	31.4424	23.3397	57.0814	57.3906	23.909	59.2486	53.0324	25.1154	36.6381	76.9939	50.1312	76.3416
ABCF2-H2BE1	0	10.9093	4.63465	0	0.792115	1.66569	0	5.21576	0	0	3.24406	3.70142	2.9522	0	2.06842	3.44715	1.45018	2.74537	0	1.81962	2.6649	0	0.943432	2.56465	1.55189	0	5.2507	0	0.993249	4.27464	2.77314	5.20743	2.33307	2.98428	3.73054	1.58194	2.67476	1.46244	1.29665	2.22395	0	1.59394	3.94991	5.00306	0	0	0.438296	2.70979	0.978738
ABCF3	39.7214	30.0007	44.0291	16.3466	35.6452	35.3126	50.1347	60.8505	34.5052	59.4134	33.5219	31.8322	37.1134	36.6405	32.5777	45.9619	19.5774	32.2581	39.3856	21.1855	41.7501	36.1027	29.2464	32.4856	29.4858	16.7866	46.2062	30.8568	40.7232	32.7723	24.9583	26.7811	32.6061	19.8952	41.036	27.6839	47.0759	29.2487	20.7464	40.0311	49.4746	22.3151	47.3989	47.0288	33.4871	22.8988	44.9983	36.5822	44.0432
ABCG1	0	2.72733	1.54488	16.3466	0	0.666275	0	3.47717	2.46465	0	5.40676	0.740284	0	1.30859	0.517106	0	0.725089	0.686342	1.83189	2.72943	0.888299	0	0	0.854883	0	1.52605	1.05014	0	1.9865	2.84976	0	1.48784	1.3657	0.994761	1.86527	1.58194	0	0.731218	0	2.22395	3.95797	1.59394	0	3.00184	0	10.3045	0.438296	1.3549	0
ABCG2	0.902759	0	0	0	0	0	0	1.73859	0	0	0	0.740284	2.53046	0	0	0	0	0	0	0.129973	0	0.784841	0	0.854883	0	1.52605	1.05014	0	0	0	0	0.743918	1.19499	0	0	0	0.534953	0	0	0.741316	5.93695	3.18787	0	0	0	0	0.146099	1.3549	0.978738
ABHD10	13.5414	8.182	13.9039	16.3466	11.8817	11.3267	7.71303	26.0788	17.2526	14.8534	10.8135	11.8445	15.1828	14.3945	18.0987	17.2357	10.1512	15.0995	9.15945	9.61798	7.99469	18.0513	21.6989	10.2586	13.967	16.7866	12.6017	19.9917	7.94599	22.7981	10.1682	10.4149	13.5432	7.95809	9.32636	8.70066	9.0942	8.77462	36.3063	17.0503	5.93695	17.5333	27.6494	11.0067	8.37179	4.57977	14.1716	6.77448	11.7449
ABHD11	8.12483	5.45467	2.31732	8.17329	3.16846	5.66333	3.85651	3.47717	0	0	5.40676	2.96114	5.48266	6.54295	8.2737	2.2981	4.35053	12.3542	1.83189	3.89918	7.10639	10.2029	6.60402	7.69395	4.65566	1.52605	6.30084	9.56127	5.95949	4.27464	4.6219	5.95135	4.83686	2.98428	3.73054	5.53678	9.0942	2.92487	9.07657	11.1197	3.95797	11.1576	7.89982	3.00184	4.18589	2.28988	7.59712	5.41959	10.7661
ABHD12	30.6938	2.72733	3.8622	0	27.724	7.32902	0	3.47717	2.46465	0	12.9762	13.3251	19.4002	6.54295	20.6842	12.6395	17.4021	17.8449	6.41161	23.655	7.99469	9.41809	16.0383	17.9525	13.967	4.57816	11.5515	5.21524	10.9257	5.69953	13.8657	20.0858	11.893	7.95809	26.1138	14.2374	41.7263	14.6244	2.59331	17.0503	3.95797	6.37574	15.7996	4.00245	20.9295	10.3045	3.36027	6.77448	8.80864
ABHD12B	0	0	0.772441	0	0	0.333137	0	1.73859	0	7.42668	1.08135	0.740284	0.843486	0	1.03421	0	1.45018	1.37268	0	1.29973	0	0.784841	0	0	0	1.52605	0	0.869207	0	1.42488	0	0	0.625947	2.98428	0	0.790969	0	0.731218	1.29665	0	0	4.78181	0	0	0	1.14494	0.730493	1.3549	0.978738
ABHD13	27.9855	10.9093	20.0835	49.0397	21.3871	24.6522	19.2826	20.863	19.7172	29.7067	14.0576	20.728	10.5436	18.3203	22.7527	14.9376	23.9279	20.5903	16.487	23.915	20.4309	29.0391	21.6989	20.5172	17.0707	15.2605	9.45126	24.7724	32.7772	7.12441	14.7901	14.1344	25.4362	21.8847	20.518	13.4465	21.9331	31.4424	35.0096	21.4982	25.7268	36.6605	31.5993	11.0067	37.673	40.073	26.1516	12.1941	24.4685
ABHD14A	4.51379	19.0913	10.8142	0	7.12903	7.9953	23.1391	17.3859	9.85861	7.42668	8.65082	8.88341	19.4002	10.4687	13.9619	20.6829	15.2269	6.86342	8.2435	10.5278	2.6649	7.84841	10.3777	6.83907	7.75943	9.15631	13.6518	6.51905	1.9865	8.54929	12.0169	15.6223	9.67372	4.97381	13.0569	3.16388	5.34953	2.92487	9.07657	11.1197	0	6.37574	3.94991	11.0067	16.7436	11.4494	4.23686	5.41959	12.7236
ABHD14B	27.0828	32.728	31.6701	24.5199	23.7634	21.9871	15.4261	31.2946	14.7879	44.5601	31.3592	38.4948	43.8613	43.1835	33.6119	35.6205	25.3781	17.1585	27.4783	49.1297	18.6543	25.8997	28.303	37.6149	29.4858	30.521	66.1588	10.8651	28.8042	34.1972	30.5045	48.3547	33.8011	18.9005	50.3623	30.8478	23.5379	19.7429	18.1531	32.6179	41.5587	33.4727	31.5993	46.0281	41.8589	45.7977	17.2396	27.0979	21.5322
ABHD15	3.61103	2.72733	1.54488	8.17329	4.75269	1.33255	0	0	0	7.42668	3.24406	5.18199	4.21743	0	1.03421	4.59619	3.62544	0	3.66378	4.54904	3.5532	0.784841	1.88686	0	3.10377	7.63026	1.05014	2.17302	4.96624	0	5.54628	2.23175	2.6745	1.98952	5.59582	1.58194	3.74467	1.46244	0	5.93053	9.89492	3.18787	0	5.00306	12.5577	12.5944	2.77587	4.06469	0.978738
ABHD16A	41.5269	10.9093	34.7598	24.5199	43.5663	27.6504	19.2826	13.9087	36.9698	29.7067	32.4406	38.4948	27.4133	22.246	23.2698	27.5772	23.2028	33.6307	27.4783	26.3845	34.6437	24.3301	25.4727	36.76	27.158	30.521	29.4039	27.8146	23.838	31.3474	28.6558	18.598	27.6555	38.7957	20.518	35.5936	66.8691	38.7546	15.5598	24.4634	13.8529	23.909	23.6995	21.0128	16.7436	37.7831	45.1444	27.0979	17.6173
ABHD16B	0	0	0	0	0	0.333137	0	0	0	0	0	1.48057	0.843486	0	0.517106	0	0.725089	0.686342	0.915945	0.519891	0.888299	0	1.88686	1.70977	0	1.52605	0	0	0.993249	0	0	0.743918	0.853564	0	3.73054	0	0.534953	0.731218	0	0	3.95797	0	0	3.00184	0	2.28988	0.146099	0	0.978738
ABHD17A	20.7634	24.546	27.0354	16.3466	34.0609	21.3208	26.9956	12.1701	4.92931	7.42668	18.383	35.5336	34.1612	26.1718	22.7527	25.2791	23.2028	18.5312	33.89	24.3049	18.6543	15.6968	23.5858	17.0977	23.2783	22.8908	24.1532	16.0803	16.8852	21.3732	21.2607	36.452	20.0303	30.8376	26.1138	15.8194	28.3525	21.9366	18.1531	33.3592	19.7898	17.5333	19.7495	37.0226	16.7436	16.0292	16.5091	9.48427	21.5322
ABHD17B	3.61103	0	5.40709	8.17329	6.33692	2.99824	7.71303	3.47717	4.92931	7.42668	5.40676	2.96114	6.32615	2.61718	2.58553	5.74524	3.62544	5.49073	2.74783	6.10872	4.4415	3.13936	7.54745	2.56465	6.20754	1.52605	8.40112	1.73841	3.97299	5.69953	3.69752	6.69526	4.43853	1.98952	5.59582	0.790969	8.02429	2.92487	0	4.4479	3.95797	3.18787	3.94991	3.00184	0	4.57977	3.21417	4.06469	1.95748
ABHD18	6.31931	8.182	6.95197	8.17329	9.50538	10.9935	0	10.4315	7.39396	0	17.3016	8.14313	8.8566	7.85154	3.61974	13.7886	9.42615	7.54976	4.57972	6.88855	7.10639	12.5575	8.49089	8.54883	11.6391	10.6824	8.40112	9.12667	5.95949	5.69953	8.31942	8.1831	10.8687	13.9267	16.7874	4.74581	7.48934	5.84975	16.8565	6.67185	9.89492	11.1576	7.89982	6.00367	8.37179	3.43483	9.6425	13.549	11.7449
ABHD2	27.0828	32.728	28.5803	16.3466	28.5161	19.322	46.2782	22.6016	24.6465	51.9867	31.3592	40.7156	14.761	30.0976	19.65	16.0867	19.5774	33.6307	47.6291	22.7452	29.3139	28.2543	12.2646	24.7916	24.8302	19.8387	15.7521	32.5952	35.757	14.2488	25.8826	20.0858	28.1107	43.7695	18.6527	31.6388	38.5166	42.4107	16.8565	22.2395	23.7478	14.3454	19.7495	14.0086	20.9295	44.6527	33.8949	14.9039	21.5322
ABHD3	10.8331	5.45467	8.49685	24.5199	7.92115	7.9953	11.5695	17.3859	2.46465	0	5.40676	11.8445	5.48266	2.61718	10.8592	2.2981	5.80071	8.92244	10.9913	10.0079	8.88299	10.2029	7.54745	11.1135	9.31132	4.57816	10.5014	17.8187	7.94599	4.27464	6.47066	8.1831	11.8361	8.95285	16.7874	3.16388	8.55925	2.92487	19.4498	7.41316	9.89492	15.9394	0	14.0086	16.7436	20.609	9.7886	4.06469	4.89369
ABHD4	23.4717	30.0007	37.0772	0	41.9821	21.9871	26.9956	22.6016	14.7879	14.8534	16.2203	34.7934	29.522	23.5546	17.0645	24.13	14.5018	17.1585	34.8059	21.9654	35.532	22.7604	29.2464	28.2111	31.0377	38.1513	15.7521	30.8568	20.8582	21.3732	24.0339	35.7081	21.2822	54.7119	14.9222	20.5652	32.6321	35.0985	14.2632	32.6179	27.7058	15.9394	27.6494	18.011	20.9295	32.0584	20.746	18.9685	19.5748
ABHD5	32.4993	38.1827	27.8079	16.3466	27.724	35.6457	19.2826	13.9087	32.0405	44.5601	29.1965	38.4948	17.7132	19.6289	19.65	22.981	23.9279	21.2766	40.3016	24.4349	35.532	14.912	20.7555	42.7442	26.3821	13.7345	10.5014	32.5952	38.7367	14.2488	37.8996	33.4763	35.5082	53.7171	22.3833	34.8026	32.6321	38.7546	32.4163	20.0155	27.7058	15.9394	27.6494	16.0098	29.3013	50.3774	26.5899	28.4528	17.6173
ABHD6	6.31931	2.72733	1.54488	0	3.96057	2.6651	0	0	4.92931	0	2.1627	1.48057	2.10872	1.30859	4.65395	2.2981	0.725089	4.11805	0	2.8594	1.7766	3.13936	1.88686	0.854883	3.10377	0	5.2507	3.91143	1.9865	2.84976	0	2.23175	2.56069	0.994761	0	3.95485	3.20972	3.65609	2.59331	4.4479	0	0	11.8497	2.00122	0	6.86965	2.92197	1.3549	5.87243
ABHD8	5.41655	5.45467	1.54488	8.17329	7.12903	3.33137	0	1.73859	4.92931	14.8534	0	0.740284	2.10872	6.54295	6.20527	4.59619	2.17527	6.17708	0	3.11934	0.888299	2.35452	3.77373	0.854883	6.98349	0	0	5.21524	3.97299	0	0.92438	1.48784	2.04855	1.98952	0	2.37291	4.81458	3.65609	2.59331	0.741316	1.97898	3.18787	0	1.00061	8.37179	2.28988	3.06807	4.06469	4.89369
ABI1	132.706	133.639	135.177	179.812	114.065	130.59	146.547	154.734	177.455	163.387	136.25	141.394	116.401	129.55	108.592	120.65	132.691	136.582	163.038	106.318	134.133	134.208	149.062	108.57	124.151	128.188	122.866	157.326	147.994	161.012	152.523	110.1	115.345	132.303	154.818	127.346	130.529	155.018	167.268	130.472	174.151	111.576	197.495	140.086	121.391	105.335	135.141	154.458	152.683
ABI2	1.80552	8.182	4.63465	8.17329	3.96057	2.99824	0	6.95434	2.46465	7.42668	9.73217	5.92227	1.26523	2.61718	4.65395	8.04334	2.17527	4.11805	4.57972	5.06893	2.6649	3.13936	2.8303	5.98418	2.32783	6.10421	2.10028	2.17302	4.96624	2.84976	1.84876	1.48784	3.75568	12.9319	7.46109	5.53678	3.74467	2.19366	1.29665	2.22395	5.93695	4.78181	11.8497	6.00367	0	13.7393	2.04538	5.41959	5.87243
ABI3	45.1379	16.364	18.5386	16.3466	26.1398	13.6586	7.71303	27.8174	17.2526	14.8534	11.8949	18.5071	32.4742	32.7148	36.1974	10.3414	6.5258	16.4722	13.7392	14.167	31.9788	10.2029	27.3595	13.6781	11.6391	7.63026	22.0529	29.1184	16.8852	21.3732	19.412	18.598	9.73063	8.95285	9.32636	19.7742	40.1215	12.4307	18.1531	41.5137	17.8109	23.909	43.449	31.019	29.3013	10.3045	15.4864	4.06469	10.7661
ABITRAM	8.12483	10.9093	10.8142	0	5.5448	11.3267	3.85651	10.4315	17.2526	14.8534	10.8135	8.88341	10.5436	14.3945	13.9619	14.9376	13.0516	18.5312	12.8232	9.87792	15.1011	10.9878	5.66059	11.9684	12.4151	15.2605	11.5515	9.56127	8.93924	11.3991	2.77314	11.1588	9.78753	11.9371	3.73054	9.49163	6.41944	8.77462	19.4498	9.63711	11.8739	9.56362	3.94991	10.0061	20.9295	17.1741	16.363	9.48427	9.78738
ABL1	3.61103	0	0	8.17329	3.16846	1.99882	3.85651	1.73859	0	0	1.08135	1.48057	0	0	1.03421	0	1.45018	0.686342	0.915945	3.37929	1.7766	2.35452	0	0	1.55189	1.52605	1.05014	1.30381	1.9865	1.42488	0	0.743918	1.87784	0	0	1.58194	2.13981	0.731218	0	1.48263	0	6.37574	0	2.00122	0	8.01459	1.60708	2.70979	0
ABL2	0.902759	5.45467	2.31732	8.17329	0.792115	2.99824	3.85651	0	2.46465	7.42668	1.08135	0	2.53046	1.30859	3.10264	2.2981	2.90035	3.43171	0.915945	2.8594	1.7766	2.35452	1.88686	1.70977	2.32783	0	4.20056	2.17302	3.97299	1.42488	2.77314	0.743918	2.27617	2.98428	0	1.58194	5.34953	2.19366	3.88996	3.70658	1.97898	3.18787	3.94991	5.00306	8.37179	8.01459	5.25955	4.06469	1.95748
ABLIM1	13.5414	51.8193	22.4008	16.3466	20.595	26.3178	42.4216	62.5891	39.4345	74.2668	25.9525	77.7298	55.6701	27.4804	61.5356	86.1787	54.3816	13.7268	46.7132	48.4798	16.8777	29.8239	48.115	36.76	25.6061	15.2605	80.8608	9.99587	35.757	47.0211	63.7822	56.5378	43.8732	33.8219	67.1498	22.1471	21.9331	13.1619	9.07657	42.9964	29.6848	49.412	59.2486	75.0459	37.673	98.465	21.9148	89.4232	34.2558
ABLIM3	31.5966	35.4553	134.405	106.253	53.8638	30.3155	23.1391	69.5434	88.7275	148.534	46.4981	41.4559	64.1049	56.2694	22.2356	121.799	15.2269	13.7268	69.6118	59.1376	61.2926	29.0391	116.042	55.5674	32.5896	47.3076	44.1059	32.1606	60.5882	37.0469	96.1355	153.247	57.5302	188.01	44.7665	56.9498	46.006	52.6477	84.2824	83.7688	89.0543	121.139	19.7495	39.0239	50.2307	19.464	20.3077	67.7448	53.8306
ABO	7.22207	0	38.622	0	8.71326	4.66392	3.85651	12.1701	17.2526	29.7067	1.08135	3.70142	16.448	20.9374	14.479	11.4905	29.0035	8.2361	13.7392	14.6869	2.6649	15.6968	21.6989	13.6781	10.0873	10.6824	14.702	6.95365	9.93249	8.54929	12.9413	20.8297	17.4696	56.7014	14.9222	0.790969	3.20972	14.6244	5.18661	11.1197	15.8319	28.6908	3.94991	3.00184	20.9295	5.72471	5.99004	69.0997	3.91495
ABR	2.70828	8.182	6.17953	0	8.71326	6.32961	0	1.73859	4.92931	14.8534	10.8135	9.62369	8.8566	5.23436	5.68817	8.04334	7.97597	6.86342	4.57972	8.96811	8.88299	10.2029	9.43432	5.1293	4.65566	4.57816	4.20056	5.64984	6.95274	5.69953	3.69752	3.71959	6.37328	7.95809	7.46109	11.8645	8.55925	5.11853	0	7.41316	5.93695	11.1576	0	11.0067	4.18589	14.8842	6.72053	2.70979	3.91495
ABRACL	362.006	411.827	189.248	653.863	285.161	359.455	428.073	443.339	372.163	319.347	251.955	267.243	317.994	312.753	371.799	333.224	347.317	330.817	234.482	304.136	339.33	493.665	425.488	301.774	264.597	378.461	322.393	284.665	349.624	460.237	268.07	253.676	371.357	240.732	294.713	304.523	207.562	228.871	950.446	299.492	360.175	723.647	331.792	364.223	347.429	209.524	434.205	449.826	330.814
ABRAXAS1	5.41655	16.364	3.08976	0	3.96057	5.3302	7.71303	8.69293	7.39396	0	6.48811	12.5848	10.9653	9.16013	11.3763	13.7886	13.0516	8.2361	10.0754	11.0477	6.21809	8.63325	12.2646	10.2586	8.53537	6.10421	13.6518	5.21524	6.95274	15.6737	3.69752	11.1588	6.60089	5.96857	11.1916	8.70066	4.27962	3.65609	22.0431	8.8958	15.8319	14.3454	3.94991	9.00551	0	17.1741	5.25955	20.3234	10.7661
ABRAXAS2	32.4993	13.6367	20.0835	24.5199	22.9713	16.6569	11.5695	26.0788	24.6465	29.7067	21.627	14.8057	21.9306	19.6289	22.2356	20.6829	23.9279	28.14	17.403	15.4667	24.8724	19.621	19.8121	24.7916	21.7264	16.7866	25.2034	19.9917	22.8447	22.7981	29.5802	26.0371	18.7215	17.9057	33.5749	22.9381	20.3282	20.4741	19.4498	22.2395	11.8739	23.909	23.6995	20.0122	8.37179	13.7393	26.0055	16.2588	25.4472
ABT1	37.0131	57.274	42.4843	24.5199	37.2294	46.9724	53.9912	46.9418	59.1517	51.9867	47.5795	45.1573	46.3917	43.1835	33.0948	49.4091	50.0311	50.7893	41.2175	39.2517	43.5267	36.8875	50.0019	34.1953	42.6769	35.0992	34.6546	41.7219	36.7502	24.223	32.3533	58.0256	40.9711	35.8114	57.8234	40.3394	34.7719	32.1736	53.1628	37.8071	55.4116	39.8484	39.4991	40.0245	46.0448	45.7977	48.943	48.7763	44.0432
ABTB1	31.5966	57.274	34.7598	16.3466	39.6057	43.9741	46.2782	20.863	78.8689	44.5601	46.4981	54.0407	32.0525	37.9491	37.7487	29.8753	29.0035	19.9039	72.3596	61.997	39.9735	29.8239	28.303	49.5832	33.3656	45.7816	29.4039	31.726	55.6219	27.0727	71.1773	95.9655	57.5302	95.4971	41.036	36.3846	36.3768	51.1853	22.0431	22.9808	33.6427	28.6908	35.5492	22.0135	16.7436	57.2471	12.1262	27.0979	22.511
ACAA1	17.1524	5.45467	6.95197	8.17329	7.12903	5.3302	7.71303	3.47717	4.92931	14.8534	16.2203	15.546	10.1218	9.16013	9.82502	8.04334	7.25089	11.6678	4.57972	13.2572	5.32979	7.84841	8.49089	5.98418	9.31132	12.2084	7.35098	6.51905	12.9122	8.54929	13.8657	8.92702	11.1532	9.94761	13.0569	3.95485	14.4437	9.50584	1.29665	8.15448	9.89492	6.37574	3.94991	3.00184	12.5577	12.5944	6.57443	4.06469	1.95748
ACAA2	165.205	133.639	132.86	106.253	187.731	135.254	111.839	137.348	88.7275	133.68	121.111	111.783	131.162	150.488	140.136	111.458	128.341	174.331	92.5104	135.302	127.027	123.22	120.759	105.151	145.877	131.24	123.917	146.461	113.23	166.711	119.245	120.515	100.151	70.628	95.1289	155.03	140.158	136.007	178.938	166.796	122.697	116.357	157.996	166.102	100.461	68.6965	152.381	121.941	96.8951
ACACA	4.51379	2.72733	2.31732	8.17329	1.58423	1.66569	0	3.47717	0	0	1.08135	1.48057	0.421743	1.30859	0	1.14905	4.35053	4.11805	0	1.68964	1.7766	3.13936	0	0.854883	1.55189	1.52605	2.10028	0.869207	0.993249	0	1.84876	0.743918	2.33307	0.994761	0	0.790969	0	0.731218	1.29665	2.96527	0	0	3.94991	1.00061	8.37179	2.28988	2.33758	2.70979	1.95748
ACACB	0	0	1.54488	8.17329	2.37634	1.33255	0	1.73859	0	0	0	3.70142	1.68697	0	0	3.44715	0.725089	0	0	2.46948	0	0.784841	0.943432	0	0.775943	3.0521	1.05014	0.434603	0	1.42488	1.84876	2.23175	2.38998	0	0	0.790969	0.534953	0	0	2.96527	3.95797	3.18787	0	0	0	2.28988	0.292197	0	0
ACAD10	1.80552	2.72733	2.31732	0	3.16846	1.99882	0	1.73859	0	0	2.1627	2.96114	1.68697	0	3.61974	1.14905	6.5258	0.686342	0.915945	1.55967	2.6649	2.35452	3.77373	0	2.32783	0	1.05014	2.17302	2.97975	4.27464	1.84876	2.97567	1.99165	1.98952	0	0	2.67476	2.92487	0	3.70658	1.97898	1.59394	0	6.00367	4.18589	3.43483	2.04538	0	1.95748
ACAD8	5.41655	10.9093	5.40709	24.5199	7.12903	7.9953	3.85651	1.73859	2.46465	7.42668	4.32541	11.1043	6.32615	9.16013	6.20527	4.59619	6.5258	8.92244	2.74783	4.67902	5.32979	9.41809	5.66059	10.2586	4.65566	7.63026	7.35098	6.95365	3.97299	4.27464	8.31942	5.95135	8.36492	16.9109	3.73054	9.49163	5.88448	10.2371	2.59331	4.4479	5.93695	6.37574	3.94991	11.0067	16.7436	8.01459	7.45102	9.48427	3.91495
ACAD9	9.93034	10.9093	3.8622	16.3466	8.71326	6.66275	11.5695	10.4315	7.39396	0	5.40676	8.88341	7.16963	10.4687	6.20527	5.74524	2.17527	2.74537	3.66378	5.45885	8.88299	7.84841	7.54745	5.1293	4.65566	6.10421	8.40112	7.82286	2.97975	4.27464	8.31942	2.97567	5.46281	7.95809	1.86527	3.16388	14.4437	8.0434	3.88996	6.67185	0	3.18787	11.8497	8.00489	4.18589	5.72471	10.2269	2.70979	9.78738
ACADM	44.2352	92.7293	61.0228	24.5199	39.6057	69.9588	84.8433	79.975	44.3638	29.7067	94.0776	48.8588	40.9091	68.0467	50.6764	56.3034	55.1067	46.6712	55.8726	39.2517	50.633	40.0269	53.7756	61.5516	36.4693	48.8337	36.7549	39.5489	43.7029	56.9953	36.0508	47.6108	37.6706	57.6961	37.3054	71.1872	42.2613	65.0784	37.6029	37.8071	33.6427	44.6302	39.4991	76.0465	25.1154	36.6381	52.7416	56.9056	46.9794
ACADS	12.6386	27.2733	43.2567	40.8664	49.1111	43.3079	30.8521	8.69293	4.92931	14.8534	3.24406	5.92227	37.1134	5.23436	5.17106	6.89429	30.4537	40.4942	30.2262	4.54904	68.399	7.84841	8.49089	69.2455	99.3207	30.521	66.1588	9.12667	6.95274	14.2488	8.31942	3.71959	6.25947	35.8114	26.1138	8.70066	9.62915	37.2921	3.88996	31.8766	1.97898	6.37574	39.4991	9.00551	25.1154	33.2033	7.01273	5.41959	7.82991
ACADSB	3.61103	8.182	8.49685	0	7.12903	5.66333	11.5695	17.3859	22.1819	7.42668	1.08135	11.8445	12.6523	10.4687	13.9619	8.04334	5.07562	2.74537	12.8232	8.5782	3.5532	6.27873	10.3777	7.69395	6.20754	4.57816	17.8524	7.82286	5.95949	8.54929	12.0169	11.9027	12.1775	9.94761	1.86527	4.74581	4.81458	10.9683	3.88996	9.63711	11.8739	15.9394	15.7996	9.00551	12.5577	9.15953	7.88932	9.48427	7.82991
ACADVL	79.4428	21.8187	54.8433	24.5199	57.8244	44.6404	38.5651	22.6016	24.6465	29.7067	45.4168	68.8464	30.7872	41.8749	56.3646	25.2791	55.8318	54.9073	33.89	41.2013	41.7501	62.0024	37.7373	37.6149	58.9717	42.7295	29.4039	69.9711	39.7299	31.3474	33.2777	33.4763	54.0021	39.7904	33.5749	42.7123	122.504	73.1218	35.0096	37.8071	13.8529	41.4423	19.7495	61.0373	37.673	60.6819	59.0238	24.3881	33.2771
ACAP1	29.791	38.1827	23.1732	16.3466	19.8029	30.3155	15.4261	6.95434	22.1819	51.9867	40.01	42.1962	26.1481	28.789	28.9579	31.0243	29.0035	19.9039	22.8986	23.915	17.766	32.1785	36.7938	39.3246	35.6934	18.3126	22.0529	19.9917	26.8177	28.4976	48.0678	28.2689	40.5727	41.78	31.7096	22.9381	31.5622	36.5609	20.7464	15.5676	41.5587	23.909	31.5993	40.0245	16.7436	57.2471	24.3985	29.8077	31.3196
ACAP2	52.36	49.092	64.885	32.6931	77.6272	73.2902	42.4216	33.0331	64.081	103.973	84.3455	88.8341	66.2137	58.8866	69.2922	63.1977	58.0071	63.8298	56.7886	77.8536	54.1862	69.8508	80.1917	70.9553	59.7476	86.985	67.209	50.414	74.4936	51.2957	78.5723	52.8182	62.7085	64.6595	95.1289	82.2608	89.3371	79.7028	40.1962	63.7532	51.4536	43.0363	102.698	60.0367	66.9743	114.494	37.9856	55.5508	60.6818
ACAP3	21.6662	2.72733	16.9937	16.3466	6.33692	11.3267	3.85651	0	12.3233	7.42668	11.8949	24.4294	9.70009	20.9374	18.6158	6.89429	13.7767	10.9815	8.2435	16.1166	5.32979	16.4817	12.2646	10.2586	8.53537	7.63026	10.5014	7.82286	13.9055	15.6737	11.0926	8.1831	16.047	9.94761	7.46109	1.58194	16.5835	14.6244	11.6699	11.1197	1.97898	14.3454	7.89982	10.0061	4.18589	6.86965	4.23686	2.70979	6.85117
ACAT1	46.0407	19.0913	47.8913	57.213	40.3979	38.9771	53.9912	60.8505	51.7577	37.1334	37.8473	26.6502	32.896	30.0976	45.5053	42.5148	32.629	31.5717	32.0581	29.1139	31.9788	39.242	44.3413	23.9367	45.0047	24.4168	69.3093	46.5025	36.7502	49.8709	27.7314	34.9642	36.3049	38.7957	29.8444	42.7123	34.237	44.6043	42.7895	38.5485	27.7058	38.2545	23.6995	41.0251	37.673	34.3483	39.1544	46.0665	39.1495
ACAT2	16.2497	16.364	13.9039	8.17329	4.75269	13.3255	23.1391	19.1244	17.2526	14.8534	8.65082	11.8445	13.074	14.3945	15.5132	14.9376	22.4777	28.14	17.403	9.87792	8.88299	21.9755	14.1515	9.40372	10.0873	18.3126	12.6017	15.2111	11.919	17.0986	8.31942	8.1831	11.4378	7.95809	7.46109	11.8645	10.1641	14.6244	28.5264	10.3784	13.8529	12.7515	15.7996	12.0073	37.673	6.86965	20.4538	12.1941	9.78738
ACBD3	4.51379	5.45467	6.17953	0	7.92115	5.99647	0	0	4.92931	0	3.24406	2.96114	7.16963	9.16013	5.68817	4.59619	5.07562	5.49073	5.49567	9.74795	4.4415	9.41809	4.71716	4.27442	6.98349	9.15631	5.2507	6.95365	3.97299	2.84976	5.54628	2.23175	6.03185	3.97904	11.1916	7.90969	8.55925	5.11853	2.59331	8.8958	1.97898	1.59394	3.94991	5.00306	0	14.8842	3.65246	2.70979	6.85117
ACBD4	4.51379	5.45467	3.08976	0	0.792115	2.99824	3.85651	0	2.46465	0	4.32541	2.22085	3.37394	0	4.13685	1.14905	2.90035	2.05903	0	2.8594	1.7766	2.35452	2.8303	3.41953	2.32783	1.52605	3.15042	2.17302	2.97975	2.84976	0.92438	2.97567	3.07283	4.97381	3.73054	2.37291	2.13981	2.19366	3.88996	5.93053	1.97898	0	0	4.00245	0	3.43483	0.876591	8.12938	1.95748
ACBD5	10.8331	8.182	10.0417	8.17329	9.50538	10.3273	7.71303	12.1701	4.92931	14.8534	8.65082	9.62369	7.59138	13.0859	9.30791	3.44715	7.97597	11.6678	9.15945	10.7877	15.1011	15.6968	11.3212	7.69395	12.4151	6.10421	12.6017	12.6035	7.94599	4.27464	8.31942	10.4149	7.79588	5.96857	3.73054	15.0284	14.4437	15.3556	3.88996	12.6024	15.8319	6.37574	11.8497	5.00306	0	18.3191	9.6425	6.77448	6.85117
ACBD6	6.31931	8.182	5.40709	8.17329	8.71326	5.3302	3.85651	3.47717	4.92931	7.42668	9.73217	6.66256	7.59138	6.54295	6.72238	9.19239	3.62544	11.6678	7.32756	9.09809	7.10639	6.27873	6.60402	7.69395	6.20754	6.10421	9.45126	2.60762	9.93249	5.69953	6.47066	18.598	6.77161	16.9109	9.32636	5.53678	8.02429	6.58097	1.29665	11.1197	1.97898	11.1576	7.89982	5.00306	4.18589	11.4494	3.65246	5.41959	7.82991
ACCS	1.80552	0	13.9039	0	4.75269	1.66569	0	6.95434	2.46465	0	3.24406	8.14313	6.74789	1.30859	3.61974	2.2981	10.1512	8.2361	1.83189	7.27847	4.4415	2.35452	9.43432	1.70977	2.32783	1.52605	6.30084	0.869207	1.9865	4.27464	1.84876	9.67094	4.55234	13.9267	7.46109	3.95485	4.81458	3.65609	2.59331	5.18922	0	12.7515	0	12.0073	4.18589	9.15953	2.33758	1.3549	1.95748
ACD	9.93034	24.546	5.40709	0	7.12903	6.32961	7.71303	5.21576	9.85861	7.42668	17.3016	11.1043	12.2305	9.16013	11.8934	10.3414	11.6014	5.49073	6.41161	8.18828	9.77129	7.06357	17.9252	5.1293	6.98349	10.6824	14.702	9.12667	9.93249	11.3991	8.31942	10.4149	7.90969	13.9267	13.0569	3.95485	10.6991	4.38731	2.59331	14.8263	7.91594	11.1576	7.89982	11.0067	4.18589	10.3045	5.84394	6.77448	7.82991
ACER2	0.902759	0	0	8.17329	0	0.333137	0	0	0	0	1.08135	0.740284	0.421743	0	0	0	0	0	0.915945	0.129973	0.888299	0	0	0	0	0	2.10028	0	0	0	0.92438	0	0.227617	2.98428	0	0	0.534953	0	0	0.741316	0	1.59394	3.94991	0	0	0	0.146099	0	0.978738
ACER3	13.5414	2.72733	8.49685	24.5199	20.595	11.9929	0	12.1701	9.85861	0	14.0576	5.92227	6.32615	14.3945	10.8592	3.44715	7.25089	19.9039	5.49567	8.18828	21.3192	19.621	8.49089	7.69395	30.2618	12.2084	8.40112	20.861	15.892	7.12441	11.0926	5.20743	7.62517	7.95809	9.32636	14.2374	19.7933	19.0117	15.5598	11.1197	13.8529	11.1576	7.89982	7.00428	16.7436	11.4494	17.6779	9.48427	13.7023
ACIN1	23.4717	30.0007	15.4488	0	27.724	15.6575	19.2826	13.9087	14.7879	22.28	21.627	33.3128	21.5089	17.0117	20.1671	22.981	21.7527	14.4132	18.3189	22.0954	18.6543	16.4817	16.9818	16.2428	21.7264	19.8387	11.5515	19.5571	17.8785	27.0727	8.31942	26.0371	21.6236	21.8847	31.7096	35.5936	39.5865	19.7429	15.5598	22.2395	9.89492	19.1272	11.8497	38.0232	16.7436	48.0876	15.3403	14.9039	16.6385
ACKR1	1.80552	0	0	0	0	0.999412	0	0	0	0	2.1627	0	0	0	0	1.14905	0	0	0.915945	0.259945	1.7766	0.784841	0	2.56465	0.775943	0	1.05014	0	0	1.42488	0	0.743918	0.39833	5.96857	0	1.58194	0	0	0	0.741316	0	0	0	0	0	1.14494	0.292197	0	0
ACKR3	0	0	0.772441	0	0	2.6651	0	0	2.46465	0	3.24406	0.740284	2.10872	1.30859	1.03421	1.14905	1.45018	0	1.83189	0.909809	0.888299	0	1.88686	1.70977	0.775943	1.52605	2.10028	2.17302	0.993249	2.84976	0.92438	3.71959	2.7314	0.994761	3.73054	0.790969	1.06991	0.731218	0	1.48263	7.91594	6.37574	7.89982	3.00184	0	3.43483	0.438296	2.70979	0
ACLY	60.4848	46.3647	71.837	24.5199	66.5376	48.6381	57.8477	50.419	34.5052	29.7067	43.2541	40.7156	40.9091	57.578	35.6803	49.4091	40.605	42.5532	43.9653	49.1297	57.7394	51.7995	45.2847	31.6307	43.4528	50.3597	48.3065	93.4397	52.6422	54.1455	42.5215	39.4277	36.1342	23.8743	59.6887	44.2943	74.3585	49.7229	19.4498	45.9616	65.3065	36.6605	63.1985	69.0422	46.0448	45.7977	90.7272	48.7763	53.8306
ACO1	3.61103	0	0.772441	0	1.58423	2.6651	0	0	4.92931	0	3.24406	1.48057	1.68697	1.30859	0.517106	1.14905	2.90035	1.37268	2.74783	1.94959	0.888299	0.784841	5.66059	4.27442	4.65566	1.52605	4.20056	1.73841	0	2.84976	0	2.97567	1.42261	0	0	2.37291	2.13981	2.19366	3.88996	2.22395	0	0	0	2.00122	0	4.57977	1.31489	1.3549	2.93621
ACO2	9.02759	10.9093	20.0835	8.17329	15.8423	11.9929	15.4261	6.95434	7.39396	22.28	12.9762	8.14313	13.074	18.3203	14.479	11.4905	13.0516	17.1585	15.5711	11.5676	13.3245	18.0513	7.54745	15.3879	15.5189	12.2084	12.6017	18.6879	10.9257	11.3991	11.0926	12.6466	8.76325	6.96333	11.1916	18.1923	18.1884	14.6244	7.77992	12.6024	13.8529	12.7515	15.7996	10.0061	8.37179	10.3045	17.0935	13.549	11.7449
ACOT11	0.902759	0	0	0	0.792115	0.333137	0	1.73859	0	0	0	0	0.421743	0	1.03421	0	0	0.686342	0.915945	0.909809	3.5532	1.56968	0.943432	0	0.775943	1.52605	1.05014	0	0	0	0	1.48784	1.47951	0.994761	0	0.790969	0	0	0	0	1.97898	0	0	0	0	0	0.292197	1.3549	0
ACOT13	48.749	38.1827	45.574	73.5596	45.9427	49.6375	46.2782	55.6348	73.9396	44.5601	37.8473	42.1962	39.2221	28.789	36.1974	43.6639	44.2304	41.1805	52.2089	31.7133	54.1862	58.8631	50.0019	42.7442	47.3325	42.7295	48.3065	46.5025	49.6624	47.0211	36.9752	37.1959	37.1016	64.6595	31.7096	52.204	37.4467	45.3355	99.8422	45.2203	55.4116	47.8181	19.7495	34.0208	46.0448	33.2033	49.2352	40.6469	49.9156
ACOT2	0	0	2.31732	8.17329	3.16846	1.66569	3.85651	5.21576	2.46465	7.42668	4.32541	1.48057	5.06092	5.23436	1.03421	0	4.35053	0.686342	3.66378	3.37929	1.7766	2.35452	4.71716	3.41953	0.775943	3.0521	4.20056	1.73841	1.9865	4.27464	0	5.20743	2.84521	1.98952	0	4.74581	0.534953	1.46244	3.88996	3.70658	0	3.18787	0	2.00122	12.5577	2.28988	2.33758	2.70979	1.95748
ACOT4	0.902759	0	1.54488	0	0.792115	1.33255	0	0	2.46465	7.42668	0	0.740284	0	2.61718	0	0	0	0.686342	0.915945	0.779836	0	1.56968	0.943432	0	0	1.52605	0	0.434603	0.993249	1.42488	2.77314	1.48784	0.796659	1.98952	3.73054	0	0	0	0	2.22395	3.95797	0	3.94991	1.00061	0	1.14494	0.730493	0	0.978738
ACOT7	16.2497	21.8187	11.5866	24.5199	19.8029	16.99	26.9956	13.9087	9.85861	14.8534	25.9525	22.2085	26.5698	28.789	21.7185	24.13	26.8283	19.9039	13.7392	27.0343	17.766	13.3423	32.0767	24.7916	29.4858	13.7345	46.2062	7.38826	16.8852	27.0727	27.7314	38.6838	24.5826	23.8743	35.4402	15.8194	13.9088	11.6995	24.6364	22.2395	11.8739	39.8484	19.7495	17.0104	4.18589	16.0292	8.76591	10.8392	18.596
ACOT8	23.4717	8.182	23.1732	0	13.466	21.3208	19.2826	22.6016	19.7172	14.8534	21.627	17.0265	18.5567	13.0859	18.6158	20.6829	13.7767	26.081	20.1508	18.1962	23.0958	14.912	21.6989	15.3879	13.967	21.3647	18.9025	23.4686	21.8515	9.97417	20.3364	11.9027	13.3156	27.8533	14.9222	18.1923	25.6777	16.0868	19.4498	17.7916	19.7898	14.3454	15.7996	9.00551	16.7436	17.1741	19.7233	13.549	25.4472
ACOT9	118.261	81.82	73.3819	106.253	93.4695	85.9494	26.9956	130.394	98.5861	66.8401	80.0201	81.4313	64.5267	81.1326	77.5659	54.0053	77.5845	127.66	67.7799	80.1931	128.803	128.714	53.7756	92.3274	74.4905	120.558	66.1588	131.25	69.5274	56.9953	57.3116	53.5621	63.1068	36.8062	67.1498	114.691	88.8022	122.113	171.158	83.0274	106.865	102.012	51.3488	69.0422	75.3461	45.7977	132.657	89.4232	95.9163
ACOX1	69.5124	38.1827	57.1606	16.3466	62.5771	57.6328	23.1391	41.7261	54.2224	51.9867	49.7422	56.2616	22.7741	34.0233	43.954	41.3658	45.6806	74.8113	92.5104	31.1934	68.399	47.8753	31.1332	61.5516	62.0754	42.7295	18.9025	67.3635	68.5342	31.3474	57.3116	44.6351	55.5385	67.6437	52.2276	70.3962	83.9876	80.434	36.3063	31.8766	85.0963	19.1272	31.5993	26.0159	37.673	67.5516	51.7189	44.7116	54.8093
ACOX2	12.6386	2.72733	0	24.5199	14.2581	9.66098	3.85651	1.73859	0	7.42668	4.32541	5.18199	2.10872	2.61718	2.58553	1.14905	5.80071	26.7673	1.83189	2.46948	9.77129	14.1271	1.88686	1.70977	17.0707	16.7866	5.2507	10.4305	7.94599	0	10.1682	2.23175	3.58497	0	5.59582	5.53678	27.2826	24.8614	12.9665	1.48263	3.95797	1.59394	0	0	8.37179	2.28988	34.7714	5.41959	20.5535
ACOX3	3.61103	2.72733	3.8622	16.3466	6.33692	3.33137	19.2826	1.73859	0	0	3.24406	7.40284	4.63917	3.92577	6.20527	3.44715	4.35053	6.17708	4.57972	2.8594	5.32979	9.41809	2.8303	2.56465	7.75943	3.0521	8.40112	5.21524	0	1.42488	0.92438	1.48784	3.69878	1.98952	3.73054	4.74581	8.02429	5.84975	1.29665	3.70658	7.91594	0	3.94991	10.0061	0	9.15953	5.99004	5.41959	7.82991
ACP1	297.91	349.099	336.784	335.105	296.251	317.147	497.49	481.588	367.233	334.2	311.429	287.971	369.025	363.788	358.872	437.788	342.967	281.4	327.908	333.38	302.91	299.809	379.26	324.856	320.465	332.679	459.961	309.872	289.035	383.293	340.172	389.813	304.21	292.46	305.905	311.642	209.702	262.507	475.871	398.087	419.545	455.866	489.789	475.291	422.775	255.322	361.448	420.018	356.261
ACP2	25.2772	8.182	8.49685	0	17.4265	10.3273	11.5695	10.4315	9.85861	0	8.65082	5.92227	10.5436	18.3203	9.30791	6.89429	8.70106	13.0405	10.0754	8.18828	15.9894	18.8362	6.60402	5.1293	8.53537	10.6824	6.30084	16.5149	8.93924	7.12441	3.69752	5.20743	6.43018	8.95285	11.1916	17.4013	11.234	19.7429	3.88996	11.1197	1.97898	15.9394	11.8497	14.0086	4.18589	6.86965	14.0255	2.70979	11.7449
ACP3	57.7766	30.0007	27.8079	16.3466	45.9427	35.3126	26.9956	24.3402	27.1112	44.5601	23.7897	19.2474	21.0872	20.9374	28.9579	6.89429	25.3781	34.3171	20.1508	37.0422	31.0905	35.3178	18.8686	34.1953	44.2288	44.2555	11.5515	38.2451	27.811	27.0727	32.3533	8.1831	30.6145	27.8533	29.8444	43.5033	42.7962	54.8414	32.4163	15.5676	29.6848	23.909	11.8497	15.0092	50.2307	16.0292	52.1572	23.0332	34.2558
ACP5	7.22207	10.9093	11.5866	8.17329	12.6738	8.66157	3.85651	12.1701	2.46465	0	20.5457	8.14313	7.59138	17.0117	14.479	6.89429	10.8763	2.74537	3.66378	17.9362	10.6596	7.84841	11.3212	6.83907	6.20754	22.8908	7.35098	9.56127	9.93249	17.0986	11.0926	14.8784	10.5842	6.96333	11.1916	10.2826	12.8389	18.2805	6.48326	5.93053	5.93695	9.56362	11.8497	2.00122	37.673	4.57977	4.96735	10.8392	10.7661
ACP6	3.61103	27.2733	6.17953	16.3466	4.75269	18.3226	15.4261	3.47717	7.39396	29.7067	5.40676	31.0919	3.37394	5.23436	2.58553	5.74524	15.9519	8.2361	38.4697	3.37929	4.4415	3.9242	3.77373	8.54883	5.4316	6.10421	5.2507	3.47683	7.94599	5.69953	21.2607	16.3662	27.5986	54.7119	11.1916	2.37291	6.41944	31.4424	7.77992	2.22395	23.7478	6.37574	0	2.00122	4.18589	28.6235	4.38296	13.549	1.95748
ACRBP	155.274	76.3653	389.31	441.357	232.882	110.602	96.4128	159.95	485.537	453.027	228.165	200.617	353.421	270.878	93.0791	446.98	113.839	140.014	316.917	316.483	323.341	101.244	595.305	277.837	290.203	347.94	296.14	112.128	346.644	156.737	272.692	405.435	257.15	660.521	132.434	250.737	145.507	272.013	357.876	357.315	281.016	561.065	205.395	198.121	272.083	131.668	116.587	200.525	257.408
ACSBG1	0	2.72733	2.31732	0	0.792115	0.333137	0	0	0	0	1.08135	0	0.843486	1.30859	0.517106	0	0.725089	0	0	0.519891	1.7766	0	1.88686	0	0	0	0	0.434603	1.9865	1.42488	0.92438	1.48784	0.739755	1.98952	0	0.790969	0	1.46244	0	0	0	0	0	0	0	0	0.292197	0	0.978738
ACSF2	4.51379	0	0.772441	0	1.58423	1.66569	0	5.21576	0	7.42668	6.48811	3.70142	3.79569	3.92577	4.65395	5.74524	5.80071	2.05903	0.915945	5.7188	0.888299	0.784841	1.88686	4.27442	3.10377	4.57816	2.10028	0.869207	1.9865	2.84976	3.69752	2.23175	4.21091	3.97904	0	3.16388	3.74467	0	0	3.70658	3.95797	6.37574	7.89982	3.00184	12.5577	4.57977	0.438296	5.41959	0.978738
ACSF3	14.4441	8.182	6.17953	0	11.0896	4.66392	3.85651	3.47717	0	0	11.8949	10.364	8.8566	11.7773	9.30791	3.44715	5.07562	8.2361	3.66378	6.62861	6.21809	10.2029	4.71716	8.54883	10.0873	10.6824	11.5515	8.69207	5.95949	5.69953	4.6219	2.97567	6.20256	5.96857	5.59582	4.74581	14.4437	4.38731	3.88996	4.4479	13.8529	11.1576	7.89982	5.00306	0	8.01459	7.45102	2.70979	7.82991
ACSL1	0	0	0	0	0.792115	0.333137	0	0	0	0	0	0.740284	0	0	0	0	2.90035	0.686342	0.915945	0.259945	1.7766	1.56968	0	0	0.775943	0	0	0	0	0	3.69752	2.23175	0.512138	0.994761	0	3.95485	1.06991	1.46244	0	0	0	0	0	0	0	1.14494	0.292197	1.3549	0
ACSL3	5.41655	2.72733	4.63465	8.17329	8.71326	6.32961	11.5695	12.1701	7.39396	22.28	9.73217	16.2863	4.63917	3.92577	4.65395	6.89429	10.1512	8.92244	3.66378	5.45885	6.21809	7.84841	6.60402	5.1293	8.53537	7.63026	5.2507	8.69207	10.9257	4.27464	12.0169	9.67094	8.76325	8.95285	7.46109	7.11872	14.4437	7.31218	5.18661	6.67185	7.91594	6.37574	0	11.0067	0	36.6381	10.2269	10.8392	7.82991
ACSL4	65.9014	21.8187	68.7472	32.6931	65.7455	61.6304	19.2826	50.419	66.5456	29.7067	63.7998	52.5602	35.8482	45.8007	40.8514	28.7262	51.4813	71.3795	45.7972	45.8803	78.1703	80.8386	40.5676	44.4539	76.0424	61.0421	34.6546	86.486	63.5679	34.1972	46.219	56.5378	44.4422	39.7904	48.4971	68.8143	100.036	91.4023	54.4594	49.6682	29.6848	31.8787	39.4991	42.0257	58.6025	49.2325	69.9812	47.4214	46.9794
ACSL5	42.4297	32.728	44.0291	24.5199	36.4373	31.9812	53.9912	39.9875	27.1112	29.7067	48.6609	33.3128	43.8613	45.8007	41.3685	40.2167	34.0792	48.7303	54.0407	31.0635	26.649	49.445	40.5676	23.0818	36.4693	33.5731	29.4039	31.2914	22.8447	39.8967	26.807	46.8669	29.0781	23.8743	39.1707	42.7123	40.1215	29.2487	19.4498	54.8574	33.6427	33.4727	43.449	53.0324	58.6025	32.0584	67.4975	40.6469	24.4685
ACSL6	3.61103	16.364	4.63465	0	3.96057	4.99706	19.2826	8.69293	0	0	7.56947	10.364	7.16963	6.54295	12.9277	17.2357	14.5018	2.05903	9.15945	9.488	4.4415	3.9242	12.2646	9.40372	7.75943	6.10421	18.9025	0.434603	10.9257	5.69953	10.1682	7.43918	14.283	4.97381	7.46109	7.90969	1.60486	2.19366	6.48326	7.41316	11.8739	23.909	19.7495	6.00367	12.5577	12.5944	3.50636	8.12938	10.7661
ACSM1	0	0	0.772441	0	0	0	0	1.73859	0	0	1.08135	0.740284	2.10872	0	1.55132	2.2981	0	0	0.915945	1.4297	0	0	0	0	0	0	1.05014	0	0	0	0.92438	0.743918	0.853564	2.98428	0	3.16388	0.534953	0	1.29665	0.741316	0	1.59394	0	0	0	0	0.438296	0	0
ACSM3	0	2.72733	1.54488	0	0	0.333137	3.85651	1.73859	4.92931	0	4.32541	6.66256	3.37394	5.23436	3.61974	3.44715	5.07562	1.37268	1.83189	2.59945	0	0.784841	4.71716	4.27442	2.32783	1.52605	2.10028	1.30381	1.9865	7.12441	4.6219	4.46351	2.84521	0.994761	3.73054	0.790969	2.67476	1.46244	0	2.22395	3.95797	0	7.89982	5.00306	4.18589	2.28988	1.02269	4.06469	2.93621
ACSS1	1.80552	8.182	1.54488	16.3466	0	4.66392	3.85651	3.47717	0	0	2.1627	1.48057	3.37394	3.92577	3.61974	4.59619	3.62544	2.05903	2.74783	4.67902	3.5532	2.35452	2.8303	2.56465	1.55189	7.63026	2.10028	2.17302	0	2.84976	3.69752	2.23175	3.01592	3.97904	5.59582	0.790969	2.67476	0.731218	0	6.67185	1.97898	3.18787	0	2.00122	8.37179	21.7539	1.16879	4.06469	0.978738
ACSS2	10.8331	8.182	10.0417	0	7.92115	7.9953	7.71303	5.21576	12.3233	14.8534	1.08135	6.66256	5.48266	13.0859	9.82502	3.44715	6.5258	9.60879	5.49567	12.2174	12.4362	10.9878	0.943432	8.54883	9.31132	10.6824	4.20056	6.08445	7.94599	9.97417	6.47066	4.46351	7.11303	5.96857	3.73054	10.2826	9.62915	8.77462	11.6699	5.18922	7.91594	6.37574	19.7495	3.00184	4.18589	19.464	13.8794	4.06469	6.85117
ACTA2	1.80552	0	0.772441	0	0.792115	0.666275	0	0	4.92931	0	2.1627	2.96114	0.843486	1.30859	0.517106	0	0.725089	0.686342	0	1.16975	1.7766	0	1.88686	0.854883	1.55189	1.52605	1.05014	2.17302	1.9865	1.42488	1.84876	4.46351	1.25189	0.994761	1.86527	2.37291	1.60486	0.731218	0	1.48263	1.97898	0	7.89982	2.00122	0	1.14494	0.292197	1.3549	0.978738
ACTB	5357.87	4911.93	5366.92	2754.4	6717.93	5622.03	4824.5	3317.22	3773.38	5673.98	6000.42	4199.63	4068.13	4463.6	3613.02	3898.72	4432.47	6005.49	6107.52	5442.87	5949.83	4377.06	3827.5	5376.36	5090.96	6009.59	3833.01	4867.56	5086.43	4040.96	5119.22	4455.33	3767.52	7013.07	5129.5	5157.12	6426.93	7268.31	2773.54	4418.99	3991.61	2449.88	3602.32	3312.02	3202.21	12500.5	5315.65	3196.2	4061.76
ACTG1	2999.87	4393.73	3524.65	2680.84	3830.67	4284.81	4890.06	2319.27	2082.63	3869.3	3529.53	3438.62	3004.92	2933.86	2369.38	2630.17	3537.71	3786.55	5391.25	2653.78	3059.3	2903.13	2432.17	3886.3	3123.95	3371.05	2747.17	3165.65	3503.19	2502.09	4199.46	2966	2753.6	5510.98	3967.43	2675.06	4130.91	5806.61	2499.95	3309.24	4383.45	1751.74	2934.78	2709.66	3034.77	3875.63	4175.93	3517.31	3513.67
ACTG1P20	0	10.9093	6.17953	0	0.792115	2.6651	3.85651	1.73859	2.46465	7.42668	3.24406	2.22085	3.79569	2.61718	4.13685	2.2981	2.90035	2.05903	3.66378	5.32888	0.888299	2.35452	3.77373	0.854883	0.775943	0	2.10028	0.869207	1.9865	2.84976	2.77314	1.48784	6.20256	3.97904	5.59582	1.58194	1.60486	5.84975	6.48326	2.22395	0	7.96968	7.89982	4.00245	0	1.14494	3.50636	2.70979	3.91495
ACTL10	0.902759	0	3.08976	0	0	0.666275	0	0	0	0	0	0	2.10872	1.30859	0.517106	3.44715	1.45018	0.686342	0	0.779836	0	0.784841	3.77373	0	1.55189	0	1.05014	1.73841	0	1.42488	0.92438	0	0.512138	0.994761	1.86527	2.37291	0.534953	0.731218	0	3.70658	0	0	7.89982	0	0	1.14494	0.876591	1.3549	0
ACTL6A	33.4021	40.91	33.9874	24.5199	26.9319	32.6475	30.8521	64.3277	41.8991	22.28	44.3354	21.4682	36.6916	35.3319	31.0264	44.8129	28.2785	34.3171	33.89	16.6365	35.532	29.8239	45.2847	31.6307	21.7264	33.5731	44.1059	37.3759	26.8177	42.7464	26.807	17.1101	28.8505	34.8166	31.7096	28.4749	27.2826	24.1302	45.3828	23.7221	39.5797	28.6908	43.449	31.019	37.673	26.3337	37.109	37.9371	31.3196
ACTN1	50.5545	87.2746	86.5134	16.3466	70.4982	69.2926	53.9912	27.8174	56.687	96.5468	76.776	71.8076	44.7048	32.7148	36.1974	45.9619	42.0551	45.2986	85.1829	73.4346	73.7288	40.0269	50.9453	94.0372	65.9552	56.4639	52.507	44.3295	59.5949	19.9483	65.631	78.8553	63.2775	183.036	74.6109	56.9498	80.2429	100.908	19.4498	42.255	39.5797	27.0969	27.6494	37.0226	46.0448	226.698	42.3686	55.5508	44.0432
ACTN4	32.4993	35.4553	27.0354	8.17329	61.785	29.9824	50.1347	20.863	27.1112	37.1334	33.5219	23.6891	45.5483	26.1718	31.5435	18.3848	31.1788	37.0625	58.6205	45.1005	27.5373	24.3301	19.8121	23.0818	44.2288	16.7866	28.3538	23.9032	34.7637	25.6479	29.5802	45.379	28.7935	42.7747	41.036	30.8478	60.9846	40.217	12.9665	61.5293	23.7478	14.3454	31.5993	14.0086	16.7436	30.9134	28.6353	16.2588	26.4259
ACTR10	106.526	79.0927	104.28	212.505	93.4695	105.271	77.1303	111.27	155.273	66.8401	107.054	94.0161	86.4573	94.2185	107.558	98.8182	114.564	110.501	119.989	82.5326	116.367	122.435	138.684	119.684	112.512	73.2505	99.7633	121.689	103.298	105.441	115.547	104.149	103.054	114.398	98.8594	98.8711	92.5469	137.469	229.507	86.734	144.466	159.394	82.9481	103.063	87.9038	84.7257	127.398	121.941	121.364
ACTR1A	119.164	79.0927	79.5614	40.8664	117.233	117.931	84.8433	66.0663	51.7577	81.6934	82.1828	85.873	79.7094	92.9099	74.4633	81.5825	89.911	117.364	87.0148	110.997	99.4895	117.726	82.0786	88.053	115.616	115.98	51.4569	110.824	91.3789	72.669	94.2868	72.1601	72.4391	103.455	80.2067	107.572	147.647	160.868	79.0958	79.3209	77.1804	54.1938	98.7477	88.0538	92.0896	99.6099	122.431	97.5525	91.0227
ACTR1B	12.6386	27.2733	16.9937	8.17329	8.71326	13.3255	3.85651	17.3859	17.2526	22.28	21.627	20.728	14.761	23.5546	19.1329	17.2357	23.2028	15.7859	16.487	19.8858	16.8777	10.9878	12.2646	14.533	12.4151	15.2605	14.702	16.0803	12.9122	17.0986	17.5632	24.5493	17.5834	29.8428	22.3833	8.70066	19.7933	13.1619	18.1531	20.7569	5.93695	14.3454	31.5993	18.011	20.9295	26.3337	11.834	10.8392	15.6598
ACTR2	229.301	226.369	218.601	171.639	368.333	296.159	312.378	234.709	207.031	259.934	211.945	218.384	218.885	213.3	170.645	225.214	238.554	279.341	308.673	263.845	318.899	295.1	167.931	212.011	262.269	302.158	173.273	276.408	236.393	186.659	248.658	217.224	228.129	305.392	251.812	251.528	326.856	441.656	173.751	291.337	281.016	138.672	197.495	208.127	272.083	460.267	343.77	235.752	298.515
ACTR3	111.039	106.366	112.004	155.292	123.57	150.245	127.265	126.917	120.768	111.4	151.389	142.875	117.666	91.6013	100.836	88.4768	136.317	165.408	158.458	109.567	138.575	122.435	90.5695	129.087	125.703	143.449	102.914	125.6	138.062	109.716	130.338	116.795	117.393	124.345	145.491	129.719	152.462	163.062	127.072	131.954	150.403	106.794	118.497	114.07	125.577	302.265	125.791	111.102	113.534
ACTR3-AS1	2.70828	0	3.8622	8.17329	1.58423	4.33079	7.71303	6.95434	0	0	2.1627	5.92227	5.9044	10.4687	6.72238	1.14905	4.35053	0.686342	0	5.06893	0.888299	0	10.3777	2.56465	3.87972	3.0521	4.20056	4.34603	1.9865	5.69953	7.39504	7.43918	7.73898	10.9424	1.86527	3.16388	0	0.731218	10.3732	2.22395	0	15.9394	0	5.00306	12.5577	0	4.09076	2.70979	0.978738
ACTR3B	3.61103	0	0.772441	8.17329	3.96057	1.33255	0	3.47717	2.46465	0	2.1627	2.22085	1.68697	0	2.06842	3.44715	0.725089	0	0	1.4297	3.5532	0	5.66059	2.56465	2.32783	1.52605	1.05014	2.17302	2.97975	0	1.84876	0.743918	1.47951	3.97904	3.73054	0	2.13981	2.19366	2.59331	2.22395	1.97898	1.59394	0	3.00184	0	2.28988	0.438296	0	0.978738
ACTR3C	2.70828	5.45467	0.772441	0	1.58423	3.66451	0	1.73859	2.46465	0	0	2.22085	0	0	1.55132	1.14905	0.725089	0.686342	0.915945	2.20954	1.7766	3.13936	4.71716	1.70977	0.775943	3.0521	2.10028	0.869207	0	0	0.92438	0	2.27617	1.98952	1.86527	0.790969	1.06991	3.65609	0	0.741316	0	4.78181	7.89982	3.00184	0	3.43483	2.04538	1.3549	2.93621
ACTR5	1.80552	5.45467	2.31732	0	0.792115	1.99882	0	1.73859	2.46465	0	1.08135	1.48057	2.10872	3.92577	2.58553	6.89429	1.45018	3.43171	5.49567	1.4297	2.6649	1.56968	6.60402	0	2.32783	1.52605	3.15042	0.869207	3.97299	5.69953	1.84876	2.23175	3.07283	1.98952	5.59582	2.37291	2.67476	2.19366	6.48326	3.70658	1.97898	3.18787	0	3.00184	0	4.57977	2.77587	0	0.978738
ACTR6	31.5966	49.092	27.0354	32.6931	30.8925	25.9847	61.7042	59.1119	17.2526	44.5601	30.2779	39.2351	40.9091	18.3203	42.9198	52.8562	39.8799	24.7083	25.6465	22.0954	23.0958	34.533	34.907	35.0502	35.6934	39.6773	34.6546	34.3337	18.8717	37.0469	30.5045	29.0128	40.9711	13.9267	33.5749	29.2659	22.468	24.1302	53.1628	38.5485	47.4956	55.7878	23.6995	40.0245	41.8589	32.0584	34.041	52.841	24.4685
ACTR8	5.41655	8.182	9.26929	8.17329	11.8817	11.9929	7.71303	10.4315	2.46465	0	11.8949	10.364	13.9175	10.4687	9.82502	8.04334	5.80071	10.2951	10.0754	6.88855	8.88299	8.63325	7.54745	13.6781	7.75943	9.15631	9.45126	10.8651	6.95274	7.12441	10.1682	13.3905	8.99087	15.9162	9.32636	15.0284	16.0486	8.0434	7.77992	11.1197	7.91594	9.56362	11.8497	7.00428	4.18589	10.3045	12.5645	9.48427	8.80864
ACVR1	3.61103	2.72733	3.8622	0	3.16846	0.999412	3.85651	1.73859	0	0	1.08135	4.4417	2.9522	0	2.58553	4.59619	4.35053	4.11805	2.74783	4.15913	1.7766	1.56968	3.77373	5.98418	2.32783	0	4.20056	0.869207	1.9865	0	0	0.743918	2.38998	4.97381	5.59582	5.53678	3.20972	3.65609	2.59331	2.96527	1.97898	1.59394	0	3.00184	0	14.8842	2.48367	1.3549	1.95748
ACVR1B	2.70828	2.72733	0	8.17329	2.37634	2.33196	0	0	2.46465	0	0	5.18199	1.68697	1.30859	1.55132	0	1.45018	2.74537	0.915945	1.81962	1.7766	3.13936	3.77373	1.70977	1.55189	1.52605	0	1.30381	3.97299	0	1.84876	3.71959	2.27617	1.98952	3.73054	0.790969	5.34953	4.38731	2.59331	2.22395	3.95797	3.18787	3.94991	1.00061	0	5.72471	1.02269	1.3549	1.95748
ACVR1C	0	0	0.772441	0	0.792115	0.333137	7.71303	0	0	7.42668	0	0	0	0	1.03421	1.14905	0	0	0	0.649863	0.888299	0.784841	0.943432	0	0.775943	0	0	0	0	0	1.84876	0	0.853564	0	0	0	0.534953	0	0	0.741316	1.97898	3.18787	0	0	0	1.14494	0.146099	1.3549	0
ACVR2A	7.22207	2.72733	5.40709	0	5.5448	2.33196	7.71303	6.95434	0	7.42668	2.1627	5.92227	6.32615	6.54295	8.2737	6.89429	5.07562	7.54976	5.49567	6.88855	7.10639	3.9242	6.60402	8.54883	4.65566	3.0521	13.6518	6.51905	6.95274	8.54929	9.2438	11.1588	4.55234	1.98952	5.59582	4.74581	2.13981	6.58097	3.88996	9.63711	3.95797	4.78181	3.94991	11.0067	4.18589	8.01459	3.36027	8.12938	4.89369
ACVR2B	0	2.72733	0.772441	0	0	0	0	1.73859	0	0	0	1.48057	1.26523	2.61718	0	2.2981	0	0.686342	1.83189	0.649863	0	0	0	0.854883	0.775943	1.52605	2.10028	0	0	2.84976	1.84876	0.743918	1.3657	0.994761	5.59582	1.58194	1.06991	1.46244	0	0.741316	0	3.18787	0	1.00061	0	3.43483	0.146099	2.70979	0
ACVR2B-AS1	0	2.72733	1.54488	0	4.75269	0.333137	0	1.73859	0	0	0	1.48057	2.53046	1.30859	2.06842	0	2.17527	0.686342	1.83189	0.649863	0	1.56968	3.77373	0.854883	0.775943	0	1.05014	1.73841	0	0	3.69752	3.71959	1.76403	1.98952	1.86527	0.790969	2.13981	0	0	1.48263	3.95797	1.59394	0	2.00122	0	1.14494	0.584394	0	0.978738
ACVRL1	0.902759	0	0.772441	0	0	0	0	0	2.46465	0	0	0	0	1.30859	0	0	0	0.686342	0.915945	0.389918	0	1.56968	0	0	1.55189	0	0	0.434603	0.993249	0	0.92438	1.48784	0.0569042	0	0	0	2.13981	0.731218	0	0	0	0	3.94991	1.00061	0	0	0.584394	0	0
ACY3	0	2.72733	0	0	0	1.99882	0	0	0	0	1.08135	0	0.421743	0	0	0	0.725089	0	0	1.4297	0.888299	0	0.943432	0	0	0	0	0.434603	0.993249	0	0.92438	0.743918	0.967372	0	0	2.37291	0	0.731218	0	1.48263	0	1.59394	0	0	0	0	0.438296	1.3549	0
ACYP1	21.6662	27.2733	43.2567	49.0397	21.3871	27.3173	65.5607	24.3402	51.7577	29.7067	28.1152	28.8711	25.7263	37.9491	20.1671	39.0677	20.3025	17.8449	33.89	28.2041	23.9841	21.1907	27.3595	33.3404	15.5189	27.4689	31.5042	13.9073	20.8582	31.3474	26.807	33.4763	26.745	41.78	22.3833	19.7742	10.6991	16.0868	27.2297	33.3592	37.6007	41.4423	59.2486	47.0288	12.5577	34.3483	24.2524	31.1626	16.6385
ACYP2	35.2076	62.7287	16.9937	89.9062	26.1398	32.6475	7.71303	55.6348	69.0103	22.28	30.2779	37.0142	45.97	39.2577	41.8856	35.6205	39.8799	28.14	28.3943	41.9812	35.532	43.9511	45.2847	33.3404	27.158	41.2034	36.7549	26.0762	34.7637	55.5704	48.0678	31.2446	51.3845	27.8533	20.518	39.5485	16.5835	23.399	128.369	34.1006	41.5587	127.515	55.2987	52.0318	25.1154	22.8988	24.6906	44.7116	38.1708
ADA	16.2497	13.6367	6.17953	24.5199	7.92115	9.32785	23.1391	13.9087	2.46465	14.8534	11.8949	16.2863	18.5567	22.246	31.0264	11.4905	18.1272	9.60879	13.7392	11.8275	9.77129	5.49389	24.5292	11.9684	6.98349	6.10421	14.702	5.21524	6.95274	14.2488	13.8657	14.8784	15.7056	12.9319	24.2485	4.74581	6.41944	3.65609	2.59331	18.5329	7.91594	25.503	19.7495	23.0141	12.5577	13.7393	4.38296	5.41959	11.7449
ADA2	346.659	114.548	398.58	73.5596	312.093	175.897	92.5563	255.572	199.637	163.387	167.61	245.034	283.411	265.644	305.093	241.3	175.471	218.257	109.913	355.995	281.591	236.237	276.426	211.156	235.887	308.262	269.886	239.032	306.914	213.732	159.918	165.894	153.186	72.6176	156.683	246.782	381.956	175.492	99.8422	341.006	146.445	181.709	292.293	319.195	209.295	119.074	238.725	163.942	241.748
ADAL	3.61103	0	2.31732	0	4.75269	3.66451	7.71303	5.21576	2.46465	14.8534	2.1627	0.740284	6.74789	5.23436	7.23949	4.59619	6.5258	2.05903	7.32756	7.92833	5.32979	6.27873	5.66059	5.98418	1.55189	1.52605	6.30084	3.47683	6.95274	4.27464	5.54628	8.92702	5.00757	4.97381	13.0569	1.58194	2.13981	2.19366	9.07657	8.15448	5.93695	6.37574	11.8497	6.00367	12.5577	4.57977	4.23686	8.12938	7.82991
ADAM10	113.748	57.274	152.943	32.6931	186.939	121.928	119.552	116.485	110.909	59.4134	82.1828	104.38	84.7704	98.1443	83.7712	83.8806	88.4608	140.7	103.502	123.084	160.782	156.183	74.5311	76.0846	150.533	117.506	68.2591	167.322	107.271	105.441	70.2529	71.4162	74.9429	58.6909	85.8025	102.035	139.088	160.868	49.2728	86.734	94.9913	47.8181	94.7978	75.0459	75.3461	99.6099	178.24	55.5508	125.278
ADAM12	0	0	0	0	0	0.666275	0	0	0	0	0	1.48057	0	0	0.517106	2.2981	0.725089	1.37268	0	0.389918	0	0	0.943432	0.854883	0	0	0	0	0.993249	0	2.77314	0	0.625947	0.994761	0	0	0	0.731218	1.29665	0	1.97898	0	0	0	0	1.14494	0.146099	0	1.95748
ADAM15	13.5414	16.364	9.26929	0	17.4265	11.6598	3.85651	3.47717	4.92931	0	4.32541	8.14313	6.32615	9.16013	5.17106	3.44715	13.0516	15.0995	4.57972	8.44822	6.21809	7.06357	7.54745	11.9684	4.65566	9.15631	3.15042	8.25746	3.97299	2.84976	4.6219	3.71959	7.34065	14.9214	5.59582	4.74581	13.3738	19.0117	6.48326	5.93053	3.95797	3.18787	11.8497	3.00184	12.5577	4.57977	6.86663	1.3549	8.80864
ADAM17	1.80552	0	1.54488	0	1.58423	4.66392	0	0	2.46465	0	2.1627	2.22085	2.10872	3.92577	1.55132	2.2981	0.725089	6.86342	0.915945	2.72943	0.888299	5.49389	1.88686	1.70977	4.65566	0	3.15042	2.17302	0	1.42488	0	1.48784	3.07283	5.96857	1.86527	5.53678	6.41944	4.38731	3.88996	2.96527	0	3.18787	0	2.00122	4.18589	9.15953	2.48367	2.70979	0.978738
ADAM19	18.9579	27.2733	16.9937	16.3466	33.2688	39.6433	50.1347	19.1244	19.7172	14.8534	41.0914	20.728	16.0262	5.23436	11.3763	19.5338	9.42615	13.7268	26.5624	9.35803	13.3245	16.4817	3.77373	7.69395	20.1745	22.8908	10.5014	41.7219	50.6557	27.0727	13.8657	19.3419	25.8914	15.9162	26.1138	19.7742	27.8176	23.399	9.07657	11.1197	11.8739	9.56362	3.94991	8.00489	25.1154	36.6381	16.5091	18.9685	14.6811
ADAM22	0	0	0	0	0	1.33255	0	0	0	0	0	1.48057	0.421743	0	1.03421	0	0.725089	0	0	0.129973	0.888299	0	0.943432	0	0	0	0	0.434603	0	2.84976	0	0.743918	0.512138	0	0	0	0.534953	0	0	0.741316	0	0	0	0	0	2.28988	0.438296	1.3549	0.978738
ADAM23	0	0	1.54488	0	0	0	0	0	0	0	0	0.740284	0.843486	0	0	0	1.45018	0	0	0.649863	0	0	0	1.70977	0	1.52605	1.05014	0	0	1.42488	0	1.48784	0.455234	0	0	0	0	0.731218	0	0.741316	0	0	0	2.00122	0	0	0.146099	2.70979	0
ADAM28	3.61103	8.182	15.4488	16.3466	3.96057	4.66392	3.85651	5.21576	17.2526	7.42668	30.2779	5.92227	4.21743	13.0859	8.2737	13.7886	10.1512	7.54976	3.66378	8.44822	2.6649	5.49389	3.77373	5.1293	6.20754	18.3126	11.5515	6.95365	9.93249	5.69953	4.6219	9.67094	10.129	10.9424	5.59582	22.1471	5.34953	5.84975	3.88996	6.67185	0	4.78181	15.7996	7.00428	0	13.7393	6.72053	12.1941	9.78738
ADAM8	26.18	38.1827	18.5386	24.5199	11.8817	16.6569	7.71303	6.95434	24.6465	22.28	21.627	30.3516	18.135	20.9374	17.0645	9.19239	17.4021	24.022	18.3189	36.0024	22.2075	14.1271	8.49089	31.6307	13.191	16.7866	10.5014	7.82286	22.8447	7.12441	13.8657	24.5493	26.6312	47.7485	41.036	9.49163	33.1671	40.9482	5.18661	16.309	7.91594	7.96968	11.8497	18.011	41.8589	37.7831	13.0028	20.3234	12.7236
ADAM9	27.9855	5.45467	20.0835	16.3466	22.1792	25.3184	11.5695	10.4315	2.46465	7.42668	18.383	10.364	7.16963	9.16013	5.68817	3.44715	10.8763	26.081	10.9913	9.74795	17.766	33.7482	5.66059	5.98418	21.7264	13.7345	6.30084	29.1184	21.8515	4.27464	3.69752	2.97567	11.0394	9.94761	5.59582	14.2374	34.237	41.6795	9.07657	3.70658	17.8109	6.37574	3.94991	7.00428	16.7436	20.609	39.4466	6.77448	16.6385
ADAMDEC1	6.31931	0	1.54488	0	1.58423	0.999412	0	3.47717	2.46465	0	0	0	0.843486	0	0	0	0	6.17708	0	0.909809	0.888299	0.784841	0	0.854883	2.32783	0	1.05014	2.17302	0.993249	5.69953	0	1.48784	0.512138	0	1.86527	2.37291	0	5.11853	0	1.48263	0	0	0	0	0	0	0.730493	2.70979	0
ADAMTS1	0	0	0	0	2.37634	0.333137	0	1.73859	2.46465	0	0	1.48057	0.843486	0	0	0	0.725089	0.686342	5.49567	0.519891	0	0	0	0	0	0	1.05014	0	1.9865	0	0	4.46351	0.341425	0	1.86527	0	0	0	0	2.96527	1.97898	1.59394	3.94991	1.00061	0	3.43483	0.146099	1.3549	0
ADAMTS10	0	2.72733	1.54488	0	0	0.333137	0	0	0	0	0	0	0.843486	2.61718	0	0	0.725089	0	2.74783	0.519891	0	0	0	0	0	0	0	0	0.993249	0	0	0	0.341425	0	0	0	0.534953	0	1.29665	1.48263	0	0	0	1.00061	0	1.14494	0	0	0
ADAMTS5	0	0	0.772441	0	0	0.333137	3.85651	1.73859	4.92931	7.42668	0	0	1.26523	2.61718	0	0	0.725089	1.37268	0	0.909809	0	0	0	0.854883	0	0	1.05014	0	0.993249	0	0.92438	0.743918	0.341425	0	0	0	0	0	0	0	0	0	0	0	0	0	0.730493	0	0
ADAMTS6	1.80552	0	0	0	0	0	3.85651	1.73859	2.46465	0	2.1627	0	0.843486	1.30859	0	1.14905	0	0.686342	0.915945	0.259945	0	0.784841	0	0	0.775943	3.0521	2.10028	0.434603	0	0	0.92438	0	0.796659	0.994761	0	0.790969	0.534953	0	0	0	0	1.59394	0	0	0	0	0.146099	0	1.95748
ADAMTSL4	2.70828	0	1.54488	0	2.37634	0.333137	0	1.73859	0	0	5.40676	0	0.421743	1.30859	0.517106	1.14905	0	1.37268	0	2.72943	2.6649	2.35452	0.943432	0	0.775943	3.0521	0	2.60762	0	0	0	0	0.341425	0	1.86527	1.58194	3.74467	0	1.29665	2.22395	0	1.59394	0	1.00061	0	1.14494	2.04538	4.06469	3.91495
ADAMTSL4-AS1	0.902759	0	0.772441	16.3466	0	0.666275	0	0	2.46465	0	3.24406	3.70142	0.843486	1.30859	0.517106	1.14905	0.725089	0	1.83189	1.55967	0.888299	0.784841	0	0	0	3.0521	0	0.434603	2.97975	0	2.77314	0.743918	1.99165	0.994761	0	2.37291	0.534953	0.731218	1.29665	0	0	1.59394	0	1.00061	0	1.14494	1.02269	1.3549	0.978738
ADAP1	2.70828	0	1.54488	0	2.37634	1.99882	0	3.47717	0	0	3.24406	1.48057	1.68697	0	0	0	0.725089	1.37268	0	3.11934	2.6649	0	6.60402	1.70977	3.10377	0	3.15042	1.73841	1.9865	7.12441	2.77314	0.743918	1.53641	1.98952	0	3.95485	5.34953	2.19366	3.88996	2.22395	0	0	0	3.00184	0	6.86965	1.89928	1.3549	1.95748
ADAP2	62.2903	2.72733	31.6701	49.0397	44.3584	29.6492	3.85651	19.1244	12.3233	0	23.7897	14.0654	18.135	20.9374	21.2013	14.9376	26.8283	62.4571	10.0754	20.9256	29.3139	35.3178	18.8686	14.533	31.8137	36.6252	18.9025	37.8105	41.7164	21.3732	11.0926	3.71959	13.5432	0.994761	16.7874	30.0568	43.3312	48.9916	42.7895	21.4982	15.8319	25.503	19.7495	22.0135	12.5577	14.8842	56.8323	12.1941	32.2984
ADAR	27.9855	40.91	27.0354	16.3466	45.1505	35.9788	53.9912	36.5103	54.2224	37.1334	59.4744	39.2351	26.1481	39.2577	30.5093	44.8129	24.653	26.081	68.6959	55.7583	49.7447	38.4572	16.9818	30.7758	41.125	41.2034	23.1031	27.8146	29.7975	12.8239	28.6558	41.6594	44.8974	56.7014	69.0151	33.2207	40.1215	32.9048	15.5598	45.2203	31.6638	30.2848	31.5993	38.0232	41.8589	155.712	26.8821	28.4528	25.4472
ADARB1	1.80552	0	0	8.17329	0.792115	1.99882	3.85651	5.21576	4.92931	0	4.32541	1.48057	2.53046	0	0.517106	4.59619	3.62544	0.686342	4.57972	2.46948	3.5532	2.35452	1.88686	5.1293	0	4.57816	2.10028	0.434603	1.9865	0	0.92438	1.48784	2.6176	3.97904	1.86527	2.37291	2.13981	0.731218	1.29665	2.96527	5.93695	1.59394	3.94991	2.00122	8.37179	10.3045	1.02269	0	1.95748
ADAT1	7.22207	19.0913	10.8142	0	9.50538	7.32902	7.71303	8.69293	12.3233	14.8534	16.2203	9.62369	13.074	7.85154	10.3421	9.19239	10.8763	6.86342	9.15945	11.8275	7.99469	6.27873	10.3777	5.1293	11.6391	6.10421	8.40112	12.6035	6.95274	4.27464	6.47066	9.67094	10.9256	10.9424	3.73054	8.70066	11.769	13.1619	5.18661	12.6024	5.93695	9.56362	19.7495	11.0067	12.5577	21.7539	10.373	14.9039	7.82991
ADAT2	0.902759	2.72733	3.8622	0	1.58423	2.99824	3.85651	1.73859	9.85861	0	1.08135	4.4417	3.37394	9.16013	4.13685	9.19239	1.45018	2.05903	1.83189	2.8594	0.888299	4.70904	13.208	1.70977	2.32783	1.52605	5.2507	2.17302	4.96624	2.84976	3.69752	2.97567	5.74733	3.97904	0	3.95485	1.06991	5.84975	5.18661	8.15448	5.93695	9.56362	0	3.00184	4.18589	3.43483	4.09076	1.3549	4.89369
ADAT3	1.80552	2.72733	3.08976	0	0	1.66569	0	0	2.46465	0	2.1627	1.48057	2.9522	1.30859	1.55132	1.14905	2.17527	2.05903	2.74783	1.4297	4.4415	2.35452	2.8303	1.70977	1.55189	3.0521	0	1.73841	1.9865	0	0.92438	0	1.47951	0	3.73054	2.37291	5.88448	0.731218	1.29665	0	1.97898	0	0	1.00061	0	2.28988	1.89928	1.3549	2.93621
ADCK1	2.70828	0	2.31732	0	5.5448	3.33137	7.71303	8.69293	4.92931	0	6.48811	6.66256	5.06092	5.23436	4.65395	1.14905	2.90035	0.686342	0.915945	4.80899	2.6649	3.9242	4.71716	5.1293	6.20754	4.57816	3.15042	2.17302	5.95949	4.27464	1.84876	5.20743	6.08875	6.96333	1.86527	1.58194	4.81458	2.92487	3.88996	4.4479	3.95797	6.37574	0	5.00306	16.7436	0	5.25955	5.41959	0
ADCK2	0.902759	2.72733	0.772441	0	0.792115	2.33196	7.71303	6.95434	2.46465	0	1.08135	0.740284	1.26523	0	3.10264	4.59619	2.90035	0	3.66378	3.37929	1.7766	1.56968	0	1.70977	1.55189	0	1.05014	0.869207	0	2.84976	3.69752	3.71959	1.59332	1.98952	1.86527	2.37291	1.06991	0.731218	0	0.741316	1.97898	3.18787	7.89982	0	4.18589	12.5944	1.46099	2.70979	0.978738
ADCK5	5.41655	8.182	3.08976	0	1.58423	5.3302	3.85651	0	0	7.42668	5.40676	6.66256	0.843486	1.30859	4.13685	9.19239	3.62544	2.05903	3.66378	2.46948	4.4415	3.13936	2.8303	0.854883	1.55189	1.52605	2.10028	3.47683	2.97975	0	3.69752	2.97567	3.52806	2.98428	0	1.58194	4.27962	5.11853	1.29665	2.22395	1.97898	3.18787	0	3.00184	4.18589	2.28988	2.77587	0	2.93621
ADCY10P1	0	0	2.31732	0	0	0	0	0	0	0	2.1627	0	0.421743	1.30859	0	1.14905	0	0	1.83189	0.519891	0	0	1.88686	0.854883	0	0	0	0.434603	0	0	0	0	0.796659	0.994761	0	0	0.534953	0.731218	0	0.741316	0	0	0	0	0	4.57977	0.438296	0	0
ADCY3	1.80552	0	1.54488	8.17329	2.37634	0.666275	0	0	0	0	1.08135	0.740284	0	0	1.03421	1.14905	0	0.686342	1.83189	1.4297	0.888299	4.70904	0	1.70977	0.775943	1.52605	0	3.04222	0.993249	0	0.92438	0.743918	0.796659	0.994761	1.86527	1.58194	3.74467	0.731218	1.29665	0.741316	0	1.59394	0	1.00061	0	1.14494	0.876591	0	0
ADCY4	0.902759	0	0.772441	0	2.37634	1.66569	3.85651	0	0	0	2.1627	1.48057	0.843486	0	0.517106	0	0	0	0	0.779836	0.888299	0.784841	0	0	0.775943	0	0	0.869207	0.993249	0	0	1.48784	0.796659	1.98952	1.86527	0	1.60486	6.58097	0	0	0	0	0	1.00061	4.18589	3.43483	1.02269	0	0
ADCY7	1.80552	2.72733	5.40709	0	1.58423	1.66569	0	0	0	0	4.32541	2.96114	2.53046	1.30859	2.06842	2.2981	0.725089	1.37268	3.66378	2.46948	0.888299	5.49389	1.88686	1.70977	2.32783	1.52605	1.05014	0.869207	0	1.42488	1.84876	1.48784	2.10546	2.98428	0	3.95485	2.67476	4.38731	2.59331	0.741316	1.97898	1.59394	0	5.00306	0	9.15953	3.21417	1.3549	1.95748
ADCY9	0	0	0.772441	0	0.792115	0.999412	0	0	0	0	0	0.740284	0	2.61718	1.03421	0	0.725089	0	0	1.03978	0	0	0.943432	0	0	1.52605	2.10028	0.434603	0.993249	0	0	0	0.512138	0.994761	0	0	0.534953	0	1.29665	0.741316	0	0	0	0	0	2.28988	0.146099	0	0
ADD1	18.9579	35.4553	19.311	40.8664	22.9713	21.3208	15.4261	13.9087	14.7879	37.1334	25.9525	26.6502	18.135	27.4804	17.0645	21.8319	24.653	31.5717	35.7218	34.1828	21.3192	14.1271	9.43432	19.6623	17.8467	19.8387	12.6017	14.7765	16.8852	19.9483	18.4876	28.2689	19.6889	26.8585	20.518	23.7291	25.1428	12.4307	15.5598	31.1353	21.7688	22.3151	7.89982	18.011	16.7436	109.914	13.5872	18.9685	20.5535
ADD2	1.80552	0	0.772441	0	0	0.666275	0	1.73859	0	0	1.08135	0	2.10872	0	2.58553	6.89429	0.725089	0	0	0.779836	0.888299	2.35452	0.943432	0	0.775943	0	4.20056	1.73841	0.993249	1.42488	0.92438	0.743918	0.739755	2.98428	1.86527	0.790969	0	1.46244	0	0.741316	0	0	0	1.00061	0	2.28988	1.02269	0	1.95748
ADD3	97.4979	180.004	132.087	65.3863	102.183	158.24	173.543	166.904	157.738	163.387	109.217	198.396	141.284	117.773	146.858	167.761	182.722	91.9698	185.021	126.593	90.6065	96.5354	151.893	147.04	107.08	100.719	186.925	104.305	127.136	123.965	177.481	177.796	153.3	221.832	195.854	101.244	110.2	114.07	134.852	159.383	213.73	168.957	126.397	193.118	175.808	299.975	85.4676	216.783	130.172
ADD3-AS1	0	0	0	0	0	0.999412	0	0	2.46465	0	1.08135	1.48057	0.421743	0	0	0	0.725089	0	2.74783	0.259945	0	0	0	0	0	0	0	0	0	0	0.92438	0.743918	0.910468	1.98952	0	0.790969	0	0	1.29665	0	0	3.18787	0	0	0	0	0.146099	0	0
ADGRE1	71.3179	19.0913	33.215	24.5199	57.8244	44.3073	23.1391	60.8505	36.9698	74.2668	6.48811	22.9488	35.4264	43.1835	20.1671	42.5148	40.605	113.933	43.9653	60.6972	40.8618	77.6992	42.4544	32.4856	45.7806	54.9379	22.0529	32.1606	31.784	18.5235	13.8657	6.69526	30.4438	36.8062	41.036	38.7575	67.4041	204.01	20.7464	35.5832	35.6217	43.0363	51.3488	22.0135	71.1602	29.7685	55.9557	35.2273	95.9163
ADGRE2	19.8607	0	25.4906	0	31.6846	22.6533	0	8.69293	22.1819	7.42668	20.5457	21.4682	11.3871	23.5546	16.5474	17.2357	11.6014	28.8264	26.5624	34.3128	31.9788	17.2665	9.43432	5.98418	31.8137	7.63026	13.6518	27.38	9.93249	8.54929	9.2438	12.6466	13.9984	7.95809	3.73054	24.52	42.2613	30.7112	18.1531	13.3437	5.93695	11.1576	19.7495	13.008	16.7436	12.5944	20.4538	6.77448	25.4472
ADGRE3	9.93034	10.9093	10.0417	8.17329	3.96057	9.99412	15.4261	12.1701	51.7577	29.7067	11.8949	25.9099	8.01312	18.3203	8.7908	9.19239	13.0516	10.9815	45.7972	34.1828	31.0905	4.70904	7.54745	35.9051	6.20754	13.7345	9.45126	7.38826	20.8582	4.27464	20.3364	16.3662	26.5174	40.7852	22.3833	3.16388	8.02429	12.4307	2.59331	4.4479	27.7058	7.96968	11.8497	3.00184	8.37179	37.7831	5.11345	20.3234	15.6598
ADGRE4P	0	0	0	0	0	0	0	1.73859	0	0	0	0.740284	0.843486	1.30859	0.517106	0	0	0	1.83189	0.389918	0.888299	0.784841	0.943432	0	0.775943	0	0	0	0	0	0	1.48784	1.3657	0	0	0	0	0	0	0	0	0	0	1.00061	0	1.14494	1.02269	4.06469	0
ADGRE5	57.7766	32.728	64.885	16.3466	114.065	60.2979	30.8521	57.3733	86.2629	89.1201	57.3117	85.1327	76.3355	86.367	64.1212	62.0486	50.7562	58.3391	108.997	108.267	78.1703	69.8508	48.115	47.8735	79.9221	45.7816	56.7076	52.1524	50.6557	29.9225	62.8578	96.7094	51.2138	52.7223	59.6887	65.6504	80.2429	76.7779	28.5264	109.715	55.4116	38.2545	63.1985	76.0465	83.7179	98.465	70.4195	50.1312	43.0645
ADGRF3	0	0	0.772441	0	0	0.333137	0	0	0	0	1.08135	0	0.421743	0	0.517106	0	1.45018	0	0.915945	0.389918	1.7766	1.56968	0	0.854883	0	1.52605	1.05014	0.434603	0	0	1.84876	0.743918	0.682851	0	0	0	0.534953	0	0	0	1.97898	0	0	0	0	2.28988	0.584394	2.70979	0.978738
ADGRG1	6.31931	24.546	3.8622	0	22.1792	13.6586	26.9956	6.95434	4.92931	22.28	11.8949	14.8057	25.3046	9.16013	5.17106	6.89429	10.8763	4.11805	26.5624	13.1272	1.7766	3.13936	5.66059	15.3879	2.32783	9.15631	5.2507	5.64984	7.94599	11.3991	14.7901	36.452	8.0804	8.95285	1.86527	0.790969	4.81458	5.11853	6.48326	37.0658	13.8529	7.96968	19.7495	16.0098	12.5577	14.8842	5.69784	9.48427	2.93621
ADGRG3	12.6386	46.3647	16.9937	40.8664	29.3082	61.9635	26.9956	3.47717	19.7172	89.1201	68.1252	82.9118	5.9044	15.7031	6.72238	9.19239	16.677	24.7083	83.351	27.0343	38.1969	13.3423	3.77373	52.1479	29.4858	28.995	1.05014	20.4264	16.8852	1.42488	57.3116	31.9885	58.1561	114.398	41.036	11.8645	36.9118	109.683	23.3397	5.93053	37.6007	4.78181	3.94991	3.00184	29.3013	133.958	34.3332	37.9371	13.7023
ADGRG5	1.80552	5.45467	0	0	3.16846	1.99882	0	3.47717	0	0	1.08135	2.22085	3.79569	1.30859	1.55132	0	1.45018	1.37268	12.8232	1.81962	1.7766	0	0.943432	1.70977	0	4.57816	3.15042	0	0.993249	1.42488	0	2.97567	1.08118	1.98952	1.86527	0.790969	0.534953	0	0	6.67185	1.97898	6.37574	0	4.00245	0	1.14494	1.02269	1.3549	0.978738
ADGRG6	0	0	0.772441	0	0	2.33196	3.85651	0	0	0	0	1.48057	0	1.30859	0.517106	0	1.45018	0	0.915945	0.129973	0	0	1.88686	0.854883	0	1.52605	0	0	0.993249	0	0.92438	0	0.113808	1.98952	1.86527	0	0	0.731218	0	0	0	3.18787	0	1.00061	0	1.14494	0.438296	0	0.978738
ADGRL1	1.80552	0	4.63465	0	3.16846	0.999412	0	0	0	0	0	5.18199	2.10872	0	2.06842	2.2981	0.725089	0.686342	0	0.649863	1.7766	2.35452	1.88686	1.70977	0	0	2.10028	2.17302	0	1.42488	1.84876	5.20743	2.10546	1.98952	0	0.790969	0.534953	0.731218	1.29665	2.22395	0	0	3.94991	3.00184	0	4.57977	0.876591	1.3549	3.91495
ADH5	83.9566	79.0927	83.4236	65.3863	41.19	76.2885	100.269	95.6222	88.7275	51.9867	75.6947	53.3005	76.3355	73.2811	93.0791	96.5201	90.6361	67.2615	64.1161	63.2967	47.9681	66.7115	100.004	91.4725	55.092	71.7244	106.064	65.6251	69.5274	135.364	70.2529	118.283	80.4626	77.5914	74.6109	66.4414	40.1215	50.4541	141.335	76.3556	106.865	124.327	134.297	79.0483	83.7179	57.2471	67.3514	67.7448	61.6605
ADHFE1	3.61103	5.45467	7.72441	0	3.16846	3.33137	0	3.47717	7.39396	0	4.32541	8.88341	7.16963	3.92577	10.8592	5.74524	2.17527	2.74537	7.32756	3.50926	3.5532	8.63325	3.77373	5.1293	6.20754	1.52605	4.20056	5.21524	6.95274	1.42488	6.47066	4.46351	10.1859	3.97904	3.73054	3.95485	5.34953	3.65609	6.48326	6.67185	5.93695	3.18787	0	11.0067	4.18589	3.43483	7.88932	6.77448	5.87243
ADI1	39.7214	49.092	44.0291	16.3466	67.3298	41.309	30.8521	38.2489	41.8991	37.1334	47.5795	54.781	44.7048	37.9491	46.0224	28.7262	44.9555	37.0625	44.8813	44.7106	31.9788	52.5843	59.4362	41.8893	35.6934	41.2034	33.6045	35.6375	41.7164	55.5704	33.2777	37.1959	38.9794	47.7485	39.1707	48.2491	55.1002	20.4741	54.4594	45.9616	61.3485	65.3514	15.7996	33.0202	54.4166	48.0876	39.3005	42.0018	30.3409
ADIPOQ-AS1	0.902759	0	0	0	0.792115	0.999412	0	0	0	0	1.08135	1.48057	1.26523	0	1.03421	0	0	0.686342	0	0.519891	0.888299	1.56968	0	0	0	0	0	1.30381	0	0	0.92438	1.48784	0.682851	2.98428	1.86527	0.790969	1.06991	0	1.29665	2.22395	0	0	0	0	0	3.43483	0.876591	0	0.978738
ADIPOR1	70.4152	54.5467	78.789	49.0397	68.914	50.6369	38.5651	41.7261	59.1517	103.973	67.0438	59.2227	40.9091	44.4921	34.6461	54.0053	42.0551	52.162	87.0148	76.294	78.1703	50.2298	48.115	111.99	45.0047	57.99	37.805	51.7178	50.6557	35.622	59.1603	66.9526	48.3117	79.5809	54.0929	68.8143	71.1487	66.5409	40.1962	60.788	51.4536	41.4423	43.449	40.0245	8.37179	168.306	40.1771	39.292	46.9794
ADIPOR2	3.61103	2.72733	5.40709	24.5199	3.96057	3.66451	0	3.47717	4.92931	0	7.56947	1.48057	5.06092	9.16013	3.10264	5.74524	2.90035	8.2361	4.57972	9.35803	4.4415	4.70904	3.77373	5.1293	3.87972	3.0521	4.20056	3.47683	4.96624	5.69953	3.69752	3.71959	7.16993	5.96857	5.59582	6.32775	6.41944	8.0434	3.88996	10.3784	3.95797	4.78181	7.89982	3.00184	12.5577	20.609	5.55174	8.12938	2.93621
ADK	18.0552	73.638	71.0646	57.213	15.8423	29.9824	61.7042	67.8049	56.687	51.9867	37.8473	29.6114	75.9138	37.9491	85.3225	65.4958	39.8799	19.9039	15.5711	50.5594	25.7607	25.8997	39.6241	47.8735	32.5896	38.1513	88.2118	49.9794	17.8785	65.5445	31.4289	30.5007	37.9551	50.7328	67.1498	35.5936	17.6534	29.98	36.3063	34.1006	37.6007	68.5392	106.648	54.033	54.4166	58.392	45.1444	52.841	78.2991
ADM	33.4021	24.546	25.4906	57.213	74.4588	45.3067	7.71303	6.95434	17.2526	7.42668	86.5082	118.445	2.9522	10.4687	5.17106	4.59619	65.9831	60.3981	64.1161	15.0768	24.8724	44.7359	2.8303	35.9051	17.0707	25.9429	3.15042	49.5448	57.6084	1.42488	86.8917	20.8297	28.6228	26.8585	13.0569	41.9214	123.039	47.5292	45.3828	8.15448	19.7898	3.18787	3.94991	4.00245	54.4166	93.8852	62.8224	73.1644	13.7023
ADNP	6.31931	21.8187	16.9937	8.17329	12.6738	15.6575	30.8521	20.863	22.1819	22.28	14.0576	13.3251	11.3871	13.0859	13.4448	21.8319	11.6014	6.86342	13.7392	15.3368	16.8777	12.5575	12.2646	11.1135	14.7429	10.6824	13.6518	11.2997	13.9055	8.54929	6.47066	15.6223	20.9977	16.9109	22.3833	4.74581	9.62915	6.58097	5.18661	9.63711	5.93695	4.78181	3.94991	11.0067	0	44.6527	5.84394	8.12938	9.78738
ADNP-AS1	0	0	3.08976	0	0	0.333137	0	0	0	7.42668	1.08135	1.48057	0.421743	0	0	3.44715	0	0.686342	0	0.129973	0.888299	0	0.943432	3.41953	0	1.52605	0	0.869207	1.9865	0	0.92438	0.743918	0.512138	1.98952	0	0	0.534953	0	1.29665	0	1.97898	0	0	0	0	0	0.584394	0	0
ADNP2	1.80552	2.72733	4.63465	0	1.58423	0.999412	11.5695	0	0	0	1.08135	4.4417	2.9522	5.23436	4.65395	3.44715	1.45018	0.686342	6.41161	12.8673	5.32979	0.784841	5.66059	5.98418	4.65566	1.52605	4.20056	0	2.97975	7.12441	1.84876	3.71959	5.51971	1.98952	3.73054	3.95485	3.20972	0.731218	0	2.22395	1.97898	7.96968	0	4.00245	4.18589	22.8988	1.75318	2.70979	1.95748
ADO	0.902759	0	0.772441	0	0	0.999412	0	1.73859	2.46465	0	3.24406	0	1.68697	0	1.55132	1.14905	0	1.37268	0	3.37929	0	2.35452	0	0.854883	0	1.52605	1.05014	1.73841	0.993249	1.42488	0	1.48784	1.82094	0	3.73054	2.37291	2.13981	0	1.29665	2.22395	0	1.59394	0	1.00061	0	2.28988	0.876591	0	0.978738
ADORA2B	7.22207	2.72733	3.8622	8.17329	3.16846	1.99882	0	3.47717	0	0	3.24406	2.96114	1.26523	5.23436	0	5.74524	4.35053	9.60879	2.74783	2.59945	5.32979	3.9242	2.8303	1.70977	6.98349	1.52605	2.10028	4.78064	10.9257	5.69953	2.77314	6.69526	3.35735	2.98428	3.73054	6.32775	6.41944	1.46244	1.29665	2.96527	3.95797	1.59394	3.94991	1.00061	0	3.43483	5.40564	0	1.95748
ADORA3	8.12483	0	1.54488	0	10.2975	1.99882	0	3.47717	14.7879	0	2.1627	2.22085	1.26523	1.30859	1.03421	3.44715	1.45018	7.54976	15.5711	0.909809	6.21809	5.49389	3.77373	0.854883	0.775943	1.52605	0	17.8187	5.95949	0	2.77314	5.20743	3.30045	0	3.73054	0.790969	7.48934	8.0434	6.48326	2.22395	0	1.59394	0	0	4.18589	0	3.06807	0	8.80864
ADPGK	24.3745	8.182	16.9937	8.17329	24.5556	19.9882	19.2826	10.4315	4.92931	37.1334	19.4643	22.2085	12.6523	24.8632	16.0303	12.6395	22.4777	17.1585	14.6551	26.3845	23.9841	22.7604	13.208	17.9525	19.3986	21.3647	15.7521	23.9032	22.8447	9.97417	16.6388	14.1344	18.4939	16.9109	20.518	22.9381	36.9118	24.8614	18.1531	12.6024	7.91594	27.0969	23.6995	13.008	4.18589	41.2179	19.4311	18.9685	16.6385
ADPRH	10.8331	0	9.26929	0	11.8817	3.33137	3.85651	10.4315	9.85861	7.42668	10.8135	2.22085	2.10872	7.85154	7.23949	4.59619	7.97597	7.54976	4.57972	5.45885	7.99469	4.70904	4.71716	1.70977	6.20754	12.2084	7.35098	10.8651	8.93924	4.27464	7.39504	2.97567	4.32472	0.994761	5.59582	17.4013	11.234	4.38731	6.48326	7.41316	3.95797	0	7.89982	8.00489	8.37179	5.72471	8.91201	4.06469	5.87243
ADPRM	14.4441	24.546	5.40709	8.17329	7.92115	15.3243	19.2826	24.3402	12.3233	37.1334	14.0576	20.728	20.6654	10.4687	20.6842	21.8319	24.653	11.6678	15.5711	18.7161	14.2128	20.4059	28.303	19.6623	23.2783	12.2084	27.3036	10.4305	16.8852	25.6479	29.5802	28.2689	23.8429	16.9109	18.6527	16.6103	4.27962	10.2371	36.3063	20.7569	15.8319	44.6302	11.8497	19.0116	12.5577	20.609	9.9347	18.9685	11.7449
ADPRS	4.51379	5.45467	6.17953	0	3.96057	3.99765	0	6.95434	7.39396	7.42668	14.0576	12.5848	4.63917	9.16013	9.30791	9.19239	7.97597	12.3542	8.2435	4.67902	7.10639	5.49389	8.49089	9.40372	4.65566	4.57816	10.5014	7.82286	6.95274	5.69953	5.54628	6.69526	6.77161	4.97381	7.46109	8.70066	10.1641	5.11853	3.88996	4.4479	3.95797	1.59394	0	4.00245	16.7436	9.15953	7.59712	5.41959	8.80864
ADRB2	0.902759	0	4.63465	0	2.37634	1.66569	3.85651	5.21576	4.92931	0	8.65082	2.22085	3.79569	1.30859	3.10264	6.89429	0.725089	0.686342	4.57972	1.94959	0	3.13936	6.60402	2.56465	1.55189	3.0521	1.05014	1.73841	5.95949	5.69953	1.84876	8.1831	2.44688	1.98952	0	2.37291	3.20972	1.46244	3.88996	5.18922	3.95797	0	0	7.00428	4.18589	1.14494	1.75318	4.06469	4.89369
ADRB3	0	0	0	8.17329	0	0	0	0	0	0	0	0	1.68697	1.30859	1.55132	0	0.725089	0	1.83189	0.909809	0.888299	0.784841	0	0	0.775943	3.0521	1.05014	0	0.993249	0	1.84876	0	1.42261	4.97381	0	0	0	2.19366	1.29665	0.741316	0	0	0	1.00061	0	0	0	0	1.95748
ADRM1	81.2483	98.184	67.2024	32.6931	56.2401	75.289	42.4216	36.5103	51.7577	59.4134	81.1014	73.2881	68.7441	53.6522	66.7067	41.3658	73.2339	76.8703	60.4524	51.7291	50.633	62.7873	75.4745	70.1004	51.9882	73.2505	57.7577	66.4943	77.4734	48.446	49.9165	46.1229	64.2449	63.6647	76.4761	68.0233	88.8022	80.434	36.3063	60.788	37.6007	41.4423	94.7978	53.0324	92.0896	51.5224	66.0365	46.0665	82.214
ADSL	127.289	111.821	81.1063	212.505	100.599	110.268	127.265	158.211	113.374	81.6934	72.4506	87.3535	122.727	121.699	155.649	106.862	136.317	134.523	100.754	93.9702	101.266	117.726	124.533	94.892	118.719	103.772	140.719	109.52	113.23	143.913	122.943	110.1	103.793	103.455	108.186	106.781	87.1973	108.22	216.541	102.302	102.907	162.581	114.547	132.081	92.0896	101.9	115.272	132.78	153.662
ADSS2	16.2497	43.6373	18.5386	24.5199	12.6738	31.9812	69.4172	13.9087	27.1112	29.7067	25.9525	25.9099	13.4958	27.4804	23.2698	8.04334	22.4777	10.2951	28.3943	17.9362	22.2075	13.3423	16.0383	29.9209	19.3986	19.8387	16.8022	19.9917	11.919	12.8239	20.3364	16.3662	35.1668	52.7223	22.3833	12.6555	28.3525	38.7546	19.4498	16.309	13.8529	9.56362	3.94991	18.011	12.5577	59.537	14.1716	17.6137	15.6598
ADTRP	14.4441	8.182	6.95197	16.3466	5.5448	11.3267	34.7086	34.7717	7.39396	29.7067	29.1965	23.6891	11.8088	17.0117	14.479	8.04334	10.8763	5.49073	10.0754	11.8275	3.5532	8.63325	10.3777	10.2586	20.1745	25.9429	36.7549	1.30381	13.9055	25.6479	27.7314	9.67094	16.5022	4.97381	13.0569	16.6103	3.20972	4.38731	6.48326	5.93053	3.95797	17.5333	15.7996	20.0122	8.37179	34.3483	7.30493	33.8724	8.80864
AEBP1	0.902759	5.45467	0	8.17329	0.792115	0.333137	0	1.73859	0	0	0	0	0.843486	0	0	1.14905	0.725089	0.686342	0	0.259945	0	1.56968	0	0	0	1.52605	0	0	0.993249	1.42488	1.84876	0.743918	0.170713	0	1.86527	0	0	0	0	0	0	0	0	0	0	1.14494	0.292197	0	0
AEBP2	9.93034	19.0913	16.9937	0	19.8029	17.6563	19.2826	27.8174	17.2526	44.5601	33.5219	23.6891	18.9784	11.7773	18.6158	22.981	11.6014	8.92244	12.8232	15.4667	17.766	9.41809	16.0383	11.9684	12.4151	15.2605	15.7521	13.9073	19.865	21.3732	11.0926	11.1588	19.8596	16.9109	22.3833	16.6103	9.0942	5.84975	0	13.3437	13.8529	1.59394	19.7495	9.00551	12.5577	13.7393	9.6425	6.77448	7.82991
AEN	9.93034	16.364	3.8622	16.3466	3.96057	9.66098	11.5695	3.47717	7.39396	14.8534	10.8135	14.0654	8.01312	0	9.82502	10.3414	9.42615	4.11805	6.41161	12.2174	5.32979	2.35452	5.66059	8.54883	8.53537	9.15631	15.7521	2.60762	8.93924	15.6737	7.39504	10.4149	10.9256	16.9109	20.518	8.70066	7.48934	11.6995	0	11.1197	3.95797	4.78181	3.94991	7.00428	12.5577	13.7393	4.09076	8.12938	3.91495
AFAP1	0.902759	2.72733	3.08976	8.17329	4.75269	0.333137	0	0	2.46465	7.42668	5.40676	1.48057	2.10872	1.30859	1.55132	4.59619	0.725089	0.686342	5.49567	2.20954	2.6649	4.70904	4.71716	2.56465	1.55189	0	5.2507	0	6.95274	1.42488	5.54628	5.95135	1.70713	3.97904	1.86527	0.790969	2.13981	4.38731	2.59331	2.22395	0	0	0	3.00184	0	10.3045	0.876591	0	1.95748
AFAP1-AS1	1.80552	5.45467	3.08976	8.17329	4.75269	1.33255	0	5.21576	2.46465	22.28	2.1627	2.22085	8.01312	3.92577	3.10264	4.59619	1.45018	2.05903	5.49567	7.1485	3.5532	0.784841	9.43432	0.854883	1.55189	1.52605	3.15042	1.30381	2.97975	4.27464	8.31942	10.4149	2.44688	5.96857	1.86527	1.58194	0	2.19366	3.88996	3.70658	1.97898	9.56362	3.94991	2.00122	0	1.14494	1.02269	9.48427	1.95748
AFAP1L2	0	0	1.54488	0	1.58423	1.33255	0	0	2.46465	0	1.08135	0	0.421743	0	1.55132	2.2981	0	1.37268	0.915945	0.259945	0	0	1.88686	0	0	0	2.10028	0	0.993249	0	0.92438	2.97567	1.25189	0.994761	0	2.37291	0	0	0	0.741316	0	0	3.94991	1.00061	0	2.28988	0.292197	0	1.95748
AFDN	69.5124	114.548	37.0772	89.9062	114.857	78.6204	77.1303	52.1576	59.1517	111.4	83.2641	90.3147	123.571	98.1443	115.315	142.482	130.516	90.5971	88.8466	118.535	67.5107	90.2567	116.042	100.021	91.5613	99.1934	148.07	47.8064	74.4936	139.638	108.152	146.552	116.312	93.5075	169.74	82.2608	69.0089	51.9165	125.775	81.5448	65.3065	170.551	126.397	84.0514	83.7179	77.856	46.6054	97.5525	60.6818
AFF1	5.41655	13.6367	14.6764	0	19.0108	14.3249	7.71303	6.95434	7.39396	44.5601	10.8135	17.7668	10.9653	11.7773	6.72238	9.19239	7.97597	7.54976	13.7392	17.2864	5.32979	10.9878	9.43432	6.83907	8.53537	6.10421	8.40112	10.4305	12.9122	12.8239	13.8657	18.598	11.5516	18.9005	22.3833	11.8645	16.0486	10.9683	2.59331	10.3784	1.97898	7.96968	3.94991	5.00306	4.18589	22.8988	6.57443	9.48427	3.91495
AFF1-AS1	0.902759	0	0	0	3.16846	1.33255	0	1.73859	2.46465	0	3.24406	2.22085	0.843486	0	0.517106	0	0.725089	1.37268	1.83189	1.16975	0.888299	0	0.943432	0.854883	2.32783	0	3.15042	1.30381	1.9865	2.84976	0.92438	2.23175	1.42261	2.98428	0	1.58194	1.06991	1.46244	1.29665	3.70658	0	4.78181	0	1.00061	0	2.28988	1.46099	1.3549	0
AFF2	0.902759	0	0	8.17329	1.58423	1.99882	0	0	0	0	1.08135	0.740284	0	0	1.03421	0	1.45018	0.686342	0	0.259945	0	1.56968	0	0	0	1.52605	0	0.434603	0	0	0.92438	1.48784	0.739755	0.994761	0	0.790969	0	0	0	1.48263	0	1.59394	0	0	0	3.43483	0.146099	1.3549	0
AFF3	0.902759	2.72733	0.772441	8.17329	2.37634	0.333137	3.85651	1.73859	4.92931	0	12.9762	2.22085	2.53046	3.92577	0.517106	5.74524	2.17527	0.686342	1.83189	3.63923	0.888299	1.56968	1.88686	0.854883	1.55189	3.0521	5.2507	0.434603	0.993249	2.84976	2.77314	1.48784	3.12973	1.98952	0	4.74581	0	0	0	4.4479	0	4.78181	3.94991	2.00122	4.18589	5.72471	0.730493	2.70979	0.978738
AFF4	5.41655	2.72733	10.0417	16.3466	12.6738	7.9953	0	6.95434	9.85861	7.42668	15.1389	11.1043	7.59138	5.23436	6.72238	11.4905	2.90035	7.54976	16.487	13.1272	10.6596	10.9878	8.49089	3.41953	11.6391	7.63026	6.30084	5.21524	5.95949	12.8239	9.2438	11.9027	12.1206	10.9424	9.32636	9.49163	9.62915	11.6995	3.88996	8.15448	1.97898	6.37574	3.94991	3.00184	12.5577	26.3337	7.45102	8.12938	7.82991
AFG1L	2.70828	8.182	0.772441	0	0.792115	1.33255	0	3.47717	0	0	2.1627	2.96114	1.68697	1.30859	3.61974	1.14905	2.17527	1.37268	0.915945	1.4297	0.888299	1.56968	2.8303	0	1.55189	1.52605	5.2507	0.434603	4.96624	8.54929	0.92438	0.743918	1.87784	0	7.46109	1.58194	1.06991	0	2.59331	2.96527	0	6.37574	0	3.00184	0	0	2.77587	2.70979	2.93621
AFG3L1P	2.70828	2.72733	0.772441	0	1.58423	2.6651	0	3.47717	2.46465	0	2.1627	3.70142	1.26523	9.16013	2.58553	3.44715	2.90035	3.43171	2.74783	4.2891	0.888299	0.784841	4.71716	0	5.4316	7.63026	0	3.04222	3.97299	2.84976	0	6.69526	3.18664	4.97381	7.46109	1.58194	5.34953	2.92487	1.29665	2.96527	3.95797	3.18787	3.94991	6.00367	0	3.43483	3.79856	2.70979	2.93621
AFG3L2	2.70828	8.182	3.8622	0	2.37634	2.6651	0	1.73859	2.46465	0	3.24406	1.48057	8.01312	0	1.55132	2.2981	7.25089	2.05903	1.83189	4.54904	0.888299	2.35452	4.71716	0.854883	1.55189	3.0521	4.20056	1.30381	1.9865	4.27464	4.6219	7.43918	2.6176	1.98952	3.73054	3.16388	2.13981	2.19366	1.29665	1.48263	0	7.96968	11.8497	6.00367	0	12.5944	2.77587	2.70979	0.978738
AFMID	18.9579	10.9093	20.8559	16.3466	15.0502	13.3255	15.4261	33.0331	24.6465	7.42668	22.7084	24.4294	16.8697	19.6289	17.0645	19.5338	11.6014	10.2951	7.32756	21.5755	16.8777	15.6968	25.4727	17.9525	18.6226	9.15631	19.9527	13.9073	16.8852	12.8239	13.8657	6.69526	11.2101	10.9424	5.59582	10.2826	17.6534	10.2371	35.0096	11.8611	21.7688	12.7515	19.7495	21.0128	20.9295	13.7393	12.5645	10.8392	15.6598
AFTPH	20.7634	32.728	20.8559	24.5199	28.5161	22.6533	42.4216	15.6473	19.7172	7.42668	30.2779	32.5725	18.5567	20.9374	17.0645	22.981	24.653	21.9629	27.4783	21.5755	16.8777	18.0513	26.4161	16.2428	14.7429	19.8387	14.702	24.3378	15.892	19.9483	23.1095	16.3662	20.5993	18.9005	27.9791	32.4297	19.7933	13.8932	12.9665	26.6874	37.6007	22.3151	27.6494	16.0098	33.4871	56.1021	16.6552	14.9039	20.5535
AGA	27.9855	49.092	58.7055	81.7329	55.448	67.96	96.4128	48.6804	56.687	44.5601	51.9049	36.2739	53.5614	45.8007	56.3646	65.4958	50.0311	46.6712	65.0321	48.2199	47.9681	43.1662	75.4745	52.1479	49.6604	50.3597	57.7577	50.8486	74.4936	76.9436	86.8917	61.0013	69.537	58.6909	37.3054	43.5033	44.4011	39.4858	95.9523	77.0969	53.4326	95.6362	51.3488	54.033	58.6025	54.9572	45.2905	48.7763	63.618
AGAP1	1.80552	0	1.54488	0	0.792115	0.666275	0	0	0	0	1.08135	1.48057	0.421743	0	1.03421	4.59619	2.17527	0.686342	0.915945	1.68964	0	0.784841	1.88686	0	0	0	0	0	0	0	0	0	0.853564	0	0	0	0.534953	1.46244	2.59331	3.70658	0	0	0	2.00122	0	2.28988	0.292197	0	0.978738
AGAP2	4.51379	8.182	3.08976	8.17329	6.33692	3.99765	7.71303	8.69293	2.46465	0	1.08135	8.14313	7.16963	6.54295	7.23949	4.59619	6.5258	4.80439	9.15945	4.67902	4.4415	6.27873	6.60402	6.83907	6.98349	7.63026	6.30084	6.51905	0.993249	4.27464	9.2438	8.92702	8.87706	13.9267	3.73054	3.16388	3.74467	13.1619	3.88996	6.67185	9.89492	7.96968	7.89982	9.00551	4.18589	12.5944	3.36027	5.41959	4.89369
AGAP3	0.902759	0	0.772441	8.17329	0.792115	0.666275	0	1.73859	0	0	0	0.740284	0.843486	1.30859	2.58553	0	2.17527	1.37268	1.83189	3.24932	1.7766	2.35452	1.88686	1.70977	0.775943	0	1.05014	1.30381	0.993249	1.42488	2.77314	1.48784	0.910468	0.994761	0	0.790969	3.20972	1.46244	0	2.22395	1.97898	1.59394	0	3.00184	0	5.72471	0.730493	0	0
AGBL2	0.902759	2.72733	1.54488	0	0	0	0	0	0	0	2.1627	0	0.421743	0	0	1.14905	0.725089	0	0	0.519891	0	2.35452	0	0.854883	0	0	2.10028	0	0.993249	1.42488	0	0	1.13808	0	0	0	0	0	1.29665	0.741316	0	0	0	4.00245	0	0	0.730493	0	0
AGBL3	1.80552	2.72733	0	0	0.792115	0.333137	0	0	0	0	0	1.48057	1.68697	0	2.06842	0	1.45018	0	0.915945	0.389918	0.888299	0.784841	0.943432	0	0.775943	0	1.05014	0	0	0	0.92438	0	1.19499	2.98428	3.73054	0.790969	0	1.46244	1.29665	0	0	6.37574	0	0	0	0	0.292197	2.70979	0
AGBL5	4.51379	2.72733	2.31732	0	3.16846	1.99882	3.85651	0	4.92931	7.42668	1.08135	2.22085	2.53046	7.85154	2.58553	5.74524	3.62544	4.11805	1.83189	4.80899	0	2.35452	8.49089	0.854883	2.32783	4.57816	2.10028	1.73841	3.97299	1.42488	7.39504	5.95135	2.16236	2.98428	5.59582	1.58194	3.74467	3.65609	5.18661	5.18922	3.95797	4.78181	0	2.00122	0	8.01459	1.16879	1.3549	0.978738
AGER	0.902759	2.72733	3.08976	0	3.96057	3.33137	3.85651	3.47717	4.92931	0	3.24406	2.22085	2.53046	3.92577	6.72238	3.44715	2.17527	2.74537	6.41161	5.58882	2.6649	4.70904	8.49089	1.70977	3.87972	1.52605	2.10028	3.47683	3.97299	5.69953	5.54628	1.48784	5.91804	2.98428	1.86527	4.74581	0.534953	5.11853	9.07657	0.741316	1.97898	6.37574	7.89982	4.00245	12.5577	8.01459	3.21417	1.3549	3.91495
AGFG1	24.3745	21.8187	4.63465	49.0397	40.3979	34.3131	23.1391	10.4315	7.39396	29.7067	32.4406	19.9877	5.06092	6.54295	8.2737	11.4905	13.0516	31.5717	19.2348	14.427	28.4256	33.7482	6.60402	10.2586	27.934	21.3647	4.20056	32.5952	41.7164	9.97417	26.807	13.3905	23.4445	18.9005	39.1707	16.6103	48.1458	29.98	25.9331	14.8263	21.7688	15.9394	7.89982	7.00428	8.37179	83.5807	27.1743	16.2588	22.511
AGFG2	0	2.72733	3.08976	0	0.792115	0.999412	0	0	0	7.42668	4.32541	7.40284	5.06092	1.30859	3.10264	6.89429	3.62544	0	3.66378	3.50926	0	0	4.71716	0	0.775943	0	3.15042	0	0.993249	2.84976	1.84876	5.20743	2.78831	5.96857	3.73054	2.37291	2.13981	2.92487	0	2.96527	0	1.59394	0	2.00122	0	5.72471	0.438296	2.70979	0
AGGF1	16.2497	10.9093	16.9937	0	17.4265	10.3273	7.71303	5.21576	14.7879	14.8534	11.8949	11.8445	12.2305	14.3945	12.9277	16.0867	13.0516	13.0405	15.5711	10.1379	6.21809	12.5575	14.1515	14.533	11.6391	13.7345	13.6518	13.9073	14.8987	11.3991	12.0169	11.1588	14.5106	10.9424	22.3833	25.311	19.2583	15.3556	5.18661	15.5676	7.91594	9.56362	3.94991	10.0061	4.18589	19.464	9.6425	5.41959	8.80864
AGK	8.12483	21.8187	19.311	24.5199	16.6344	17.9894	30.8521	15.6473	7.39396	29.7067	11.8949	20.728	18.5567	13.0859	18.0987	16.0867	17.4021	16.4722	24.7305	12.2174	9.77129	7.06357	13.208	21.3721	18.6226	15.2605	15.7521	8.25746	8.93924	12.8239	11.0926	26.0371	14.2261	16.9109	24.2485	10.2826	13.3738	7.31218	7.77992	22.9808	3.95797	3.18787	27.6494	29.0177	20.9295	12.5944	22.3531	17.6137	20.5535
AGL	3.61103	8.182	3.08976	0	0.792115	5.99647	7.71303	5.21576	2.46465	7.42668	5.40676	2.96114	5.48266	6.54295	2.58553	4.59619	4.35053	2.74537	6.41161	5.84877	1.7766	3.13936	0.943432	8.54883	4.65566	3.0521	5.2507	2.60762	2.97975	4.27464	6.47066	5.95135	8.76325	9.94761	7.46109	3.95485	2.67476	4.38731	1.29665	5.18922	11.8739	7.96968	3.94991	6.00367	16.7436	17.1741	4.09076	2.70979	2.93621
AGMAT	0.902759	5.45467	2.31732	0	0	0.999412	7.71303	0	2.46465	0	3.24406	5.92227	3.79569	2.61718	3.10264	4.59619	2.17527	0.686342	1.83189	2.33951	2.6649	2.35452	5.66059	0	3.87972	6.10421	5.2507	0.434603	4.96624	4.27464	4.6219	3.71959	3.69878	2.98428	3.73054	1.58194	0.534953	2.19366	1.29665	1.48263	0	1.59394	0	4.00245	0	4.57977	1.16879	6.77448	2.93621
AGO1	17.1524	13.6367	23.1732	0	16.6344	16.3237	23.1391	17.3859	29.5758	7.42668	16.2203	13.3251	16.0262	23.5546	13.4448	16.0867	11.6014	11.6678	12.8232	23.1351	16.8777	11.7726	16.0383	9.40372	17.0707	4.57816	11.5515	23.034	15.892	24.223	10.1682	12.6466	18.0955	17.9057	14.9222	9.49163	13.3738	12.4307	6.48326	15.5676	19.7898	9.56362	11.8497	13.008	0	34.3483	11.6879	12.1941	6.85117
AGO2	17.1524	10.9093	11.5866	16.3466	11.8817	10.9935	7.71303	5.21576	22.1819	22.28	3.24406	12.5848	11.3871	11.7773	10.3421	14.9376	7.25089	8.2361	16.487	15.4667	14.2128	13.3423	8.49089	8.54883	13.967	15.2605	11.5515	8.69207	14.8987	8.54929	10.1682	13.3905	15.7625	9.94761	7.46109	7.11872	9.0942	15.3556	6.48326	9.63711	7.91594	7.96968	11.8497	6.00367	4.18589	34.3483	4.67515	4.06469	3.91495
AGO3	3.61103	5.45467	4.63465	16.3466	10.2975	7.9953	0	6.95434	4.92931	7.42668	5.40676	13.3251	5.9044	7.85154	5.68817	3.44715	5.07562	4.80439	10.0754	9.61798	3.5532	4.70904	11.3212	4.27442	5.4316	9.15631	6.30084	3.47683	5.95949	2.84976	7.39504	6.69526	12.1775	5.96857	11.1916	6.32775	5.88448	4.38731	0	5.93053	5.93695	6.37574	3.94991	5.00306	12.5577	21.7539	6.13614	6.77448	1.95748
AGO4	30.6938	21.8187	20.8559	8.17329	42.7742	34.9794	38.5651	15.6473	29.5758	22.28	15.1389	23.6891	13.9175	31.4062	12.9277	17.2357	18.1272	24.022	21.0667	32.2332	38.1969	25.8997	16.0383	20.5172	28.7099	16.7866	11.5515	29.1184	27.811	11.3991	10.1682	14.1344	29.4195	39.7904	27.9791	21.3562	32.0972	38.7546	20.7464	16.309	15.8319	9.56362	7.89982	18.011	12.5577	68.6965	26.2977	13.549	23.4897
AGPAT1	8.12483	8.182	13.1315	32.6931	13.466	6.99588	0	0	14.7879	22.28	11.8949	6.66256	8.8566	9.16013	3.61974	9.19239	5.07562	5.49073	17.403	18.0662	7.10639	6.27873	20.7555	11.9684	12.4151	9.15631	9.45126	7.82286	9.93249	9.97417	9.2438	20.0858	8.70635	27.8533	18.6527	11.8645	12.8389	10.9683	5.18661	14.8263	9.89492	12.7515	15.7996	12.0073	25.1154	36.6381	5.25955	9.48427	13.7023
AGPAT2	78.54	35.4553	48.6638	57.213	69.7061	45.973	26.9956	8.69293	24.6465	29.7067	38.9287	35.5336	24.0394	23.5546	34.129	20.6829	41.33	61.7708	21.9827	30.2836	38.1969	36.1027	26.4161	33.3404	56.6438	54.9379	35.7048	63.8867	56.6152	24.223	48.9921	26.7811	24.2981	69.6333	39.1707	43.5033	107.526	81.1652	37.6029	20.0155	27.7058	23.909	19.7495	22.0135	29.3013	9.15953	46.6054	14.9039	44.0432
AGPAT3	9.02759	0	2.31732	8.17329	4.75269	3.99765	7.71303	3.47717	2.46465	7.42668	2.1627	3.70142	2.10872	3.92577	3.61974	2.2981	5.07562	4.11805	6.41161	4.93896	5.32979	4.70904	4.71716	0.854883	4.65566	0	6.30084	2.60762	2.97975	5.69953	3.69752	2.97567	2.33307	2.98428	9.32636	9.49163	4.27962	5.11853	2.59331	6.67185	7.91594	4.78181	0	5.00306	0	16.0292	3.94466	1.3549	0.978738
AGPAT4	14.4441	10.9093	9.26929	8.17329	26.9319	13.9918	7.71303	5.21576	2.46465	7.42668	9.73217	22.9488	10.9653	9.16013	7.75659	3.44715	12.3265	15.7859	10.0754	11.4376	9.77129	15.6968	14.1515	8.54883	8.53537	7.63026	8.40112	17.3841	6.95274	8.54929	16.6388	16.3662	9.4461	8.95285	9.32636	13.4465	16.0486	8.0434	22.0431	11.8611	7.91594	9.56362	3.94991	8.00489	8.37179	6.86965	14.902	2.70979	4.89369
AGPAT5	11.7359	27.2733	9.26929	0	7.92115	11.6598	34.7086	15.6473	7.39396	0	59.4744	5.92227	14.3393	9.16013	15.5132	24.13	13.7767	14.4132	12.8232	10.3978	4.4415	11.7726	21.6989	10.2586	11.6391	7.63026	22.0529	10.4305	8.93924	14.2488	14.7901	16.3662	9.10468	6.96333	42.9013	50.622	9.62915	9.50584	3.88996	15.5676	3.95797	12.7515	19.7495	25.0153	8.37179	11.4494	9.9347	10.8392	12.7236
AGPS	7.22207	10.9093	5.40709	8.17329	11.8817	8.66157	15.4261	5.21576	7.39396	7.42668	11.8949	7.40284	6.74789	5.23436	6.20527	5.74524	7.97597	9.60879	5.49567	8.0583	7.99469	11.7726	1.88686	14.533	3.87972	3.0521	7.35098	8.25746	9.93249	4.27464	9.2438	3.71959	11.0394	15.9162	14.9222	3.95485	12.3039	10.2371	2.59331	9.63711	1.97898	3.18787	11.8497	7.00428	8.37179	21.7539	8.03542	5.41959	3.91495
AGRP	0	0	0	0	0	0.333137	0	0	0	0	1.08135	0.740284	0	0	1.03421	0	2.17527	0.686342	0.915945	0.909809	0	0	0	0.854883	0	1.52605	0	0	0	0	0	0	0.341425	0	0	1.58194	0	0	1.29665	0.741316	0	1.59394	0	2.00122	0	0	0.438296	0	0
AGTPBP1	17.1524	19.0913	16.9937	32.6931	37.2294	31.9812	30.8521	8.69293	22.1819	29.7067	14.0576	25.9099	18.135	31.4062	19.1329	11.4905	20.3025	24.7083	26.5624	34.7027	28.4256	21.9755	16.9818	28.2111	30.2618	21.3647	17.8524	18.2533	23.838	9.97417	25.8826	29.0128	28.2814	37.8009	35.4402	24.52	40.1215	32.9048	18.1531	18.5329	13.8529	17.5333	7.89982	9.00551	12.5577	74.4212	15.9247	16.2588	13.7023
AGTRAP	670.75	302.734	684.383	375.971	698.645	504.703	335.517	532.007	500.325	311.92	380.636	420.481	407.826	444.921	430.749	303.349	402.424	557.996	442.401	546.795	588.942	490.525	414.167	546.27	563.335	546.327	325.543	822.704	614.821	428.889	518.577	400.228	322.306	591.883	397.303	596.391	855.39	522.09	516.068	429.964	417.566	310.818	438.44	345.211	464.634	392.715	527.27	363.112	483.497
AHCTF1	4.51379	2.72733	5.40709	16.3466	4.75269	7.66216	3.85651	3.47717	9.85861	0	4.32541	7.40284	8.43486	5.23436	3.61974	6.89429	2.17527	1.37268	8.2435	11.3076	4.4415	2.35452	13.208	5.1293	2.32783	1.52605	3.15042	3.91143	8.93924	2.84976	3.69752	7.43918	5.91804	7.95809	7.46109	6.32775	4.27962	7.31218	6.48326	9.63711	15.8319	11.1576	3.94991	7.00428	12.5577	11.4494	3.06807	4.06469	8.80864
AHCTF1P1	0	0	0	0	0	0.666275	0	0	0	0	0	0.740284	0	0	0	0	0	0	0.915945	0.389918	0	0	0	0.854883	0	3.0521	0	0.434603	0	0	0.92438	0	0.455234	2.98428	0	0	0	0.731218	1.29665	1.48263	0	4.78181	0	0	0	0	0.292197	0	0
AHCY	83.9566	70.9107	54.0709	32.6931	49.1111	74.6228	111.839	79.975	71.475	66.8401	76.776	57.7422	60.3093	77.2068	71.8777	57.4524	56.5569	70.6932	41.2175	67.0659	70.1756	80.8386	98.1169	66.6809	60.5236	45.7816	82.9611	63.4521	57.6084	76.9436	91.5136	49.0986	48.0841	71.6228	44.7665	85.4247	47.0759	73.1218	79.0958	62.2706	53.4326	74.915	51.3488	83.0508	79.532	57.2471	46.1671	77.2291	68.5117
AHCYL1	14.4441	19.0913	13.9039	8.17329	15.8423	12.3261	23.1391	15.6473	22.1819	0	14.0576	7.40284	10.1218	14.3945	11.3763	9.19239	10.1512	15.0995	11.9073	19.3659	21.3192	13.3423	11.3212	11.9684	17.8467	16.7866	14.702	14.3419	13.9055	11.3991	11.0926	10.4149	10.3566	11.9371	11.1916	15.0284	21.9331	11.6995	3.88996	14.8263	3.95797	9.56362	23.6995	13.008	8.37179	44.6527	18.1162	12.1941	16.6385
AHCYL2	2.70828	0	0	8.17329	3.96057	0.999412	0	3.47717	0	7.42668	1.08135	3.70142	2.10872	1.30859	0.517106	1.14905	0.725089	0	2.74783	2.20954	0	1.56968	4.71716	1.70977	0.775943	1.52605	1.05014	1.73841	3.97299	0	0	1.48784	2.10546	2.98428	0	0	1.06991	0.731218	3.88996	2.22395	1.97898	3.18787	3.94991	1.00061	0	3.43483	0.438296	0	0.978738
AHDC1	0.902759	0	0.772441	8.17329	0	0.999412	3.85651	3.47717	2.46465	0	1.08135	2.96114	1.26523	1.30859	1.55132	1.14905	3.62544	0.686342	0.915945	2.8594	0	1.56968	2.8303	0.854883	0	0	3.15042	1.30381	2.97975	2.84976	1.84876	2.97567	1.82094	0.994761	0	0.790969	1.06991	0.731218	1.29665	0.741316	1.97898	1.59394	0	1.00061	0	3.43483	0.438296	1.3549	1.95748
AHI1	3.61103	8.182	0.772441	8.17329	5.5448	2.6651	15.4261	5.21576	2.46465	29.7067	8.65082	10.364	4.21743	3.92577	5.17106	2.2981	3.62544	2.05903	10.0754	3.50926	2.6649	2.35452	3.77373	5.1293	2.32783	4.57816	1.05014	4.78064	1.9865	4.27464	3.69752	5.95135	9.3323	2.98428	1.86527	4.74581	4.27962	1.46244	0	3.70658	9.89492	9.56362	0	2.00122	8.37179	3.43483	2.48367	0	2.93621
AHNAK	34.3048	54.5467	94.2378	32.6931	58.6165	43.641	69.4172	50.419	54.2224	59.4134	49.7422	47.3782	83.9269	96.8357	51.1935	140.184	41.33	36.3761	70.5277	102.808	53.2979	75.3447	66.9837	43.599	59.7476	53.4118	95.5628	46.9372	31.784	69.8192	39.7483	51.3304	72.496	29.8428	65.2845	57.7407	60.9846	51.9165	29.823	134.178	57.3906	87.6665	55.2987	47.0288	54.4166	114.494	53.0338	44.7116	48.9369
AHR	21.6662	8.182	13.1315	24.5199	41.19	16.6569	11.5695	8.69293	17.2526	0	12.9762	23.6891	9.27835	15.7031	10.8592	6.89429	16.677	22.6493	10.9913	35.7425	20.4309	25.8997	22.6424	5.98418	24.0542	9.15631	11.5515	16.5149	23.838	5.69953	6.47066	8.92702	17.6403	6.96333	13.0569	17.4013	43.3312	17.5492	23.3397	17.0503	17.8109	17.5333	15.7996	16.0098	8.37179	27.4786	24.9828	13.549	14.6811
AHSA1	37.9159	49.092	25.4906	8.17329	42.7742	27.9835	19.2826	31.2946	19.7172	37.1334	38.9287	26.6502	31.209	39.2577	31.0264	35.6205	39.1548	56.9664	24.7305	21.3155	34.6437	27.4694	29.2464	21.3721	24.0542	30.521	32.5543	54.3254	36.7502	21.3732	33.2777	23.8054	20.201	27.8533	37.3054	36.3846	51.8904	24.1302	15.5598	38.5485	39.5797	15.9394	15.7996	28.0171	4.18589	52.6673	32.58	18.9685	24.4685
AHSA2P	7.22207	0	6.95197	8.17329	0.792115	4.99706	7.71303	1.73859	0	0	5.40676	14.8057	2.9522	2.61718	9.30791	1.14905	5.07562	1.37268	2.74783	3.24932	0.888299	2.35452	3.77373	3.41953	3.87972	0	4.20056	5.21524	4.96624	4.27464	2.77314	5.20743	10.698	1.98952	3.73054	5.53678	5.88448	2.92487	5.18661	2.22395	5.93695	9.56362	0	10.0061	12.5577	12.5944	6.86663	2.70979	0.978738
AHSP	33.4021	16.364	15.4488	8.17329	51.4875	12.9924	11.5695	27.8174	4.92931	44.5601	170.854	18.5071	13.074	31.4062	17.5816	54.0053	42.7802	27.4537	175.861	17.8063	154.564	6.27873	23.5858	329.985	103.2	48.8337	115.515	13.9073	27.811	7.12441	12.0169	52.8182	18.1525	105.445	63.4192	221.471	4.27962	32.1736	11.6699	102.302	43.5377	39.8484	11.8497	55.0336	12.5577	169.451	23.0836	16.2588	34.2558
AIDA	6.31931	0	5.40709	8.17329	3.16846	7.32902	19.2826	12.1701	2.46465	22.28	12.9762	8.88341	8.43486	1.30859	8.7908	6.89429	6.5258	4.80439	9.15945	18.5861	1.7766	6.27873	5.66059	2.56465	6.98349	12.2084	10.5014	5.64984	9.93249	12.8239	4.6219	4.46351	9.04777	5.96857	16.7874	8.70066	8.02429	6.58097	6.48326	5.18922	3.95797	6.37574	15.7996	14.0086	0	37.7831	4.67515	8.12938	5.87243
AIF1	3662.49	924.566	3271.29	3596.25	3452.04	2248.01	937.133	4626.38	4320.54	1292.24	2120.53	1523.5	2039.13	3596.01	3242.26	1859.16	2110.01	3608.79	1493.91	3482.49	3888.97	3994.84	2862.37	2032.06	3062.65	2670.59	2524.54	4017.91	2607.28	2420.87	1420.77	1040	1634.23	954.971	1124.76	2974.83	2939.57	2435.69	6015.17	2882.98	1682.14	3753.72	2520.04	2239.37	2946.87	1207.91	3524.48	1982.21	3055.62
AIFM1	21.6662	8.182	20.8559	8.17329	11.8817	21.6539	3.85651	17.3859	19.7172	29.7067	11.8949	13.3251	17.7132	11.7773	16.0303	3.44715	15.2269	13.0405	16.487	12.9973	20.4309	14.912	19.8121	11.1135	20.1745	13.7345	18.9025	29.9876	20.8582	9.97417	10.1682	11.9027	13.088	10.9424	9.32636	13.4465	29.9574	25.5926	9.07657	17.7916	13.8529	17.5333	7.89982	20.0122	4.18589	17.1741	21.0382	14.9039	19.5748
AIFM2	0	5.45467	2.31732	0	0.792115	2.6651	7.71303	1.73859	0	0	0	0	2.53046	5.23436	2.06842	5.74524	3.62544	2.05903	0.915945	2.20954	2.6649	3.9242	2.8303	1.70977	4.65566	0	3.15042	2.60762	1.9865	2.84976	0.92438	2.23175	1.82094	0.994761	3.73054	2.37291	4.81458	0	0	0.741316	1.97898	3.18787	0	2.00122	4.18589	4.57977	3.06807	1.3549	2.93621
AIFM3	0	0	3.08976	0	0	1.66569	3.85651	3.47717	4.92931	0	1.08135	0.740284	2.9522	1.30859	10.8592	0	0	0	0	1.81962	0.888299	0.784841	0.943432	0	3.10377	1.52605	2.10028	3.91143	0	1.42488	0	0.743918	1.42261	0	0	3.16388	2.13981	5.11853	2.59331	0.741316	0	4.78181	0	4.00245	4.18589	0	1.02269	0	0.978738
AIG1	20.7634	19.0913	29.3528	32.6931	30.8925	24.6522	34.7086	38.2489	32.0405	37.1334	36.766	28.8711	39.6439	28.789	33.0948	42.5148	33.3541	20.5903	40.3016	30.1537	25.7607	19.621	35.8504	40.1795	21.7264	32.0471	39.9053	15.6457	21.8515	21.3732	27.7314	44.6351	29.8747	96.4918	18.6527	37.9665	15.5136	46.798	29.823	34.8419	37.6007	54.1938	35.5492	33.0202	37.673	34.3483	15.0481	20.3234	24.4685
AIM2	16.2497	5.45467	10.0417	16.3466	8.71326	17.9894	19.2826	34.7717	17.2526	0	89.7522	12.5848	14.761	10.4687	12.4105	16.0867	11.6014	8.2361	20.1508	10.3978	7.10639	10.2029	19.8121	21.3721	10.8632	28.995	7.35098	9.12667	13.9055	17.0986	18.4876	19.3419	14.5106	14.9214	11.1916	70.3962	5.88448	4.38731	23.3397	13.3437	19.7898	39.8484	11.8497	21.0128	12.5577	10.3045	5.25955	14.9039	10.7661
AIMP1	124.581	185.459	115.866	106.253	121.986	120.596	104.126	128.655	125.697	103.973	110.298	114.004	153.936	141.328	157.2	163.165	162.42	148.936	117.241	158.437	122.585	137.347	137.741	136.781	131.134	143.449	154.371	112.562	135.082	188.084	164.54	141.344	145.163	106.439	123.108	127.346	112.875	88.4774	271	151.229	172.172	242.278	197.495	141.086	104.647	122.509	135.433	131.425	133.108
AIMP2	0.902759	2.72733	2.31732	0	2.37634	0.999412	0	3.47717	0	7.42668	5.40676	0.740284	3.37394	2.61718	2.06842	1.14905	0	2.74537	0.915945	1.94959	0.888299	5.49389	1.88686	3.41953	0.775943	3.0521	0	4.34603	2.97975	2.84976	1.84876	2.23175	2.6745	1.98952	0	0	6.41944	3.65609	1.29665	2.22395	1.97898	1.59394	0	5.00306	4.18589	2.28988	4.09076	0	5.87243
AIP	55.971	76.3653	57.1606	8.17329	49.9032	40.3096	30.8521	52.1576	41.8991	7.42668	62.7184	52.5602	61.9962	56.2694	54.2961	60.8996	53.6566	35.6898	54.0407	42.761	39.9735	47.8753	52.8322	61.5516	50.4363	38.1513	54.6073	49.9794	72.5071	65.5445	37.8996	53.5621	47.7427	54.7119	37.3054	53.7859	42.7962	35.0985	58.3494	68.9424	45.5166	57.3817	43.449	50.0306	66.9743	49.2325	43.8296	46.0665	64.5967
AK1	5.41655	2.72733	4.63465	0	5.5448	14.658	15.4261	1.73859	2.46465	29.7067	6.48811	21.4682	2.9522	2.61718	6.72238	6.89429	7.25089	4.11805	12.8232	4.41907	5.32979	10.2029	8.49089	19.6623	6.98349	9.15631	2.10028	3.47683	9.93249	2.84976	8.31942	11.1588	20.7131	29.8428	11.1916	7.11872	2.67476	22.6678	11.6699	6.67185	7.91594	14.3454	0	7.00428	0	17.1741	4.09076	5.41959	2.93621
AK2	78.54	54.5467	74.9268	122.599	57.0323	63.2961	84.8433	107.792	101.051	103.973	57.3117	74.0284	54.4049	85.0584	92.562	74.6882	90.6361	83.7337	65.0321	70.9651	70.1756	79.2689	74.5311	85.4883	68.283	99.1934	59.858	88.6591	73.5004	82.6431	74.8748	63.977	64.0173	78.5861	59.6887	73.5601	69.0089	70.9282	114.105	79.3209	89.0543	94.0422	67.1484	79.0483	104.647	98.465	93.9413	98.9074	91.0227
AK3	4.51379	13.6367	13.1315	32.6931	12.6738	9.66098	0	8.69293	2.46465	7.42668	14.0576	17.0265	13.074	6.54295	12.9277	8.04334	7.97597	9.60879	6.41161	11.5676	7.10639	13.3423	9.43432	6.83907	3.10377	10.6824	10.5014	7.82286	7.94599	4.27464	8.31942	9.67094	13.3156	14.9214	16.7874	8.70066	8.02429	11.6995	11.6699	13.3437	11.8739	14.3454	7.89982	11.0067	4.18589	30.9134	8.03542	13.549	8.80864
AK4	1.80552	0	3.08976	8.17329	2.37634	1.66569	0	1.73859	0	0	2.1627	0	0.843486	1.30859	0.517106	2.2981	3.62544	8.2361	2.74783	0.519891	3.5532	2.35452	2.8303	0	1.55189	1.52605	0	2.60762	0.993249	0	0	0.743918	0.569042	0.994761	1.86527	2.37291	5.34953	1.46244	2.59331	0	1.97898	0	0	0	0	0	2.19148	1.3549	0.978738
AK5	12.6386	5.45467	1.54488	8.17329	1.58423	6.66275	15.4261	8.69293	4.92931	7.42668	1.08135	9.62369	6.32615	2.61718	4.65395	1.14905	10.1512	0.686342	1.83189	5.32888	1.7766	0	2.8303	0.854883	1.55189	0	12.6017	0.434603	2.97975	9.97417	0.92438	9.67094	4.55234	4.97381	3.73054	0.790969	0.534953	2.92487	1.29665	3.70658	5.93695	14.3454	0	42.0257	4.18589	13.7393	1.16879	6.77448	2.93621
AK6	61.3876	51.8193	72.6095	98.0794	48.319	53.9682	65.5607	71.282	71.475	66.8401	68.1252	39.9753	66.6354	54.9608	66.1896	96.5201	61.6325	57.6527	70.5277	21.5755	55.0745	58.0782	75.4745	74.3748	55.8679	51.8858	70.3594	84.7476	62.5747	58.4201	56.3872	49.8425	65.383	49.7381	52.2276	46.6672	58.3099	49.7229	102.436	57.8227	87.0753	82.8847	82.9481	68.0416	62.7884	43.5078	71.0039	78.584	72.4266
AK8	0.902759	0	0	0	1.58423	0.666275	0	0	0	0	0	0	0.421743	1.30859	1.55132	0	2.17527	0	2.74783	0.649863	0	0.784841	0	1.70977	0	1.52605	3.15042	0.434603	0	2.84976	0	0.743918	0.910468	0.994761	0	0	0	0	0	1.48263	1.97898	0	0	0	0	0	0.876591	4.06469	0
AK9	3.61103	10.9093	3.08976	8.17329	3.16846	2.33196	3.85651	5.21576	12.3233	0	6.48811	5.92227	6.74789	2.61718	4.13685	2.2981	7.97597	2.74537	7.32756	5.84877	1.7766	7.84841	1.88686	5.1293	10.0873	6.10421	3.15042	8.25746	4.96624	5.69953	10.1682	7.43918	10.8118	4.97381	13.0569	3.95485	2.13981	5.11853	7.77992	5.93053	11.8739	9.56362	3.94991	6.00367	8.37179	10.3045	4.82125	0	3.91495
AKAP1	5.41655	2.72733	3.08976	8.17329	0.792115	1.33255	0	1.73859	4.92931	0	2.1627	1.48057	0.421743	0	3.10264	4.59619	4.35053	2.05903	3.66378	2.46948	2.6649	3.9242	4.71716	1.70977	3.10377	1.52605	4.20056	2.17302	1.9865	2.84976	1.84876	3.71959	2.10546	4.97381	5.59582	0.790969	0.534953	1.46244	1.29665	2.96527	0	0	3.94991	2.00122	0	8.01459	0.876591	5.41959	1.95748
AKAP10	7.22207	0	6.17953	0	3.16846	7.9953	7.71303	15.6473	4.92931	7.42668	4.32541	5.92227	5.06092	9.16013	4.65395	6.89429	4.35053	5.49073	6.41161	8.0583	5.32979	3.13936	5.66059	5.98418	6.20754	3.0521	7.35098	4.78064	2.97975	4.27464	1.84876	5.95135	7.56826	7.95809	11.1916	6.32775	8.02429	7.31218	3.88996	6.67185	1.97898	9.56362	7.89982	8.00489	8.37179	13.7393	4.38296	6.77448	1.95748
AKAP11	9.93034	16.364	6.95197	24.5199	11.0896	5.99647	3.85651	5.21576	9.85861	7.42668	18.383	15.546	12.6523	9.16013	8.7908	12.6395	9.42615	3.43171	6.41161	14.6869	7.10639	9.41809	8.49089	9.40372	8.53537	12.2084	14.702	7.38826	5.95949	21.3732	10.1682	11.1588	16.5591	5.96857	22.3833	7.11872	1.60486	5.11853	24.6364	17.0503	3.95797	22.3151	15.7996	19.0116	8.37179	20.609	4.96735	8.12938	4.89369
AKAP12	1.80552	2.72733	0	0	1.58423	2.6651	0	3.47717	0	7.42668	0	2.22085	0.843486	9.16013	4.13685	4.59619	2.17527	0.686342	5.49567	3.63923	0.888299	0	1.88686	0.854883	2.32783	0	2.10028	0.434603	0	2.84976	2.77314	5.95135	4.95067	1.98952	0	1.58194	2.13981	1.46244	0	2.22395	1.97898	1.59394	0	2.00122	0	3.43483	1.75318	0	0
AKAP13	68.6097	57.274	82.6512	81.7329	91.0932	75.6222	73.2737	73.0206	61.6163	74.2668	67.0438	124.368	82.2399	85.0584	69.8093	83.8806	42.7802	55.5937	86.0988	89.9411	73.7288	72.9902	50.0019	49.5832	90.7853	68.6723	53.5572	90.3975	77.4734	64.1197	110.926	110.1	89.6242	69.6333	134.3	63.2775	146.042	94.3272	55.7561	80.8035	65.3065	51.0059	78.9982	98.0599	66.9743	145.408	94.8179	71.8095	61.6605
AKAP17A	27.0828	16.364	15.4488	24.5199	17.4265	22.6533	3.85651	10.4315	12.3233	14.8534	8.65082	32.5725	15.6045	23.5546	25.8553	9.19239	8.70106	13.0405	15.5711	16.7665	8.88299	16.4817	13.208	12.8232	11.6391	10.6824	11.5515	17.3841	20.8582	22.7981	17.5632	15.6223	24.6395	22.8795	14.9222	18.1923	28.3525	15.3556	6.48326	16.309	11.8739	23.909	15.7996	21.0128	16.7436	33.2033	10.6652	21.6783	12.7236
AKAP5	1.80552	2.72733	0	0	0	2.99824	0	0	0	0	0	0.740284	2.10872	0	0	0	0.725089	0	0.915945	1.29973	0.888299	0	0	1.70977	0	0	0	0	1.9865	2.84976	2.77314	1.48784	1.99165	0.994761	3.73054	0.790969	1.06991	0.731218	0	3.70658	0	0	0	2.00122	0	2.28988	0.146099	1.3549	0
AKAP6	0.902759	2.72733	1.54488	16.3466	0	0.333137	0	1.73859	0	0	9.73217	0	0.843486	0	0	2.2981	0.725089	0	0	0.259945	0.888299	0	0.943432	0	0	1.52605	1.05014	0	0.993249	0	0	0	0.512138	0.994761	1.86527	3.95485	0	0.731218	0	0	0	0	0	3.00184	0	1.14494	0.146099	1.3549	0.978738
AKAP7	3.61103	13.6367	6.17953	24.5199	11.0896	8.66157	46.2782	12.1701	14.7879	14.8534	7.56947	14.8057	18.5567	19.6289	20.6842	19.5338	19.5774	2.05903	19.2348	14.9469	5.32979	9.41809	21.6989	13.6781	5.4316	15.2605	24.1532	4.78064	6.95274	21.3732	16.6388	17.854	25.4362	14.9214	27.9791	6.32775	3.74467	2.19366	27.2297	18.5329	13.8529	38.2545	23.6995	26.0159	12.5577	25.1887	8.47371	21.6783	11.7449
AKAP8	19.8607	13.6367	13.1315	8.17329	24.5556	22.6533	3.85651	5.21576	9.85861	7.42668	18.383	30.3516	13.4958	6.54295	23.7869	18.3848	15.9519	17.1585	13.7392	24.6948	15.9894	17.2665	21.6989	11.1135	20.9505	9.15631	13.6518	11.7343	24.8312	14.2488	12.0169	14.8784	22.7048	9.94761	24.2485	26.8929	36.3768	24.1302	5.18661	18.5329	5.93695	25.503	11.8497	19.0116	12.5577	14.8842	10.8113	13.549	13.7023
AKAP8L	22.569	19.0913	21.6283	32.6931	20.595	17.3231	15.4261	8.69293	14.7879	14.8534	31.3592	44.417	22.3524	27.4804	32.0606	11.4905	25.3781	15.7859	19.2348	35.0926	12.4362	19.621	18.8686	23.0818	10.8632	21.3647	13.6518	17.8187	32.7772	14.2488	30.5045	22.3175	25.7776	25.8638	41.036	22.1471	20.3282	25.5926	9.07657	17.7916	15.8319	12.7515	11.8497	28.0171	29.3013	14.8842	19.7233	18.9685	9.78738
AKAP9	28.8883	38.1827	47.1189	130.773	50.6953	47.6386	42.4216	46.9418	61.6163	44.5601	49.7422	66.6256	62.8397	57.578	61.0185	64.3467	33.3541	20.5903	61.3683	48.7397	37.3086	62.7873	46.2282	35.0502	53.5401	25.9429	44.1059	32.5952	34.7637	44.1713	50.8409	76.6236	84.389	74.6071	48.4971	40.3394	47.0759	62.1536	47.9761	54.1161	37.6007	52.5999	39.4991	54.033	71.1602	65.2617	42.3686	40.6469	33.2771
AKIP1	13.5414	2.72733	4.63465	8.17329	8.71326	6.99588	3.85651	8.69293	14.7879	7.42668	10.8135	3.70142	6.74789	9.16013	6.72238	9.19239	7.25089	4.80439	7.32756	7.53841	9.77129	6.27873	8.49089	9.40372	9.31132	9.15631	11.5515	10.4305	6.95274	9.97417	3.69752	2.97567	7.05613	6.96333	7.46109	7.11872	13.3738	9.50584	6.48326	11.1197	13.8529	6.37574	7.89982	7.00428	0	11.4494	7.74322	8.12938	7.82991
AKIRIN1	23.4717	38.1827	29.3528	40.8664	39.6057	31.9812	38.5651	19.1244	51.7577	44.5601	33.5219	51.0796	32.896	17.0117	31.5435	22.981	34.8043	25.3946	28.3943	38.082	31.0905	27.4694	17.9252	39.3246	33.3656	32.0471	25.2034	33.4645	37.7434	18.5235	41.5971	31.2446	37.2154	41.78	35.4402	21.3562	35.3069	23.399	31.1197	22.9808	45.5166	22.3151	19.7495	17.0104	29.3013	76.7111	31.4112	23.0332	29.3621
AKIRIN2	36.1103	19.0913	23.1732	32.6931	27.724	20.6545	15.4261	24.3402	19.7172	14.8534	35.6846	21.4682	20.6654	22.246	15.5132	14.9376	23.2028	21.2766	36.6378	42.891	30.2022	28.2543	27.3595	50.4381	31.8137	28.995	26.2535	21.7302	24.8312	12.8239	36.9752	47.6108	26.8019	38.7957	31.7096	36.3846	46.5409	31.4424	23.3397	23.7221	19.7898	14.3454	7.89982	24.0147	12.5577	49.2325	25.8594	20.3234	22.511
AKNA	7.22207	10.9093	15.4488	8.17329	18.2186	10.6604	19.2826	13.9087	14.7879	0	14.0576	21.4682	14.761	18.3203	10.3421	24.13	6.5258	5.49073	23.8146	13.3872	12.4362	7.84841	8.49089	9.40372	14.7429	9.15631	16.8022	11.2997	10.9257	14.2488	23.1095	37.9398	17.7541	18.9005	29.8444	2.37291	11.234	12.4307	6.48326	23.7221	7.91594	11.1576	3.94991	22.0135	16.7436	57.2471	12.1262	9.48427	13.7023
AKR1A1	232.912	109.093	155.261	73.5596	141.789	135.587	127.265	175.597	142.95	103.973	161.121	96.9772	133.693	183.203	165.474	141.333	126.165	188.744	78.7712	148.559	172.33	174.235	159.44	153.879	166.828	187.704	137.568	225.994	152.96	185.235	104.455	98.1972	93.4368	75.6018	113.782	213.562	165.3	96.5208	234.694	137.144	116.76	207.212	146.147	177.108	146.506	87.0156	188.613	135.49	129.193
AKR1B1	46.0407	73.638	45.574	16.3466	53.8638	61.9635	80.9868	93.8837	73.9396	74.2668	61.6371	70.327	74.2268	60.1952	68.7751	67.7939	61.6325	57.6527	48.5451	57.4479	45.3032	45.5208	50.9453	55.5674	65.1792	62.5681	69.3093	72.5787	53.6354	68.3943	50.8409	53.5621	49.336	32.8271	61.554	57.7407	58.8448	21.9366	44.0862	59.3053	63.3275	73.3211	82.9481	100.061	54.4166	66.4066	54.933	66.3899	78.2991
AKR1C1	0	0	0	0	0	0.333137	0	1.73859	0	0	1.08135	1.48057	0	0	0	1.14905	0.725089	0	0	0.389918	0	0	0	0	3.87972	0	0	0	0	0	0	0.743918	0.284521	0.994761	1.86527	0	0	2.19366	0	0.741316	0	1.59394	0	0	4.18589	2.28988	0.438296	0	0
AKR1C3	59.5821	90.002	14.6764	114.426	99.0143	57.2996	169.687	59.1119	44.3638	103.973	35.6846	91.0549	116.401	75.8982	70.8435	24.13	45.6806	32.9444	211.583	51.3392	31.0905	46.3056	39.6241	59.8418	35.6934	38.1513	29.4039	41.2873	59.5949	68.3943	59.1603	135.393	75.2274	24.869	42.9013	18.1923	27.2826	13.1619	155.598	204.603	116.76	87.6665	43.449	168.103	54.4166	37.7831	55.8096	66.3899	34.2558
AKR7A2	83.9566	57.274	102.735	32.6931	71.2903	54.3014	77.1303	93.8837	78.8689	59.4134	58.393	63.6644	70.4311	90.2927	71.3606	66.6448	77.5845	54.9073	51.2929	73.0446	71.9522	55.7237	82.0786	86.3432	76.0424	70.1984	61.9583	69.9711	85.4194	78.3685	69.3285	75.8797	59.4649	58.6909	63.4192	108.363	55.6351	57.7663	73.9092	84.5101	51.4536	66.9453	134.297	109.067	92.0896	73.2763	52.8877	78.584	70.4692
AKT1	4.51379	8.182	2.31732	0	3.96057	2.33196	0	1.73859	2.46465	0	2.1627	4.4417	3.79569	7.85154	0.517106	1.14905	2.17527	2.74537	5.49567	6.36866	4.4415	1.56968	3.77373	2.56465	3.10377	1.52605	3.15042	3.04222	2.97975	4.27464	0.92438	1.48784	3.18664	4.97381	1.86527	3.16388	4.27962	6.58097	0	5.18922	0	9.56362	3.94991	7.00428	4.18589	10.3045	1.89928	2.70979	2.93621
AKT1S1	5.41655	5.45467	4.63465	16.3466	7.92115	5.3302	0	3.47717	2.46465	7.42668	2.1627	4.4417	5.48266	3.92577	4.13685	6.89429	4.35053	8.2361	4.57972	8.5782	4.4415	3.9242	2.8303	6.83907	10.0873	3.0521	5.2507	3.47683	4.96624	2.84976	8.31942	3.71959	5.17829	4.97381	3.73054	3.16388	5.88448	5.11853	6.48326	2.96527	7.91594	6.37574	3.94991	3.00184	16.7436	11.4494	5.69784	5.41959	7.82991
AKT2	8.12483	16.364	4.63465	0	11.8817	4.66392	3.85651	3.47717	2.46465	7.42668	5.40676	4.4417	5.48266	2.61718	5.17106	4.59619	5.80071	6.86342	4.57972	8.5782	5.32979	4.70904	6.60402	11.1135	4.65566	10.6824	5.2507	3.91143	1.9865	8.54929	10.1682	12.6466	6.20256	4.97381	16.7874	3.16388	13.9088	7.31218	1.29665	5.18922	5.93695	12.7515	3.94991	3.00184	12.5577	22.8988	7.15883	32.5175	5.87243
AKT3	2.70828	2.72733	1.54488	0	0	1.99882	3.85651	0	4.92931	0	3.24406	5.18199	2.10872	1.30859	2.58553	5.74524	0	1.37268	2.74783	3.50926	2.6649	0	1.88686	0	3.10377	0	2.10028	0	0	4.27464	1.84876	1.48784	3.35735	2.98428	1.86527	2.37291	1.06991	0.731218	0	2.96527	1.97898	4.78181	0	4.00245	0	10.3045	1.31489	4.06469	0.978738
AKTIP	17.1524	24.546	23.9457	24.5199	13.466	25.3184	46.2782	31.2946	27.1112	29.7067	23.7897	45.1573	26.9916	17.0117	17.5816	28.7262	31.1788	14.4132	36.6378	11.4376	15.9894	15.6968	16.9818	30.7758	10.0873	15.2605	18.9025	14.7765	19.865	24.223	32.3533	13.3905	40.0037	50.7328	16.7874	18.1923	26.2127	32.9048	14.2632	14.085	41.5587	28.6908	23.6995	24.0147	71.1602	27.4786	19.5772	27.0979	22.511
ALAD	10.8331	19.0913	20.8559	8.17329	14.2581	12.6592	11.5695	12.1701	14.7879	14.8534	9.73217	10.364	11.8088	6.54295	10.3421	12.6395	11.6014	8.92244	10.0754	9.87792	14.2128	8.63325	9.43432	15.3879	16.2948	12.2084	12.6017	14.3419	7.94599	7.12441	9.2438	10.4149	12.2913	13.9267	16.7874	18.9833	15.5136	8.77462	5.18661	11.1197	9.89492	11.1576	3.94991	20.0122	16.7436	18.3191	13.8794	9.48427	8.80864
ALAS1	47.8462	79.0927	58.7055	8.17329	57.8244	67.96	107.982	76.4978	54.2224	66.8401	74.6133	41.4559	42.1743	53.6522	55.8475	65.4958	59.4573	62.4571	105.334	33.403	74.6171	48.6601	50.0019	78.6493	58.9717	50.3597	58.8079	83.8784	50.6557	61.2699	62.8578	82.5749	58.8959	227.8	69.0151	57.7407	59.3798	106.758	22.0431	66.7185	71.2435	36.6605	63.1985	48.0294	87.9038	58.392	61.7997	74.5193	78.2991
ALAS2	128.192	16.364	18.5386	32.6931	123.57	22.6533	73.2737	161.689	12.3233	74.2668	665.032	65.145	63.2615	98.1443	21.7185	251.642	60.1824	65.8888	412.175	44.7106	825.23	13.3423	72.6442	2223.55	487.292	222.804	394.853	17.3841	56.6152	17.0986	19.412	92.2459	25.3793	71.6228	162.279	909.614	25.6777	35.0985	16.8565	277.252	221.646	66.9453	7.89982	92.0563	104.647	419.049	54.7869	21.6783	111.576
ALCAM	4.51379	5.45467	11.5866	16.3466	3.96057	5.3302	0	0	4.92931	14.8534	8.65082	1.48057	3.37394	5.23436	2.58553	3.44715	2.17527	4.11805	1.83189	7.01852	2.6649	8.63325	4.71716	2.56465	3.87972	9.15631	2.10028	5.21524	0.993249	2.84976	0.92438	2.23175	3.12973	4.97381	7.46109	7.11872	6.41944	7.31218	9.07657	2.96527	0	6.37574	3.94991	2.00122	0	8.01459	5.69784	2.70979	6.85117
ALDH16A1	9.93034	5.45467	2.31732	8.17329	5.5448	6.66275	3.85651	6.95434	9.85861	0	4.32541	4.4417	7.59138	10.4687	9.30791	5.74524	8.70106	4.80439	6.41161	6.62861	6.21809	3.9242	12.2646	7.69395	12.4151	7.63026	7.35098	7.82286	7.94599	1.42488	4.6219	4.46351	5.63352	4.97381	11.1916	7.11872	6.95439	2.19366	1.29665	6.67185	5.93695	6.37574	3.94991	3.00184	0	9.15953	4.67515	0	7.82991
ALDH18A1	3.61103	8.182	10.8142	0	4.75269	5.66333	0	12.1701	0	0	1.08135	6.66256	5.9044	5.23436	3.61974	11.4905	8.70106	6.86342	7.32756	3.50926	5.32979	4.70904	2.8303	2.56465	3.10377	9.15631	4.20056	3.91143	5.95949	9.97417	4.6219	4.46351	5.00757	3.97904	13.0569	3.16388	6.41944	2.92487	2.59331	4.4479	1.97898	1.59394	0	8.00489	8.37179	12.5944	5.40564	5.41959	2.93621
ALDH1A1	17.1524	5.45467	128.225	8.17329	12.6738	9.66098	11.5695	48.6804	39.4345	22.28	21.627	39.2351	40.9091	54.9608	48.608	29.8753	26.1032	18.5312	12.8232	36.1324	18.6543	16.4817	65.0968	37.6149	13.967	21.3647	46.2062	13.4727	42.7097	56.9953	12.9413	22.3175	27.5986	7.95809	16.7874	18.1923	16.5835	3.65609	10.3732	45.2203	27.7058	57.3817	15.7996	51.0312	29.3013	21.7539	8.03542	31.1626	15.6598
ALDH1B1	0.902759	2.72733	0.772441	0	0.792115	0.999412	3.85651	3.47717	0	0	1.08135	1.48057	2.10872	1.30859	0.517106	0	0	0.686342	2.74783	0.779836	0.888299	0	0.943432	1.70977	1.55189	0	1.05014	0	0	0	2.77314	1.48784	1.19499	0	1.86527	3.16388	0	0	1.29665	2.22395	1.97898	1.59394	0	1.00061	4.18589	2.28988	0.584394	1.3549	2.93621
ALDH2	404.436	87.2746	183.841	73.5596	375.462	191.554	34.7086	41.7261	108.445	81.6934	203.294	255.398	150.984	192.363	236.317	75.8372	244.355	389.156	54.9567	305.306	204.309	153.044	216.046	235.948	313.481	233.486	166.972	182.968	224.474	112.566	136.808	119.027	165.478	266.596	179.066	410.513	505.531	243.496	89.469	167.538	39.5797	151.424	138.247	105.064	113.019	103.045	61.6536	50.1312	95.9163
ALDH3A2	11.7359	5.45467	8.49685	16.3466	4.75269	5.3302	0	8.69293	7.39396	0	7.56947	2.96114	5.9044	5.23436	9.82502	13.7886	5.80071	10.2951	2.74783	9.35803	3.5532	7.06357	12.2646	4.27442	8.53537	9.15631	11.5515	10.8651	8.93924	4.27464	5.54628	2.97567	6.25947	5.96857	11.1916	7.11872	8.02429	2.92487	7.77992	9.63711	3.95797	6.37574	11.8497	15.0092	4.18589	10.3045	5.40564	8.12938	4.89369
ALDH3B1	26.18	13.6367	21.6283	16.3466	21.3871	24.319	19.2826	17.3859	19.7172	29.7067	24.8711	17.7668	17.2915	23.5546	26.8895	9.19239	12.3265	30.8854	15.5711	26.9043	13.3245	27.4694	19.8121	21.3721	24.8302	25.9429	16.8022	23.4686	22.8447	11.3991	21.2607	22.3175	19.0629	40.7852	18.6527	27.6839	35.3069	13.1619	7.77992	16.309	7.91594	20.7212	0	18.011	8.37179	46.9426	15.0481	9.48427	16.6385
ALDH4A1	1.80552	0	0	0	1.58423	1.66569	0	0	0	0	1.08135	0.740284	0	0	0.517106	0	0	3.43171	0	0.649863	0.888299	0.784841	0.943432	0	0	1.52605	0	0.869207	0	0	0.92438	0.743918	0.682851	0	3.73054	3.16388	2.13981	0.731218	0	0.741316	0	1.59394	0	0	0	2.28988	3.06807	4.06469	0.978738
ALDH5A1	0.902759	0	0	0	1.58423	0.666275	0	3.47717	0	0	3.24406	2.22085	1.26523	0	2.06842	1.14905	0	1.37268	2.74783	1.4297	1.7766	0.784841	0	2.56465	0.775943	1.52605	4.20056	0	0	0	0	0.743918	1.76403	1.98952	1.86527	2.37291	1.06991	1.46244	0	1.48263	5.93695	1.59394	0	1.00061	4.18589	5.72471	0.584394	1.3549	0
ALDH6A1	12.6386	30.0007	6.17953	8.17329	16.6344	14.3249	11.5695	12.1701	0	7.42668	14.0576	16.2863	18.135	22.246	17.0645	19.5338	18.8523	8.92244	11.9073	16.8964	10.6596	7.06357	7.54745	10.2586	11.6391	4.57816	15.7521	14.7765	15.892	11.3991	29.5802	14.8784	13.7139	11.9371	26.1138	17.4013	19.7933	6.58097	2.59331	18.5329	15.8319	7.96968	11.8497	24.0147	20.9295	12.5944	7.59712	8.12938	6.85117
ALDH7A1	0.902759	0	0	0	3.96057	0.333137	0	3.47717	4.92931	7.42668	1.08135	1.48057	0.843486	0	1.55132	1.14905	2.90035	0	0	0.909809	0	0	0.943432	0.854883	1.55189	0	0	0.869207	0.993249	0	3.69752	1.48784	0.455234	0	1.86527	1.58194	0	0.731218	0	1.48263	0	1.59394	0	0	0	0	0.730493	1.3549	0.978738
ALDH9A1	110.137	76.3653	61.0228	89.9062	95.8459	79.953	88.6998	67.8049	56.687	29.7067	72.4506	81.4313	83.9269	65.4295	75.4975	64.3467	71.0587	103.638	55.8726	52.379	76.3937	77.6992	67.9271	78.6493	117.943	90.0371	68.2591	91.2667	59.5949	86.9178	88.7405	93.7337	63.3344	50.7328	67.1498	77.515	77.0332	85.5526	130.962	80.8035	59.3695	79.6968	59.2486	65.0398	58.6025	53.8123	88.6818	66.3899	77.3203
ALDOA	3.61103	10.9093	6.17953	8.17329	16.6344	10.3273	3.85651	3.47717	4.92931	7.42668	6.48811	5.18199	9.70009	20.9374	5.17106	9.19239	12.3265	7.54976	19.2348	11.3076	12.4362	4.70904	7.54745	6.83907	13.967	12.2084	10.5014	1.73841	6.95274	8.54929	11.0926	14.1344	4.21091	14.9214	9.32636	7.90969	5.88448	15.3556	5.18661	8.8958	9.89492	0	11.8497	4.00245	4.18589	10.3045	5.11345	8.12938	8.80864
ALDOC	10.8331	27.2733	13.9039	16.3466	15.0502	16.99	26.9956	24.3402	27.1112	44.5601	15.1389	32.5725	36.6916	47.1093	28.9579	28.7262	34.0792	19.9039	35.7218	28.724	11.5479	14.1271	28.303	28.2111	17.8467	19.8387	43.0557	13.4727	21.8515	25.6479	22.1851	37.9398	25.2086	31.8324	26.1138	15.0284	16.5835	21.2053	6.48326	25.9461	33.6427	23.909	35.5492	37.0226	33.4871	28.6235	20.4538	36.5822	15.6598
ALG1	0.902759	0	1.54488	0	0.792115	1.66569	0	5.21576	0	0	0	0.740284	2.9522	0	0	3.44715	0.725089	1.37268	0	1.03978	0	1.56968	0	0.854883	1.55189	0	0	2.17302	0.993249	2.84976	0	2.23175	0.967372	0.994761	3.73054	1.58194	1.06991	0	1.29665	1.48263	0	0	0	1.00061	0	1.14494	1.16879	1.3549	0
ALG10	2.70828	5.45467	0	0	3.16846	3.66451	7.71303	0	0	0	2.1627	2.22085	3.79569	0	2.06842	0	1.45018	1.37268	1.83189	1.4297	5.32979	0.784841	1.88686	1.70977	3.10377	3.0521	1.05014	2.17302	1.9865	4.27464	2.77314	2.97567	3.30045	3.97904	3.73054	3.16388	2.67476	3.65609	2.59331	3.70658	0	1.59394	0	3.00184	0	3.43483	2.19148	1.3549	0.978738
ALG10B	1.80552	2.72733	3.8622	16.3466	5.5448	3.99765	7.71303	5.21576	2.46465	0	3.24406	1.48057	5.9044	2.61718	3.10264	4.59619	2.90035	4.80439	2.74783	1.94959	2.6649	3.13936	3.77373	2.56465	5.4316	6.10421	2.10028	3.04222	2.97975	4.27464	3.69752	4.46351	4.95067	4.97381	0	1.58194	4.27962	1.46244	6.48326	3.70658	0	4.78181	0	2.00122	16.7436	3.43483	3.21417	9.48427	0.978738
ALG11	1.80552	5.45467	1.54488	0	2.37634	3.33137	3.85651	5.21576	2.46465	0	2.1627	0.740284	4.21743	0	1.55132	1.14905	2.90035	4.80439	1.83189	4.15913	1.7766	3.13936	5.66059	2.56465	0	3.0521	1.05014	1.73841	0.993249	1.42488	4.6219	3.71959	4.09711	2.98428	5.59582	1.58194	0.534953	4.38731	14.2632	2.96527	1.97898	3.18787	0	2.00122	0	4.57977	3.36027	2.70979	5.87243
ALG12	9.02759	2.72733	6.17953	0	7.12903	3.99765	3.85651	3.47717	2.46465	7.42668	4.32541	7.40284	5.48266	3.92577	3.10264	2.2981	5.07562	9.60879	4.57972	4.41907	6.21809	6.27873	8.49089	5.1293	6.98349	1.52605	10.5014	7.82286	6.95274	2.84976	7.39504	2.97567	5.80423	4.97381	9.32636	6.32775	6.95439	2.92487	2.59331	11.1197	1.97898	3.18787	11.8497	4.00245	4.18589	3.43483	6.42833	4.06469	6.85117
ALG13	59.5821	38.1827	33.9874	179.812	49.9032	57.2996	53.9912	46.9418	54.2224	66.8401	46.4981	57.0019	40.0656	37.9491	48.608	43.6639	54.3816	71.3795	45.7972	52.119	49.7447	72.9902	40.5676	55.5674	41.125	53.4118	33.6045	40.4181	60.5882	48.446	50.8409	41.6594	58.6683	41.78	63.4192	49.0401	45.471	57.7663	123.182	23.7221	47.4956	73.3211	55.2987	34.0208	62.7884	51.5224	60.0465	51.4861	51.8731
ALG14	16.2497	40.91	21.6283	49.0397	18.2186	28.6498	23.1391	17.3859	14.7879	7.42668	19.4643	18.5071	16.8697	19.6289	18.0987	11.4905	18.8523	24.7083	12.8232	19.106	17.766	21.1907	18.8686	25.6465	25.6061	19.8387	19.9527	19.5571	10.9257	24.223	12.0169	14.1344	19.7458	12.9319	20.518	29.2659	16.5835	22.6678	20.7464	12.6024	21.7688	22.3151	19.7495	12.0073	16.7436	13.7393	27.9048	6.77448	25.4472
ALG2	3.61103	5.45467	4.63465	0	8.71326	4.66392	3.85651	1.73859	7.39396	7.42668	6.48811	6.66256	5.9044	2.61718	5.68817	2.2981	6.5258	5.49073	7.32756	5.84877	3.5532	3.9242	2.8303	3.41953	7.75943	4.57816	2.10028	7.82286	4.96624	5.69953	1.84876	2.97567	6.20256	4.97381	11.1916	3.95485	8.02429	4.38731	5.18661	1.48263	3.95797	3.18787	11.8497	3.00184	0	3.43483	4.67515	4.06469	3.91495
ALG3	32.4993	32.728	17.7661	8.17329	21.3871	19.9882	23.1391	20.863	12.3233	7.42668	22.7084	20.728	18.135	31.4062	27.4066	20.6829	17.4021	15.7859	17.403	20.2757	14.2128	15.6968	25.4727	18.8074	17.8467	24.4168	22.0529	25.6416	29.7975	22.7981	16.6388	17.1101	14.7951	19.8952	16.7874	22.1471	21.3981	14.6244	5.18661	20.7569	19.7898	12.7515	11.8497	24.0147	4.18589	21.7539	23.3758	16.2588	18.596
ALG5	139.928	147.276	71.0646	138.946	91.0932	145.914	146.547	139.087	123.233	89.1201	81.1014	79.9507	111.762	119.082	113.763	85.0296	108.038	136.582	87.9307	92.6705	116.367	163.247	125.476	110.28	121.823	102.245	111.315	178.622	81.4464	115.415	81.3454	90.0141	103.736	75.6018	83.9372	95.7073	68.474	98.7145	346.206	111.939	87.0753	178.521	118.497	133.081	175.808	83.5807	144.053	130.07	142.896
ALG6	13.5414	35.4553	20.8559	8.17329	19.8029	17.9894	38.5651	6.95434	12.3233	7.42668	11.8949	7.40284	16.0262	11.7773	12.9277	10.3414	10.1512	8.92244	14.6551	9.22806	11.5479	16.4817	13.208	6.83907	15.5189	15.2605	10.5014	19.9917	13.9055	12.8239	18.4876	13.3905	15.1365	18.9005	41.036	11.0736	15.5136	10.9683	18.1531	12.6024	11.8739	12.7515	11.8497	13.008	0	5.72471	15.6325	14.9039	11.7449
ALG8	35.2076	40.91	31.6701	8.17329	19.0108	35.3126	42.4216	74.7592	34.5052	44.5601	34.6033	21.4682	35.4264	23.5546	36.1974	44.8129	38.4297	32.9444	23.8146	27.1643	21.3192	32.1785	37.7373	19.6623	27.934	36.6252	39.9053	26.0762	34.7637	45.5962	29.5802	20.0858	21.3391	23.8743	42.9013	37.1755	35.3069	21.2053	31.1197	29.6527	43.5377	19.1272	71.0984	50.0306	25.1154	26.3337	42.5147	36.5822	50.8944
ALG9	0	2.72733	2.31732	0	2.37634	2.6651	0	1.73859	2.46465	0	1.08135	4.4417	1.68697	5.23436	3.10264	4.59619	1.45018	2.74537	3.66378	2.33951	1.7766	4.70904	0	2.56465	1.55189	0	4.20056	2.60762	0	4.27464	0.92438	0.743918	3.58497	2.98428	0	2.37291	2.67476	2.19366	3.88996	5.18922	0	1.59394	7.89982	4.00245	8.37179	1.14494	2.92197	1.3549	5.87243
ALKBH1	3.61103	2.72733	3.8622	8.17329	3.16846	2.6651	0	3.47717	4.92931	0	5.40676	1.48057	2.53046	6.54295	4.13685	3.44715	3.62544	3.43171	3.66378	1.94959	3.5532	3.13936	4.71716	5.1293	6.98349	0	5.2507	6.95365	6.95274	4.27464	0.92438	3.71959	5.86114	0.994761	1.86527	4.74581	3.20972	3.65609	3.88996	4.4479	7.91594	4.78181	11.8497	3.00184	4.18589	3.43483	2.77587	8.12938	2.93621
ALKBH2	8.12483	13.6367	6.17953	16.3466	3.96057	9.66098	15.4261	10.4315	12.3233	37.1334	11.8949	11.1043	13.074	13.0859	15.5132	14.9376	22.4777	14.4132	9.15945	8.83814	5.32979	8.63325	15.0949	9.40372	10.8632	10.6824	13.6518	9.56127	9.93249	19.9483	14.7901	11.9027	15.0796	9.94761	11.1916	8.70066	6.95439	8.0434	16.8565	16.309	5.93695	17.5333	15.7996	12.0073	4.18589	8.01459	9.20421	23.0332	9.78738
ALKBH3	8.12483	10.9093	3.8622	0	11.0896	8.99471	23.1391	20.863	17.2526	0	7.56947	7.40284	19.4002	11.7773	18.6158	8.04334	12.3265	11.6678	9.15945	12.0875	9.77129	10.9878	13.208	15.3879	6.20754	12.2084	17.8524	6.08445	10.9257	17.0986	7.39504	16.3662	10.6411	5.96857	11.1916	14.2374	7.48934	2.92487	19.4498	8.15448	15.8319	15.9394	23.6995	26.0159	20.9295	13.7393	9.20421	13.549	13.7023
ALKBH4	4.51379	2.72733	6.17953	0	7.12903	5.3302	7.71303	1.73859	7.39396	7.42668	9.73217	11.1043	9.70009	9.16013	6.20527	6.89429	5.80071	5.49073	7.32756	4.41907	2.6649	5.49389	6.60402	0.854883	6.98349	9.15631	5.2507	6.51905	0.993249	5.69953	5.54628	7.43918	4.83686	2.98428	3.73054	10.2826	8.02429	9.50584	7.77992	4.4479	0	3.18787	7.89982	7.00428	0	1.14494	4.67515	5.41959	4.89369
ALKBH5	18.0552	19.0913	16.2213	8.17329	23.7634	13.9918	26.9956	5.21576	17.2526	7.42668	20.5457	15.546	16.0262	11.7773	13.9619	20.6829	17.4021	8.92244	22.8986	34.3128	10.6596	13.3423	12.2646	10.2586	15.5189	13.7345	17.8524	13.4727	8.93924	7.12441	12.9413	17.1101	12.462	15.9162	26.1138	27.6839	13.3738	13.8932	6.48326	10.3784	9.89492	11.1576	23.6995	17.0104	4.18589	96.1751	8.18152	16.2588	8.80864
ALKBH6	5.41655	2.72733	10.8142	0	7.12903	8.32843	0	8.69293	9.85861	7.42668	7.56947	11.1043	10.5436	6.54295	12.9277	1.14905	6.5258	5.49073	6.41161	4.67902	7.99469	6.27873	9.43432	10.2586	6.98349	4.57816	5.2507	10.4305	10.9257	7.12441	7.39504	9.67094	9.84443	9.94761	3.73054	5.53678	7.48934	3.65609	5.18661	4.4479	11.8739	7.96968	7.89982	10.0061	4.18589	4.57977	11.3957	2.70979	1.95748
ALKBH7	27.0828	30.0007	23.1732	32.6931	32.4767	27.3173	30.8521	31.2946	34.5052	51.9867	22.7084	28.1308	38.3786	27.4804	39.3001	39.0677	34.0792	28.14	21.9827	39.6417	19.5426	29.0391	25.4727	28.2111	40.349	27.4689	37.805	26.5108	23.838	32.7723	41.5971	37.9398	28.1107	19.8952	18.6527	37.1755	29.9574	22.6678	35.0096	89.6993	19.7898	60.5696	27.6494	33.0202	37.673	25.1887	23.8141	44.7116	48.9369
ALKBH8	1.80552	2.72733	3.8622	8.17329	0.792115	1.99882	0	3.47717	0	7.42668	3.24406	1.48057	2.53046	7.85154	5.17106	4.59619	7.25089	4.11805	3.66378	2.59945	3.5532	2.35452	4.71716	0.854883	3.87972	9.15631	3.15042	3.04222	3.97299	7.12441	2.77314	9.67094	3.9833	1.98952	7.46109	1.58194	2.13981	0	0	9.63711	1.97898	3.18787	3.94991	4.00245	0	4.57977	1.89928	6.77448	1.95748
ALMS1	0	0	0.772441	16.3466	0	0.999412	3.85651	3.47717	0	0	1.08135	1.48057	1.26523	0	1.55132	1.14905	0	0	0	1.81962	0	1.56968	0.943432	0.854883	0	0	0	0.434603	0	0	0.92438	0.743918	1.08118	0.994761	0	0.790969	2.13981	0	0	1.48263	0	1.59394	3.94991	1.00061	0	1.14494	0.292197	1.3549	1.95748
ALOX12	4.51379	2.72733	25.4906	0	4.75269	3.66451	0	3.47717	7.39396	14.8534	5.40676	5.18199	8.43486	5.23436	3.10264	13.7886	2.17527	0.686342	4.57972	10.9177	9.77129	0.784841	7.54745	8.54883	10.8632	7.63026	6.30084	5.64984	11.919	4.27464	5.54628	11.9027	4.66615	23.8743	1.86527	13.4465	9.0942	14.6244	6.48326	5.18922	19.7898	3.18787	3.94991	7.00428	4.18589	5.72471	3.65246	12.1941	10.7661
ALOX12-AS1	1.80552	2.72733	0.772441	8.17329	2.37634	2.33196	3.85651	3.47717	4.92931	0	4.32541	0.740284	0.843486	5.23436	3.10264	4.59619	1.45018	1.37268	5.49567	2.8594	4.4415	1.56968	0.943432	4.27442	0.775943	1.52605	3.15042	2.60762	2.97975	4.27464	5.54628	2.23175	3.07283	2.98428	3.73054	3.95485	1.06991	1.46244	3.88996	2.96527	7.91594	3.18787	3.94991	1.00061	0	1.14494	1.02269	5.41959	1.95748
ALOX15B	11.7359	0	3.8622	0	25.3477	14.658	0	0	0	0	6.48811	4.4417	3.37394	3.92577	1.55132	1.14905	2.90035	4.80439	2.74783	2.20954	1.7766	2.35452	6.60402	3.41953	4.65566	1.52605	1.05014	31.2914	7.94599	2.84976	28.6558	68.4405	1.47951	1.98952	0	11.0736	26.2127	5.11853	22.0431	2.96527	0	4.78181	0	0	0	0	1.02269	0	0.978738
ALOX5	139.928	95.4566	104.28	81.7329	162.384	152.577	69.4172	45.2032	128.162	133.68	150.308	105.861	43.0178	78.5154	74.9804	34.4715	76.8594	135.209	114.493	85.1321	116.367	159.323	56.6059	113.699	153.637	102.245	55.6574	163.411	81.4464	51.2957	134.959	76.6236	100.948	173.088	113.782	136.047	220.401	242.033	77.7992	62.2706	79.1594	55.7878	82.9481	40.0245	79.532	178.611	112.204	96.1976	85.1502
ALOX5AP	464.018	1778.22	631.084	1283.21	1157.28	1668.68	2117.23	611.982	931.639	1700.71	1577.69	1716.72	441.143	514.276	392.484	528.562	1276.16	1617.71	2556.4	674.818	854.544	638.86	365.108	1796.96	765.856	1048.4	350.747	1135.18	977.357	414.641	2820.28	1716.96	1634.12	3400.09	1318.75	585.317	814.733	2616.3	1358.89	593.794	2420.3	463.835	497.689	523.32	1226.47	2257.83	1149.5	1587.94	812.353
ALPK1	9.02759	16.364	30.8976	0	10.2975	20.9877	7.71303	22.6016	32.0405	0	15.1389	17.0265	7.59138	9.16013	6.72238	8.04334	10.1512	21.2766	15.5711	12.9973	23.0958	19.621	6.60402	11.1135	17.0707	16.7866	4.20056	19.9917	11.919	5.69953	11.0926	8.92702	15.1365	30.8376	16.7874	11.8645	18.1884	42.4107	22.0431	6.67185	3.95797	20.7212	7.89982	4.00245	20.9295	19.464	23.2297	2.70979	15.6598
ALPK2	0.902759	5.45467	1.54488	0	0	0.666275	7.71303	0	2.46465	0	4.32541	2.22085	1.26523	0	2.58553	2.2981	2.17527	1.37268	2.74783	1.94959	3.5532	0	0.943432	3.41953	0.775943	1.52605	0	1.73841	0.993249	1.42488	0	1.48784	2.10546	0.994761	0	0	1.06991	0.731218	1.29665	1.48263	3.95797	1.59394	0	2.00122	0	3.43483	1.46099	2.70979	0.978738
ALPL	0	0	2.31732	0	0.792115	6.32961	0	0	17.2526	14.8534	5.40676	1.48057	0.843486	0	0.517106	0	1.45018	2.74537	6.41161	18.0662	10.6596	1.56968	0	2.56465	2.32783	0	0	0	0	0	0.92438	3.71959	3.75568	2.98428	1.86527	2.37291	2.67476	8.0434	0	0	3.95797	1.59394	3.94991	0	4.18589	2.28988	1.46099	0	0
ALS2	4.51379	0	4.63465	8.17329	8.71326	4.99706	3.85651	5.21576	2.46465	0	5.40676	2.22085	7.59138	6.54295	4.13685	8.04334	5.07562	5.49073	10.0754	3.76921	0.888299	4.70904	5.66059	5.1293	1.55189	6.10421	6.30084	2.60762	2.97975	4.27464	3.69752	8.1831	5.97495	2.98428	5.59582	6.32775	6.41944	3.65609	2.59331	3.70658	0	11.1576	7.89982	6.00367	0	5.72471	4.96735	6.77448	4.89369
ALS2CL	0	0	2.31732	0	0	0.333137	0	0	2.46465	0	0	0	0	0	1.03421	0	1.45018	1.37268	0	0.649863	0	0.784841	0	0.854883	1.55189	0	0	0.869207	0	0	1.84876	0	0.739755	0	0	0.790969	0	1.46244	0	0	0	1.59394	0	1.00061	0	2.28988	0	0	0.978738
ALYREF	2.70828	0	3.8622	8.17329	1.58423	5.66333	3.85651	3.47717	2.46465	7.42668	4.32541	3.70142	2.53046	5.23436	3.61974	1.14905	3.62544	6.86342	2.74783	7.01852	0.888299	3.13936	3.77373	4.27442	1.55189	0	1.05014	2.60762	1.9865	2.84976	2.77314	1.48784	2.44688	2.98428	5.59582	2.37291	2.13981	2.19366	2.59331	6.67185	3.95797	6.37574	0	3.00184	8.37179	9.15953	3.50636	2.70979	1.95748
AMBRA1	3.61103	0	0.772441	0	1.58423	0.666275	3.85651	3.47717	0	0	2.1627	1.48057	2.10872	2.61718	2.06842	2.2981	2.17527	0.686342	1.83189	2.33951	1.7766	0.784841	0.943432	1.70977	3.10377	1.52605	2.10028	1.30381	3.97299	0	0.92438	3.71959	2.6745	3.97904	1.86527	3.16388	2.67476	0.731218	0	0.741316	1.97898	6.37574	0	3.00184	4.18589	4.57977	1.16879	5.41959	1.95748
AMD1	83.9566	38.1827	80.3339	57.213	106.143	61.6304	46.2782	52.1576	150.344	74.2668	98.4031	96.9772	84.3486	81.1326	70.3264	60.8996	62.3576	52.8483	98.0061	94.1002	90.6065	65.1418	91.5129	76.9395	82.25	65.6202	71.4095	61.2791	78.4666	78.3685	71.1773	98.1972	87.0635	114.398	78.3414	90.9614	58.3099	75.3155	105.029	81.5448	55.4116	113.169	75.0483	72.044	96.2755	81.2909	50.404	52.841	68.5117
AMDHD2	6.31931	8.182	6.17953	0	5.5448	5.99647	3.85651	5.21576	7.39396	22.28	3.24406	5.92227	4.21743	2.61718	6.20527	5.74524	2.90035	2.05903	4.57972	4.80899	1.7766	0.784841	3.77373	8.54883	2.32783	4.57816	3.15042	4.78064	1.9865	2.84976	8.31942	1.48784	4.15401	13.9267	5.59582	2.37291	1.60486	2.92487	1.29665	2.96527	3.95797	1.59394	7.89982	4.00245	0	2.28988	2.77587	0	6.85117
AMER1	0	0	0	0	0	0.666275	0	0	2.46465	0	0	2.22085	0.421743	0	0.517106	0	0	0	0.915945	1.16975	0.888299	1.56968	0	0	0	3.0521	2.10028	0.434603	0	2.84976	0	0	0.39833	0.994761	3.73054	0	0.534953	0	1.29665	0	1.97898	1.59394	0	1.00061	0	2.28988	0	1.3549	0
AMFR	5.41655	13.6367	11.5866	0	17.4265	15.6575	11.5695	22.6016	12.3233	14.8534	27.0338	9.62369	13.9175	27.4804	8.7908	20.6829	7.97597	14.4132	11.9073	31.7133	20.4309	14.1271	11.3212	17.9525	20.9505	15.2605	19.9527	13.9073	15.892	24.223	12.0169	17.1101	14.2261	6.96333	9.32636	34.8026	13.9088	13.1619	3.88996	15.5676	3.95797	6.37574	3.94991	9.00551	20.9295	33.2033	6.13614	8.12938	5.87243
AMIGO1	0.902759	2.72733	0.772441	0	0	0.333137	3.85651	1.73859	0	0	1.08135	0	1.68697	1.30859	1.55132	5.74524	4.35053	1.37268	0.915945	1.81962	0	1.56968	0.943432	1.70977	0	0	2.10028	0	0.993249	4.27464	0.92438	3.71959	2.27617	0	1.86527	0.790969	0	0	1.29665	4.4479	1.97898	0	0	1.00061	0	8.01459	0.438296	1.3549	1.95748
AMIGO2	0.902759	8.182	6.95197	0	2.37634	2.33196	0	3.47717	4.92931	0	3.24406	2.96114	3.79569	2.61718	2.58553	5.74524	2.17527	0.686342	1.83189	2.72943	7.99469	5.49389	5.66059	3.41953	3.10377	3.0521	1.05014	0.869207	2.97975	4.27464	0.92438	2.97567	4.26782	8.95285	3.73054	7.11872	1.06991	2.19366	0	4.4479	1.97898	3.18787	7.89982	3.00184	4.18589	11.4494	1.02269	2.70979	4.89369
AMIGO3	0	0	1.54488	0	0.792115	0.333137	0	1.73859	0	7.42668	0	0.740284	0	0	0	0	0.725089	0	0.915945	0.389918	0	0	1.88686	0	0.775943	1.52605	2.10028	0	0	1.42488	0	0	0.512138	0	0	0	1.60486	0	0	0	0	0	0	0	0	1.14494	0.146099	0	0.978738
AMMECR1	2.70828	2.72733	6.17953	8.17329	3.96057	2.99824	7.71303	1.73859	0	7.42668	1.08135	3.70142	4.63917	2.61718	4.65395	2.2981	2.17527	0.686342	1.83189	4.2891	3.5532	0.784841	2.8303	0.854883	3.10377	1.52605	1.05014	2.60762	2.97975	2.84976	4.6219	2.97567	4.21091	4.97381	0	3.16388	2.67476	5.11853	1.29665	5.18922	1.97898	9.56362	3.94991	2.00122	4.18589	9.15953	3.65246	5.41959	1.95748
AMMECR1L	2.70828	2.72733	2.31732	0	3.16846	1.99882	0	0	2.46465	22.28	3.24406	2.96114	1.68697	5.23436	1.55132	2.2981	4.35053	1.37268	4.57972	3.76921	2.6649	3.9242	0	3.41953	1.55189	3.0521	2.10028	4.34603	3.97299	1.42488	6.47066	1.48784	3.52806	2.98428	1.86527	2.37291	1.60486	1.46244	5.18661	2.96527	1.97898	4.78181	7.89982	1.00061	4.18589	5.72471	1.31489	4.06469	5.87243
AMN1	3.61103	0	8.49685	0	2.37634	3.66451	11.5695	10.4315	9.85861	0	7.56947	7.40284	1.26523	1.30859	3.10264	9.19239	5.07562	2.74537	10.9913	3.89918	8.88299	0	1.88686	6.83907	4.65566	6.10421	5.2507	2.17302	4.96624	4.27464	4.6219	7.43918	4.43853	9.94761	3.73054	1.58194	2.67476	8.77462	2.59331	2.22395	9.89492	7.96968	0	1.00061	4.18589	6.86965	3.50636	6.77448	4.89369
AMOTL1	0	0	1.54488	0	1.58423	0.666275	0	0	0	0	2.1627	0	0.843486	0	1.03421	1.14905	1.45018	0	2.74783	0.909809	0	0	0	0.854883	0.775943	0	1.05014	0.434603	0.993249	1.42488	0.92438	0.743918	0.39833	0	1.86527	0.790969	0	0.731218	1.29665	0	0	1.59394	0	2.00122	0	2.28988	0.146099	2.70979	2.93621
AMPD2	23.4717	16.364	18.5386	16.3466	20.595	9.99412	7.71303	13.9087	29.5758	37.1334	9.73217	25.9099	12.2305	13.0859	15.5132	14.9376	12.3265	8.92244	12.8232	36.7823	8.88299	10.9878	15.0949	6.83907	8.53537	12.2084	14.702	8.25746	6.95274	5.69953	7.39504	20.8297	15.478	19.8952	20.518	4.74581	23.5379	19.7429	2.59331	11.8611	0	14.3454	11.8497	14.0086	4.18589	29.7685	10.9574	6.77448	12.7236
AMPD3	13.5414	21.8187	22.4008	24.5199	19.8029	13.3255	26.9956	12.1701	17.2526	29.7067	19.4643	12.5848	6.74789	13.0859	14.479	12.6395	18.1272	20.5903	31.1421	9.22806	12.4362	18.0513	10.3777	17.9525	15.5189	18.3126	14.702	16.5149	12.9122	11.3991	11.0926	4.46351	14.2261	28.8481	29.8444	7.90969	18.7234	31.4424	11.6699	14.085	7.91594	1.59394	3.94991	10.0061	8.37179	35.4932	27.6126	13.549	15.6598
AMPH	5.41655	0	0	0	5.5448	7.32902	0	0	0	0	0	0	0	0	0	1.14905	0.725089	1.37268	0.915945	0.259945	0	1.56968	0	1.70977	5.4316	0	1.05014	14.3419	0	1.42488	1.84876	1.48784	0.227617	0	0	2.37291	6.95439	2.92487	11.6699	0	0	0	0	0	0	0	0.876591	1.3549	0
AMT	1.80552	0	4.63465	0	0.792115	1.33255	11.5695	1.73859	2.46465	0	4.32541	2.22085	4.21743	1.30859	4.65395	1.14905	2.17527	2.05903	2.74783	3.63923	1.7766	2.35452	0	0.854883	1.55189	6.10421	5.2507	2.17302	2.97975	2.84976	2.77314	2.97567	2.50379	5.96857	1.86527	0	1.06991	3.65609	3.88996	3.70658	1.97898	3.18787	3.94991	7.00428	0	5.72471	1.60708	0	4.89369
AMY2B	4.51379	2.72733	6.17953	0	3.96057	2.99824	0	1.73859	2.46465	0	1.08135	6.66256	3.37394	3.92577	4.65395	1.14905	0.725089	1.37268	2.74783	1.81962	0.888299	3.13936	2.8303	1.70977	3.10377	1.52605	3.15042	4.78064	5.95949	2.84976	0.92438	0.743918	5.97495	3.97904	5.59582	0	1.60486	2.19366	7.77992	0.741316	1.97898	7.96968	11.8497	7.00428	4.18589	2.28988	3.65246	5.41959	0.978738
AMZ2	58.6793	54.5467	49.4362	81.7329	32.4767	36.9782	53.9912	69.5434	49.2931	37.1334	45.4168	42.9365	39.2221	41.8749	48.0909	52.8562	43.5053	45.2986	49.461	51.2092	40.8618	41.5966	50.9453	46.1637	44.2288	56.4639	53.5572	58.6714	37.7434	68.3943	62.8578	40.9155	47.0029	60.6804	59.6887	29.2659	29.4224	36.5609	108.919	41.5137	43.5377	71.7271	55.2987	45.0275	50.2307	50.3774	47.1898	74.5193	45.022
AMZ2P1	29.791	27.2733	13.1315	81.7329	22.9713	26.9841	34.7086	17.3859	34.5052	22.28	11.8949	24.4294	17.7132	23.5546	27.4066	24.13	18.8523	27.4537	20.1508	25.0847	33.7554	23.5452	19.8121	33.3404	20.9505	13.7345	22.0529	29.553	22.8447	15.6737	17.5632	15.6223	25.6069	19.8952	18.6527	12.6555	18.1884	21.2053	68.7226	15.5676	21.7688	41.4423	35.5492	24.0147	12.5577	10.3045	24.9828	18.9685	34.2558
ANAPC1	4.51379	8.182	1.54488	16.3466	3.96057	6.66275	11.5695	5.21576	4.92931	0	6.48811	3.70142	5.9044	7.85154	5.17106	2.2981	2.90035	1.37268	2.74783	6.88855	3.5532	3.13936	7.54745	1.70977	1.55189	7.63026	4.20056	1.30381	2.97975	4.27464	4.6219	4.46351	5.69042	5.96857	0	2.37291	2.13981	2.92487	0	2.22395	3.95797	3.18787	3.94991	5.00306	16.7436	12.5944	3.94466	4.06469	3.91495
ANAPC10	31.5966	54.5467	40.1669	65.3863	27.724	38.9771	38.5651	60.8505	41.8991	22.28	23.7897	28.8711	46.8135	45.8007	37.7487	36.7696	39.1548	36.3761	39.3856	24.4349	27.5373	27.4694	49.0585	52.1479	40.349	38.1513	44.1059	39.9835	33.7705	41.3216	44.3702	56.5378	48.3686	25.8638	24.2485	37.1755	18.7234	18.2805	68.7226	48.9269	51.4536	78.1029	39.4991	51.0312	50.2307	34.3483	30.6807	48.7763	52.8519
ANAPC11	99.3034	98.184	104.28	212.505	106.143	126.259	104.126	114.747	147.879	118.827	75.6947	88.0938	99.1096	126.933	100.319	81.5825	116.739	128.346	90.6785	100.859	130.58	156.183	105.664	130.797	109.408	155.657	90.3121	128.643	118.197	126.814	87.8161	88.5263	95.8837	114.398	65.2845	86.2156	105.386	98.7145	271	106.75	134.571	178.521	98.7477	117.072	100.461	95.0302	152.819	104.327	125.278
ANAPC13	79.4428	98.184	109.687	65.3863	93.4695	85.9494	107.982	133.871	177.455	89.1201	88.6709	78.4701	61.9962	98.1443	104.973	109.16	94.2615	112.56	109.913	102.029	126.138	99.6748	116.986	108.57	98.5448	82.4068	114.465	106.043	100.318	111.141	88.7405	55.7939	98.6151	82.5652	87.6678	80.6788	80.2429	68.0033	151.708	82.2861	124.676	111.576	102.698	105.064	96.2755	70.9864	122.284	102.972	109.619
ANAPC15	74.929	79.0927	105.824	122.599	68.914	81.9518	100.269	57.3733	76.4043	81.6934	40.01	64.4047	42.5961	66.7381	63.0869	54.0053	66.7081	99.5196	51.2929	56.928	89.7182	88.687	60.3796	85.4883	86.1297	97.6673	52.507	71.7095	57.6084	68.3943	69.3285	45.379	70.4475	102.46	54.0929	62.4866	66.3342	149.9	119.292	50.4095	85.0963	52.5999	59.2486	56.0343	71.1602	61.8269	105.337	84.0036	90.0439
ANAPC16	376.45	471.829	316.701	784.636	256.645	416.089	590.046	582.426	579.194	482.734	419.565	415.299	448.735	465.858	490.217	519.37	502.486	380.233	316.917	486.228	281.591	466.98	413.223	403.505	346.071	415.086	575.477	415.481	352.603	540.03	620.259	530.414	396.338	481.464	429.013	364.637	225.75	289.562	1096.97	404.759	532.347	663.077	462.139	533.326	431.147	470.571	321.417	566.347	452.177
ANAPC2	1.80552	0	0	0	1.58423	0	0	0	0	0	0	0.740284	0	1.30859	0.517106	1.14905	1.45018	0	0	0.389918	1.7766	0	0	0	0	1.52605	0	0.434603	0	0	1.84876	1.48784	0.569042	0.994761	0	0.790969	0.534953	0	0	0	0	0	0	0	0	0	1.02269	0	0
ANAPC4	8.12483	10.9093	12.3591	8.17329	7.12903	8.99471	11.5695	5.21576	4.92931	22.28	7.56947	16.2863	6.32615	13.0859	10.3421	8.04334	5.07562	6.86342	8.2435	7.79836	4.4415	9.41809	13.208	9.40372	8.53537	3.0521	4.20056	9.99587	7.94599	2.84976	5.54628	5.95135	8.76325	11.9371	11.1916	5.53678	9.0942	7.31218	5.18661	5.18922	1.97898	6.37574	11.8497	12.0073	12.5577	11.4494	8.91201	4.06469	6.85117
ANAPC5	152.566	169.095	184.613	106.253	133.075	166.569	235.247	179.074	138.021	193.094	137.332	126.589	142.971	150.488	119.452	153.973	132.691	132.464	128.232	159.736	127.027	116.156	194.347	134.217	136.566	138.871	163.822	137.769	169.846	166.711	146.052	178.54	119.157	184.031	123.108	135.256	112.34	141.125	150.412	182.364	182.067	149.83	150.097	171.105	146.506	104.19	145.222	157.168	155.619
ANAPC7	16.2497	10.9093	10.8142	16.3466	7.92115	11.6598	23.1391	10.4315	22.1819	22.28	18.383	8.14313	15.6045	14.3945	15.5132	11.4905	15.9519	16.4722	17.403	7.92833	15.1011	12.5575	25.4727	13.6781	7.75943	10.6824	14.702	11.7343	9.93249	18.5235	10.1682	15.6223	11.5516	7.95809	13.0569	12.6555	11.769	14.6244	33.713	8.8958	7.91594	11.1576	19.7495	16.0098	0	22.8988	13.5872	16.2588	13.7023
ANG	16.2497	8.182	44.8016	0	55.448	43.641	15.4261	5.21576	7.39396	14.8534	8.65082	10.364	22.7741	13.0859	14.9961	13.7886	17.4021	23.3356	9.15945	12.4774	27.5373	17.2665	31.1332	16.2428	41.125	32.0471	25.2034	75.1864	41.7164	25.6479	13.8657	9.67094	7.85279	4.97381	7.46109	39.5485	54.0303	29.98	41.4929	17.7916	17.8109	12.7515	27.6494	14.0086	16.7436	6.86965	21.0382	16.2588	17.6173
ANGEL1	2.70828	8.182	1.54488	0	4.75269	1.33255	3.85651	0	0	0	4.32541	2.96114	3.79569	5.23436	5.68817	1.14905	2.90035	0.686342	3.66378	3.11934	2.6649	2.35452	0.943432	2.56465	0.775943	4.57816	6.30084	0.869207	2.97975	2.84976	1.84876	3.71959	1.99165	2.98428	1.86527	2.37291	1.60486	0.731218	0	1.48263	1.97898	0	3.94991	4.00245	4.18589	3.43483	1.89928	6.77448	1.95748
ANGEL2	4.51379	5.45467	9.26929	32.6931	3.16846	6.99588	3.85651	10.4315	9.85861	7.42668	7.56947	5.18199	5.06092	6.54295	11.8934	11.4905	11.6014	6.86342	13.7392	6.49863	8.88299	10.9878	12.2646	6.83907	7.75943	12.2084	4.20056	6.08445	9.93249	7.12441	7.39504	7.43918	9.67372	3.97904	9.32636	10.2826	8.02429	3.65609	7.77992	8.15448	1.97898	15.9394	0	5.00306	12.5577	12.5944	8.03542	13.549	6.85117
ANGPT1	0.902759	2.72733	16.9937	24.5199	6.33692	4.33079	3.85651	1.73859	39.4345	7.42668	4.32541	5.92227	9.70009	7.85154	6.20527	10.3414	0.725089	2.05903	4.57972	9.87792	1.7766	2.35452	22.6424	4.27442	5.4316	0	5.2507	2.17302	5.95949	2.84976	1.84876	18.598	5.86114	18.9005	5.59582	6.32775	1.60486	7.31218	2.59331	5.18922	5.93695	9.56362	19.7495	3.00184	0	6.86965	1.16879	4.06469	6.85117
ANGPT2	0	0	0	0	0.792115	0.666275	0	1.73859	2.46465	0	0	0	2.10872	0	0.517106	2.2981	0	0.686342	1.83189	0.519891	0	0	0	0.854883	1.55189	0	1.05014	0	0	0	0.92438	0.743918	1.70713	2.98428	0	0.790969	1.06991	0	1.29665	0.741316	0	3.18787	0	0	4.18589	0	0.730493	0	0
ANK1	3.61103	0	1.54488	0	1.58423	0.333137	3.85651	5.21576	0	0	16.2203	2.22085	1.26523	3.92577	1.03421	5.74524	2.90035	0.686342	3.66378	2.46948	7.10639	0.784841	1.88686	3.41953	1.55189	3.0521	5.2507	0.869207	2.97975	1.42488	1.84876	5.95135	1.65022	4.97381	1.86527	5.53678	1.06991	5.84975	0	5.18922	0	3.18787	3.94991	1.00061	8.37179	11.4494	0.438296	4.06469	4.89369
ANK3	0	2.72733	0.772441	8.17329	0.792115	0.999412	0	1.73859	2.46465	0	1.08135	1.48057	2.10872	0	0	3.44715	2.17527	0.686342	3.66378	1.4297	0.888299	0.784841	3.77373	1.70977	4.65566	0	3.15042	0	6.95274	2.84976	5.54628	0.743918	4.15401	2.98428	5.59582	3.16388	1.60486	2.19366	0	1.48263	0	3.18787	0	3.00184	12.5577	12.5944	0.876591	5.41959	0
ANKAR	0	5.45467	0.772441	0	0.792115	1.33255	0	0	0	0	3.24406	1.48057	4.21743	0	3.10264	4.59619	0.725089	0.686342	0	2.59945	0.888299	2.35452	1.88686	2.56465	3.87972	1.52605	1.05014	0.434603	0.993249	0	0.92438	2.23175	1.76403	0.994761	1.86527	1.58194	0	0	0	1.48263	0	3.18787	0	1.00061	0	1.14494	0.730493	1.3549	0.978738
ANKDD1A	1.80552	0	2.31732	0	0	0	0	0	2.46465	7.42668	0	2.22085	0	0	0.517106	1.14905	1.45018	0	1.83189	2.46948	0.888299	0.784841	0.943432	2.56465	1.55189	0	2.10028	0	0	0	2.77314	0.743918	0.739755	0.994761	0	0.790969	0.534953	0	0	0.741316	0	1.59394	0	1.00061	0	4.57977	0.876591	1.3549	0.978738
ANKDD1B	0	0	0	24.5199	0.792115	1.33255	0	0	9.85861	0	0	6.66256	8.8566	0	1.03421	2.2981	0.725089	2.74537	3.66378	8.0583	0.888299	1.56968	3.77373	0.854883	5.4316	6.10421	5.2507	0.869207	2.97975	4.27464	1.84876	7.43918	3.92639	2.98428	1.86527	0.790969	1.06991	2.19366	7.77992	2.96527	1.97898	4.78181	0	4.00245	8.37179	1.14494	1.60708	1.3549	0.978738
ANKEF1	0	0	0	0	0	0.999412	0	0	0	0	2.1627	0	1.26523	0	1.03421	0	1.45018	0	0.915945	0.519891	0	0	0	1.70977	0	0	0	0	0	1.42488	0	2.23175	1.70713	0.994761	0	0.790969	0.534953	0	0	0.741316	0	1.59394	0	1.00061	0	4.57977	0.146099	2.70979	0.978738
ANKFY1	13.5414	5.45467	17.7661	32.6931	11.0896	6.66275	0	15.6473	17.2526	14.8534	15.1389	9.62369	8.43486	7.85154	8.7908	12.6395	4.35053	9.60879	12.8232	6.75858	12.4362	12.5575	8.49089	10.2586	10.0873	7.63026	5.2507	14.3419	9.93249	5.69953	9.2438	5.95135	8.42183	4.97381	14.9222	10.2826	15.5136	13.8932	6.48326	11.8611	13.8529	6.37574	15.7996	13.008	12.5577	11.4494	24.8367	5.41959	11.7449
ANKH	1.80552	5.45467	1.54488	0	1.58423	2.33196	3.85651	0	4.92931	14.8534	2.1627	6.66256	5.9044	5.23436	4.65395	9.19239	7.25089	1.37268	7.32756	6.10872	0.888299	1.56968	1.88686	2.56465	6.98349	1.52605	7.35098	1.30381	4.96624	8.54929	4.6219	6.69526	5.4059	1.98952	5.59582	2.37291	1.60486	0.731218	0	5.18922	1.97898	3.18787	3.94991	7.00428	8.37179	24.0438	1.31489	8.12938	2.93621
ANKHD1	3.61103	5.45467	6.95197	8.17329	7.12903	5.99647	3.85651	8.69293	4.92931	7.42668	5.40676	7.40284	5.48266	3.92577	3.10264	4.59619	8.70106	5.49073	8.2435	9.74795	5.32979	5.49389	7.54745	7.69395	1.55189	9.15631	3.15042	3.91143	9.93249	7.12441	5.54628	5.20743	10.5273	5.96857	14.9222	9.49163	6.95439	5.84975	0	6.67185	7.91594	0	3.94991	6.00367	8.37179	24.0438	5.84394	6.77448	4.89369
ANKIB1	4.51379	13.6367	3.8622	0	3.96057	4.66392	0	6.95434	12.3233	7.42668	4.32541	7.40284	5.48266	5.23436	4.13685	4.59619	2.90035	6.17708	6.41161	7.79836	3.5532	5.49389	5.66059	4.27442	8.53537	3.0521	5.2507	3.47683	3.97299	7.12441	4.6219	2.97567	6.03185	9.94761	3.73054	11.8645	7.48934	3.65609	0	7.41316	7.91594	3.18787	0	3.00184	4.18589	19.464	3.36027	6.77448	1.95748
ANKK1	0	0	0	0	0.792115	0.666275	0	0	0	7.42668	0	0.740284	1.26523	0	1.03421	1.14905	0.725089	2.05903	0.915945	1.03978	0	1.56968	0	0	0	0	3.15042	0	0.993249	1.42488	0.92438	0	1.82094	0	0	0	0	0	0	0	0	0	0	0	0	2.28988	0.584394	2.70979	0
ANKLE1	0.902759	0	0.772441	0	2.37634	0.666275	0	0	0	0	0	0	0.421743	0	0.517106	0	2.17527	1.37268	0	0.519891	0	0.784841	1.88686	0	0	0	0	2.17302	0	0	0.92438	0.743918	0.284521	1.98952	0	3.16388	1.06991	1.46244	0	0	0	0	0	0	0	2.28988	0.584394	0	1.95748
ANKLE2	1.80552	2.72733	2.31732	0	2.37634	2.99824	3.85651	0	7.39396	7.42668	5.40676	5.92227	2.53046	5.23436	3.10264	3.44715	3.62544	2.74537	7.32756	4.67902	6.21809	3.13936	2.8303	3.41953	3.87972	1.52605	0	2.60762	4.96624	5.69953	3.69752	2.97567	3.18664	1.98952	0	4.74581	3.20972	3.65609	2.59331	2.96527	3.95797	0	0	6.00367	0	17.1741	1.16879	1.3549	1.95748
ANKMY1	2.70828	2.72733	3.8622	0	2.37634	1.99882	3.85651	3.47717	7.39396	7.42668	2.1627	2.96114	2.9522	3.92577	4.65395	4.59619	1.45018	2.74537	3.66378	3.37929	2.6649	2.35452	6.60402	5.98418	0.775943	4.57816	1.05014	2.17302	1.9865	2.84976	2.77314	5.95135	5.00757	0	5.59582	0.790969	2.13981	2.92487	0	2.96527	3.95797	0	0	6.00367	12.5577	6.86965	2.33758	4.06469	0
ANKMY2	7.22207	27.2733	17.7661	8.17329	13.466	16.99	38.5651	22.6016	14.7879	14.8534	20.5457	10.364	15.6045	19.6289	17.0645	14.9376	13.0516	12.3542	15.5711	10.7877	10.6596	11.7726	12.2646	11.9684	12.4151	9.15631	15.7521	9.56127	8.93924	12.8239	16.6388	18.598	13.8846	17.9057	20.518	18.1923	10.1641	24.1302	10.3732	15.5676	7.91594	19.1272	31.5993	16.0098	8.37179	4.57977	12.5645	10.8392	8.80864
ANKRA2	20.7634	10.9093	23.9457	40.8664	13.466	15.6575	23.1391	29.556	36.9698	22.28	14.0576	28.8711	17.7132	19.6289	23.2698	32.1734	17.4021	16.4722	19.2348	17.2864	15.1011	19.621	20.7555	11.1135	11.6391	22.8908	25.2034	14.7765	10.9257	18.5235	22.1851	28.2689	24.7533	17.9057	7.46109	18.9833	10.6991	16.0868	24.6364	20.0155	21.7688	31.8787	7.89982	19.0116	20.9295	16.0292	18.9928	33.8724	19.5748
ANKRD10	10.8331	5.45467	16.9937	8.17329	8.71326	10.6604	26.9956	15.6473	24.6465	7.42668	12.9762	17.7668	13.4958	15.7031	17.0645	10.3414	18.1272	10.2951	7.32756	19.3659	13.3245	11.7726	14.1515	11.9684	15.5189	21.3647	9.45126	13.4727	21.8515	18.5235	11.0926	15.6223	24.4688	16.9109	14.9222	11.0736	14.9787	8.77462	15.5598	10.3784	7.91594	11.1576	19.7495	14.0086	20.9295	37.7831	13.295	8.12938	7.82991
ANKRD11	64.9986	60.0013	57.9331	49.0397	88.7169	73.2902	69.4172	22.6016	61.6163	163.387	101.647	106.601	97.4227	65.4295	77.0488	75.8372	55.8318	54.9073	69.6118	72.3948	48.8564	56.5085	60.3796	52.1479	65.1792	50.3597	57.7577	45.1987	88.3991	69.8192	85.9673	83.3189	96.1682	112.408	91.3983	86.2156	116.085	98.7145	18.1531	74.1316	29.6848	49.412	47.3989	67.041	83.7179	88.1605	53.6182	50.1312	66.5542
ANKRD12	66.8041	90.002	121.273	98.0794	64.1613	86.6157	92.5563	104.315	103.515	148.534	107.054	141.394	108.81	87.6756	91.5278	143.631	85.5605	66.5752	145.635	133.612	76.3937	97.3203	104.721	84.6334	89.2335	93.0892	115.515	69.1019	79.4599	88.3427	85.9673	124.978	164.339	128.324	121.243	77.515	86.1274	123.576	51.8661	88.2167	98.9492	129.109	126.397	153.094	79.532	133.958	101.538	105.682	73.4054
ANKRD13A	14.4441	13.6367	13.1315	8.17329	12.6738	13.3255	15.4261	10.4315	9.85861	14.8534	18.383	13.3251	7.59138	11.7773	6.72238	14.9376	10.8763	9.60879	21.9827	40.4215	12.4362	7.06357	11.3212	14.533	15.5189	19.8387	8.40112	6.08445	8.93924	12.8239	9.2438	11.9027	15.478	17.9057	35.4402	25.311	8.02429	14.6244	11.6699	15.5676	9.89492	12.7515	27.6494	9.00551	12.5577	69.8414	6.86663	14.9039	9.78738
ANKRD13C	3.61103	5.45467	2.31732	16.3466	5.5448	5.66333	11.5695	5.21576	0	7.42668	5.40676	4.4417	6.32615	6.54295	3.10264	3.44715	2.90035	5.49073	6.41161	4.2891	2.6649	3.13936	7.54745	3.41953	3.87972	9.15631	1.05014	3.91143	1.9865	1.42488	4.6219	2.97567	6.08875	2.98428	3.73054	2.37291	4.27962	4.38731	1.29665	5.93053	3.95797	4.78181	3.94991	10.0061	0	8.01459	4.09076	8.12938	4.89369
ANKRD13D	10.8331	2.72733	4.63465	0	7.12903	6.99588	7.71303	10.4315	4.92931	22.28	7.56947	11.8445	7.59138	9.16013	9.30791	8.04334	5.07562	4.80439	10.0754	10.6578	6.21809	5.49389	8.49089	6.83907	2.32783	3.0521	2.10028	7.82286	2.97975	5.69953	1.84876	6.69526	11.1532	13.9267	9.32636	11.8645	8.02429	6.58097	7.77992	7.41316	3.95797	11.1576	7.89982	6.00367	4.18589	14.8842	6.86663	5.41959	5.87243
ANKRD16	0.902759	0	1.54488	0	0	0.999412	0	0	0	0	3.24406	0.740284	0.421743	0	0.517106	1.14905	0.725089	0	0	0.649863	0.888299	0	0.943432	0.854883	0.775943	0	1.05014	0.434603	0	0	0	1.48784	0.739755	0.994761	1.86527	0	0	1.46244	0	0.741316	0	0	0	1.00061	0	3.43483	0.584394	0	0
ANKRD17	10.8331	13.6367	10.0417	0	13.466	9.99412	26.9956	8.69293	7.39396	37.1334	11.8949	11.1043	9.70009	6.54295	12.4105	13.7886	9.42615	10.2951	12.8232	13.3872	8.88299	10.2029	4.71716	5.98418	11.6391	9.15631	10.5014	7.82286	11.919	12.8239	6.47066	8.92702	12.6327	8.95285	9.32636	10.2826	12.3039	11.6995	0	15.5676	11.8739	14.3454	11.8497	15.0092	12.5577	41.2179	8.32762	10.8392	8.80864
ANKRD18A	0	0	0	8.17329	0	0.333137	3.85651	0	0	0	1.08135	0	0.843486	1.30859	0.517106	1.14905	0	0	0.915945	0	0	0	0.943432	0	0	0	1.05014	0	0	0	0	0.743918	1.42261	1.98952	0	0	0	0	0	0	0	3.18787	0	0	0	2.28988	0.146099	0	0
ANKRD19P	0	0	0.772441	0	0.792115	0	0	1.73859	0	0	0	2.96114	0.843486	0	1.55132	1.14905	0.725089	0	0	0.649863	0	0.784841	0	0.854883	0	0	0	0.869207	0	1.42488	0	0	1.02428	0	0	0	0.534953	0	1.29665	0.741316	0	4.78181	0	2.00122	4.18589	4.57977	0.146099	2.70979	0.978738
ANKRD20A11P	0.902759	0	0.772441	0	0	1.99882	0	1.73859	0	0	0	0	0	0	0	1.14905	0	0	0	0.389918	0	0.784841	0	0	1.55189	0	1.05014	0.434603	0	0	0	0	1.02428	0	0	0.790969	0	0	0	0.741316	0	1.59394	0	0	4.18589	2.28988	0.146099	1.3549	0
ANKRD22	5.41655	51.8193	8.49685	49.0397	13.466	44.6404	80.9868	22.6016	7.39396	66.8401	95.159	51.0796	3.37394	7.85154	9.82502	0	58.7322	50.103	86.0988	4.41907	27.5373	20.4059	4.71716	87.1981	13.967	25.9429	7.35098	9.56127	52.6422	9.97417	66.5554	56.5378	48.3686	151.204	83.9372	109.945	24.0729	57.7663	25.9331	8.15448	94.9913	3.18787	0	4.00245	29.3013	100.755	20.746	73.1644	25.4472
ANKRD23	0	0	0	0	0.792115	0.333137	0	0	0	7.42668	0	2.22085	0.843486	2.61718	1.55132	0	0	0	0	0.259945	0	0	0.943432	1.70977	0	0	1.05014	0	0	0	0	0	0.739755	1.98952	0	0	1.06991	0	0	0	0	0	0	2.00122	4.18589	0	0.584394	1.3549	0
ANKRD26	3.61103	5.45467	2.31732	0	6.33692	4.66392	3.85651	1.73859	2.46465	0	2.1627	10.364	6.32615	2.61718	5.68817	5.74524	5.07562	2.74537	9.15945	4.54904	2.6649	3.9242	3.77373	4.27442	9.31132	7.63026	10.5014	4.78064	2.97975	8.54929	5.54628	8.1831	5.57662	3.97904	0	4.74581	5.34953	2.19366	5.18661	6.67185	0	4.78181	0	7.00428	8.37179	5.72471	4.67515	2.70979	0.978738
ANKRD27	2.70828	5.45467	3.08976	8.17329	3.96057	3.33137	3.85651	1.73859	4.92931	0	0	5.18199	0.843486	1.30859	1.55132	1.14905	2.17527	2.74537	2.74783	3.37929	3.5532	2.35452	2.8303	4.27442	1.55189	4.57816	3.15042	2.17302	4.96624	5.69953	0.92438	5.95135	2.6745	1.98952	0	3.16388	3.74467	5.84975	0	1.48263	0	3.18787	0	4.00245	0	4.57977	4.38296	2.70979	4.89369
ANKRD28	42.4297	21.8187	56.3882	65.3863	41.19	45.973	11.5695	22.6016	56.687	81.6934	40.01	51.0796	70.4311	48.4178	23.2698	62.0486	29.7286	30.199	61.3683	50.2994	16.8777	56.5085	77.3614	30.7758	39.5731	27.4689	32.5543	15.2111	44.6962	27.0727	48.9921	117.539	57.4733	84.5547	29.8444	51.413	39.0516	43.8731	50.5694	62.2706	55.4116	70.1332	15.7996	33.0202	37.673	42.3628	41.492	35.2273	30.3409
ANKRD30B	0	0	0	0	0	0.333137	0	0	0	0	0	0	0.843486	0	0	0	0	2.05903	0	0.389918	0	0	0	0	0.775943	4.57816	0	0.434603	0	0	0.92438	0	0.512138	0	1.86527	0	0.534953	1.46244	1.29665	0	0	0	0	0	4.18589	0	0.146099	0	0.978738
ANKRD33B	0.902759	0	1.54488	0	1.58423	1.66569	7.71303	0	0	0	1.08135	0.740284	0.843486	0	0.517106	1.14905	1.45018	0.686342	0.915945	1.16975	1.7766	2.35452	1.88686	0.854883	2.32783	0	1.05014	0.434603	4.96624	0	0.92438	0.743918	1.53641	6.96333	0	0	1.60486	0	0	1.48263	0	1.59394	0	0	0	4.57977	0.438296	2.70979	0.978738
ANKRD34A	0	2.72733	0	0	0	0	0	0	0	7.42668	0	0	0.843486	0	1.03421	1.14905	0	0	0	0.259945	0.888299	1.56968	0.943432	0	0	0	0	0.434603	0	0	2.77314	0	0.512138	1.98952	1.86527	0.790969	1.06991	0	0	0	0	0	3.94991	0	0	0	0.146099	0	0
ANKRD34B	5.41655	2.72733	3.8622	8.17329	3.16846	0.333137	0	1.73859	0	0	1.08135	0	0	1.30859	0.517106	0	0	0	0	0.779836	0.888299	0	0	0	1.55189	0	0	0	1.9865	0	0	0	0.569042	0.994761	0	0	4.81458	3.65609	3.88996	0	0	0	0	0	0	0	1.46099	0	0
ANKRD35	2.70828	0	1.54488	0	1.58423	2.33196	0	1.73859	0	0	1.08135	0	1.26523	1.30859	0.517106	2.2981	0.725089	2.74537	0.915945	0.519891	0	3.13936	0	0.854883	0.775943	3.0521	0	3.04222	0	1.42488	0	1.48784	0.284521	0	0	0	2.67476	2.92487	1.29665	0	0	0	0	1.00061	0	0	2.62977	1.3549	5.87243
ANKRD36	0.902759	2.72733	6.17953	8.17329	1.58423	3.99765	0	6.95434	2.46465	14.8534	1.08135	9.62369	9.70009	7.85154	6.20527	10.3414	2.90035	0.686342	9.15945	4.80899	1.7766	9.41809	3.77373	5.1293	3.87972	0	5.2507	0.434603	2.97975	11.3991	6.47066	5.20743	12.4051	4.97381	9.32636	3.16388	3.20972	1.46244	2.59331	5.18922	0	9.56362	0	5.00306	8.37179	8.01459	4.23686	5.41959	3.91495
ANKRD36B	1.80552	0	5.40709	8.17329	4.75269	7.32902	3.85651	5.21576	2.46465	0	8.65082	18.5071	9.70009	9.16013	8.7908	11.4905	5.80071	0	8.2435	5.19891	1.7766	3.13936	8.49089	6.83907	10.8632	1.52605	10.5014	0.434603	2.97975	4.27464	7.39504	14.8784	20.8839	9.94761	16.7874	4.74581	6.41944	1.46244	2.59331	8.15448	3.95797	20.7212	7.89982	10.0061	8.37179	18.3191	5.11345	5.41959	5.87243
ANKRD36BP2	0	8.182	0.772441	0	0.792115	6.66275	0	1.73859	0	0	0	2.22085	0	1.30859	1.03421	0	3.62544	0	0	1.55967	0	0	0	1.70977	0.775943	1.52605	0	0.434603	0	1.42488	1.84876	0.743918	3.92639	1.98952	1.86527	0.790969	1.06991	2.19366	2.59331	0	0	7.96968	0	2.00122	0	3.43483	0	0	0.978738
ANKRD36C	1.80552	2.72733	3.8622	8.17329	4.75269	5.99647	0	10.4315	4.92931	7.42668	2.1627	11.8445	7.59138	10.4687	7.75659	14.9376	4.35053	2.05903	3.66378	4.15913	4.4415	12.5575	4.71716	5.1293	5.4316	0	4.20056	4.78064	0.993249	7.12441	5.54628	9.67094	18.6077	7.95809	9.32636	4.74581	3.74467	5.11853	3.88996	11.1197	3.95797	9.56362	3.94991	6.00367	0	3.43483	3.50636	9.48427	1.95748
ANKRD37	0	0	0	8.17329	0.792115	1.33255	0	0	0	0	2.1627	2.22085	2.53046	0	0.517106	0	1.45018	1.37268	1.83189	0.649863	0	0	0	0.854883	0	0	0	1.30381	0.993249	1.42488	0	0	1.13808	0.994761	1.86527	0.790969	0.534953	0.731218	1.29665	0	0	0	0	2.00122	0	2.28988	0.292197	2.70979	0
ANKRD39	18.0552	24.546	12.3591	49.0397	15.0502	19.322	30.8521	20.863	17.2526	44.5601	16.2203	18.5071	24.4611	20.9374	27.4066	13.7886	13.7767	12.3542	22.8986	16.3766	16.8777	13.3423	16.9818	22.227	17.0707	12.2084	21.0028	18.2533	10.9257	12.8239	16.6388	22.3175	19.1767	20.89	20.518	10.2826	14.4437	14.6244	20.7464	18.5329	29.6848	22.3151	31.5993	24.0147	29.3013	12.5944	21.0382	16.2588	15.6598
ANKRD40	11.7359	19.0913	15.4488	8.17329	11.8817	11.6598	15.4261	13.9087	4.92931	0	18.383	9.62369	17.7132	9.16013	7.75659	12.6395	8.70106	8.2361	14.6551	14.297	8.88299	9.41809	6.60402	6.83907	13.967	12.2084	11.5515	9.99587	10.9257	15.6737	5.54628	9.67094	10.0151	6.96333	14.9222	5.53678	8.02429	10.9683	5.18661	5.18922	5.93695	3.18787	3.94991	6.00367	4.18589	14.8842	5.84394	4.06469	5.87243
ANKRD42	9.02759	10.9093	8.49685	16.3466	5.5448	4.33079	0	5.21576	0	0	6.48811	7.40284	4.21743	6.54295	7.75659	10.3414	5.07562	4.11805	0	6.88855	3.5532	4.70904	3.77373	1.70977	6.20754	1.52605	5.2507	6.08445	3.97299	12.8239	5.54628	6.69526	4.26782	3.97904	9.32636	7.90969	6.41944	10.2371	5.18661	10.3784	7.91594	11.1576	0	9.00551	0	4.57977	4.96735	5.41959	6.85117
ANKRD44	45.1379	51.8193	80.3339	89.9062	34.0609	42.6416	46.2782	71.282	86.2629	22.28	55.149	74.0284	59.044	52.3436	63.604	62.0486	32.629	19.9039	59.5364	54.8485	53.2979	48.6601	57.5493	53.8576	43.4528	25.9429	54.6073	41.2873	48.6692	48.446	40.6727	62.4891	87.7463	47.7485	55.9582	38.7575	27.2826	29.2487	37.6029	54.8574	57.3906	54.1938	23.6995	60.0367	41.8589	62.9718	28.6353	36.5822	29.3621
ANKRD44-AS1	0	5.45467	8.49685	8.17329	1.58423	4.33079	11.5695	13.9087	27.1112	29.7067	4.32541	8.88341	12.2305	11.7773	11.3763	49.4091	20.3025	4.11805	21.0667	13.6471	1.7766	8.63325	12.2646	5.1293	8.53537	1.52605	21.0028	2.17302	6.95274	21.3732	9.2438	19.3419	18.3232	16.9109	18.6527	0.790969	1.60486	5.11853	5.18661	12.6024	25.7268	46.2241	7.89982	12.0073	29.3013	22.8988	2.48367	17.6137	16.6385
ANKRD44-IT1	0	0	0	0	0	0.666275	0	1.73859	2.46465	0	0	0.740284	0.421743	2.61718	0	0	0	0	0.915945	0.259945	0	0	0	0	0.775943	0	0	0	0.993249	0	0	0	2.38998	0	0	0	0	0	1.29665	0.741316	0	1.59394	0	0	0	0	0.584394	0	0
ANKRD46	6.31931	8.182	10.8142	0	4.75269	8.32843	11.5695	10.4315	7.39396	14.8534	9.73217	8.88341	10.1218	9.16013	6.72238	11.4905	10.1512	8.92244	11.9073	7.01852	3.5532	6.27873	9.43432	9.40372	10.8632	6.10421	15.7521	6.51905	12.9122	17.0986	9.2438	9.67094	10.9256	14.9214	11.1916	6.32775	3.74467	8.0434	22.0431	11.1197	5.93695	14.3454	7.89982	10.0061	0	10.3045	7.15883	12.1941	10.7661
ANKRD49	24.3745	10.9093	30.8976	32.6931	22.1792	20.3214	30.8521	46.9418	46.8284	29.7067	41.0914	41.4559	31.209	14.3945	34.6461	37.9186	26.1032	17.1585	33.89	33.143	42.6384	30.6088	28.303	26.5014	31.0377	15.2605	47.2563	26.5108	23.838	27.0727	34.2021	30.5007	45.5803	29.8428	13.0569	30.8478	16.0486	17.5492	38.8996	22.2395	29.6848	52.5999	7.89982	44.0269	37.673	36.6381	26.0055	59.6154	30.3409
ANKRD50	2.70828	2.72733	0.772441	0	1.58423	1.99882	0	1.73859	2.46465	0	0	4.4417	0.843486	0	1.55132	2.2981	1.45018	0.686342	0	2.07956	2.6649	0	4.71716	0	3.10377	3.0521	2.10028	4.34603	2.97975	1.42488	0.92438	0	2.04855	1.98952	1.86527	2.37291	8.02429	3.65609	0	0.741316	0	0	3.94991	4.00245	0	2.28988	2.62977	1.3549	0.978738
ANKRD52	0.902759	2.72733	0.772441	0	1.58423	0.999412	3.85651	0	0	7.42668	1.08135	0	0	2.61718	1.03421	0	0.725089	0.686342	0	0.649863	0	0	0	1.70977	0	0	1.05014	1.73841	0.993249	0	0.92438	2.23175	0.967372	0.994761	0	1.58194	1.60486	0	3.88996	1.48263	0	0	0	1.00061	0	1.14494	0.292197	2.70979	0.978738
ANKRD54	7.22207	16.364	6.17953	0	5.5448	5.66333	7.71303	8.69293	9.85861	7.42668	8.65082	8.88341	8.8566	6.54295	10.3421	11.4905	7.25089	4.80439	4.57972	7.40844	3.5532	5.49389	5.66059	5.1293	7.75943	7.63026	12.6017	1.73841	6.95274	5.69953	5.54628	5.20743	8.70635	5.96857	7.46109	3.16388	5.34953	3.65609	6.48326	4.4479	3.95797	6.37574	15.7996	8.00489	4.18589	5.72471	6.72053	5.41959	10.7661
ANKRD55	5.41655	13.6367	5.40709	8.17329	11.8817	5.3302	11.5695	5.21576	14.7879	0	12.9762	14.0654	13.074	11.7773	14.479	16.0867	5.80071	4.80439	16.487	13.1272	7.10639	6.27873	14.1515	9.40372	8.53537	6.10421	21.0028	3.04222	16.8852	4.27464	21.2607	29.0128	14.5675	16.9109	20.518	6.32775	4.81458	5.84975	7.77992	21.4982	13.8529	25.503	7.89982	7.00428	8.37179	22.8988	4.52905	20.3234	17.6173
ANKRD6	0	0	0	0	0	0.999412	0	0	0	0	2.1627	0.740284	0	0	0	0	0	0.686342	0.915945	0.779836	0.888299	0	0	0.854883	0	0	0	0.434603	0	0	0.92438	0	0.625947	0	0	0	0	0.731218	0	0	0	0	0	1.00061	0	3.43483	0.146099	1.3549	0
ANKRD9	0	0	2.31732	0	0	0.333137	3.85651	0	2.46465	0	1.08135	0	0.421743	0	0	0	0	0	0.915945	0.389918	0	0	2.8303	0	1.55189	0	1.05014	0.434603	0	0	0	0.743918	0.227617	0.994761	0	0	0.534953	2.19366	1.29665	0	0	0	0	1.00061	0	0	0.146099	0	0
ANKS1A	2.70828	0	0.772441	0	0.792115	2.99824	0	3.47717	2.46465	0	0	2.96114	1.26523	0	1.55132	0	2.17527	1.37268	0.915945	1.81962	3.5532	2.35452	0.943432	1.70977	1.55189	3.0521	4.20056	1.73841	0	2.84976	0.92438	5.95135	1.70713	0	7.46109	2.37291	4.27962	4.38731	1.29665	1.48263	1.97898	0	7.89982	3.00184	0	10.3045	2.48367	4.06469	3.91495
ANKS3	0.902759	0	1.54488	0	3.16846	1.33255	0	5.21576	4.92931	0	2.1627	3.70142	4.21743	0	5.17106	2.2981	2.90035	2.05903	4.57972	2.59945	0	3.9242	4.71716	0	2.32783	1.52605	4.20056	2.17302	0.993249	1.42488	0.92438	2.23175	2.7314	2.98428	0	3.16388	1.60486	1.46244	1.29665	3.70658	0	1.59394	0	1.00061	4.18589	4.57977	1.75318	1.3549	1.95748
ANKS6	0	0	0	0	0	0.333137	0	1.73859	0	0	1.08135	0	0	0	1.03421	0	0.725089	0	1.83189	0.129973	0	0.784841	0	0	1.55189	1.52605	1.05014	0	0	0	0	0.743918	0.455234	0	3.73054	0	0	0	1.29665	0	0	0	3.94991	0	0	4.57977	0.292197	0	0
ANKZF1	6.31931	2.72733	13.9039	16.3466	7.12903	6.66275	3.85651	8.69293	14.7879	22.28	10.8135	26.6502	7.59138	10.4687	12.4105	12.6395	10.8763	6.17708	6.41161	7.79836	9.77129	10.9878	17.9252	12.8232	10.0873	7.63026	9.45126	11.7343	14.8987	12.8239	11.0926	17.854	14.852	9.94761	14.9222	15.8194	11.769	12.4307	1.29665	9.63711	7.91594	7.96968	11.8497	18.011	20.9295	12.5944	10.0808	14.9039	14.6811
ANLN	0	2.72733	2.31732	0	0	2.6651	11.5695	0	2.46465	0	1.08135	0	0.421743	0	0.517106	1.14905	0	0	5.49567	0.649863	1.7766	0	0	0.854883	0.775943	1.52605	0	0	0	0	0	0.743918	1.42261	5.96857	3.73054	0.790969	0.534953	5.11853	0	0	0	0	0	1.00061	4.18589	1.14494	2.04538	0	0
ANO10	9.93034	5.45467	6.95197	0	11.8817	11.9929	23.1391	1.73859	4.92931	14.8534	8.65082	12.5848	6.74789	6.54295	6.20527	6.89429	6.5258	6.86342	18.3189	4.80899	7.99469	10.9878	4.71716	8.54883	16.2948	6.10421	3.15042	10.8651	10.9257	9.97417	6.47066	8.92702	10.129	33.8219	3.73054	9.49163	16.0486	24.1302	9.07657	5.18922	15.8319	7.96968	0	3.00184	0	19.464	11.834	8.12938	3.91495
ANO5	0.902759	0	1.54488	0	0	0.666275	0	0	0	7.42668	1.08135	0.740284	0.421743	0	0.517106	1.14905	0.725089	0	0	0.519891	0	1.56968	0.943432	0	0	3.0521	1.05014	0	0.993249	1.42488	0	0	0.512138	0.994761	0	0.790969	0.534953	2.19366	2.59331	0	0	1.59394	0	1.00061	0	1.14494	0.876591	0	1.95748
ANO6	9.02759	10.9093	17.7661	16.3466	15.0502	14.9912	3.85651	6.95434	12.3233	44.5601	18.383	11.1043	15.1828	10.4687	7.75659	19.5338	5.80071	6.17708	21.0667	28.9839	9.77129	7.06357	20.7555	12.8232	23.2783	16.7866	15.7521	16.5149	11.919	11.3991	4.6219	27.525	14.2261	34.8166	16.7874	24.52	21.3981	20.4741	6.48326	25.2048	19.7898	22.3151	19.7495	10.0061	4.18589	35.4932	8.76591	12.1941	13.7023
ANO9	4.51379	2.72733	3.8622	0	1.58423	0.999412	3.85651	3.47717	0	14.8534	4.32541	6.66256	3.79569	2.61718	3.61974	1.14905	1.45018	1.37268	1.83189	3.11934	0.888299	0.784841	1.88686	0.854883	0.775943	0	1.05014	0	0.993249	1.42488	1.84876	6.69526	4.55234	2.98428	3.73054	2.37291	1.06991	1.46244	2.59331	0	0	1.59394	0	5.00306	0	6.86965	1.75318	0	0.978738
ANP32A	70.4152	81.82	61.0228	57.213	67.3298	63.6292	69.4172	45.2032	91.1922	81.6934	69.2065	65.145	43.4395	66.7381	43.954	50.5581	44.9555	64.5161	84.2669	85.0021	56.8511	40.8117	46.2282	58.9869	52.7641	50.3597	39.9053	54.76	65.5544	61.2699	79.4967	59.5135	53.1486	85.5494	78.3414	68.8143	89.8721	84.8213	38.8996	45.2203	57.3906	39.8484	67.1484	54.033	33.4871	108.769	52.3033	63.6801	52.8519
ANP32B	49.6517	81.82	40.1669	40.8664	53.0717	46.9724	61.7042	33.0331	32.0405	51.9867	38.9287	42.1962	50.6092	61.5037	56.8817	60.8996	45.6806	37.7488	58.6205	83.0525	36.4203	43.9511	45.2847	39.3246	48.8844	50.3597	66.1588	40.8527	42.7097	47.0211	75.7992	60.2574	48.0272	74.6071	48.4971	52.204	48.6807	52.6477	20.7464	63.7532	27.7058	33.4727	39.4991	63.0385	75.3461	168.306	32.8722	47.4214	33.2771
ANP32E	120.97	190.913	163.757	49.0397	125.154	165.569	223.678	159.95	103.515	163.387	137.332	123.627	115.136	121.699	117.9	127.544	109.488	97.4605	159.374	111.387	115.479	72.2054	77.3614	118.829	104.752	144.975	106.064	136.9	102.305	113.991	107.228	101.173	136.286	235.758	151.087	111.527	121.969	171.105	32.4163	88.2167	136.55	84.4786	98.7477	124.076	96.2755	116.784	130.466	126.005	93.9589
ANPEP	27.0828	2.72733	34.7598	16.3466	17.4265	18.9888	3.85651	20.863	19.7172	14.8534	22.7084	27.3905	7.16963	13.0859	14.479	3.44715	15.9519	12.3542	10.0754	27.1643	13.3245	21.1907	9.43432	10.2586	19.3986	10.6824	9.45126	33.0298	15.892	5.69953	11.0926	22.3175	17.0144	30.8376	18.6527	25.311	31.5622	45.3355	9.07657	11.1197	7.91594	4.78181	15.7996	4.00245	16.7436	46.9426	33.3105	21.6783	6.85117
ANTKMT	14.4441	8.182	7.72441	0	14.2581	9.32785	7.71303	10.4315	12.3233	0	14.0576	5.92227	11.8088	15.7031	11.8934	11.4905	7.97597	11.6678	10.0754	8.5782	12.4362	11.7726	18.8686	19.6623	10.8632	10.6824	15.7521	9.99587	13.9055	19.9483	9.2438	1.48784	6.7147	6.96333	5.59582	18.1923	16.5835	6.58097	10.3732	18.5329	5.93695	9.56362	0	15.0092	0	8.01459	5.69784	2.70979	9.78738
ANTXR2	9.02759	13.6367	20.0835	8.17329	9.50538	10.9935	23.1391	5.21576	14.7879	14.8534	17.3016	24.4294	10.1218	9.16013	10.8592	17.2357	9.42615	10.2951	25.6465	19.7558	10.6596	7.06357	11.3212	12.8232	10.0873	6.10421	8.40112	8.25746	8.93924	15.6737	12.9413	14.8784	24.7533	27.8533	7.46109	11.8645	8.02429	18.2805	1.29665	13.3437	13.8529	6.37574	7.89982	14.0086	4.18589	61.8269	10.5191	17.6137	15.6598
ANTXRLP1	0	5.45467	3.08976	0	2.37634	1.66569	0	1.73859	0	0	3.24406	5.18199	5.06092	2.61718	2.06842	2.2981	5.80071	2.74537	6.41161	2.46948	0	6.27873	0.943432	0	2.32783	4.57816	7.35098	0.434603	2.97975	1.42488	0	0.743918	5.29209	3.97904	1.86527	1.58194	0.534953	2.19366	1.29665	2.96527	3.95797	6.37574	0	7.00428	0	4.57977	1.60708	12.1941	4.89369
ANXA1	4256.51	2713.7	3190.18	2746.22	3699.18	3838.74	3073.64	2524.43	2997.02	3119.2	2385.46	3448.98	1592.08	2397.34	2140.82	2183.19	2949.66	3711.05	2157.97	2377.2	3931.61	4151.02	2916.15	3161.36	3824.62	2716.37	1959.56	6177.89	2936.04	2361.03	2542.04	1750.44	2443.24	3622.92	1395.22	2622.85	3647.84	4808.49	7846.04	1917.04	3758.09	2744.76	2144.8	2319.42	3302.67	2244.09	4898.24	3033.61	3180.9
ANXA11	65.9014	65.456	52.526	32.6931	59.4086	67.2937	77.1303	34.7717	66.5456	44.5601	82.1828	73.2881	53.1396	54.9608	44.9882	41.3658	56.5569	53.5347	76.9394	96.4397	39.0852	51.7995	35.8504	64.1162	48.1085	53.4118	53.5572	43.4603	56.6152	27.0727	73.9504	60.2574	60.6599	84.5547	67.1498	41.1304	88.2672	83.3589	27.2297	51.8922	47.4956	35.0666	55.2987	64.0391	54.4166	266.771	31.8495	47.4214	36.2133
ANXA2	3713.05	1041.84	2713.59	2264	3384.71	2724.06	1114.53	2420.11	2432.61	980.321	1605.81	1277.73	1797.05	2135.62	2017.75	1637.39	2008.5	4267.67	867.4	1791.02	3067.3	3619.69	2168.01	1620.86	3251.98	2460	1740.08	5036.18	2442.4	2321.13	1316.32	935.849	1098.59	473.506	1057.61	2417.2	3472.91	3439.65	5554.86	1925.94	1638.6	2065.74	1816.96	1840.12	2205.97	825.503	4573.32	1575.74	3443.2
ANXA2P3	2.70828	0	0.772441	0	1.58423	0.333137	0	1.73859	2.46465	0	0	0	0.843486	1.30859	2.58553	0	0.725089	2.74537	0	1.03978	0.888299	2.35452	3.77373	0	4.65566	0	1.05014	3.91143	0	1.42488	1.84876	0	0.682851	0	0	4.74581	1.60486	0.731218	0	0.741316	0	1.59394	0	0	0	0	2.48367	1.3549	2.93621
ANXA2R	44.2352	95.4566	66.4299	89.9062	45.1505	41.9753	80.9868	109.531	49.2931	89.1201	44.3354	88.8341	101.64	105.996	136.516	137.886	82.6601	41.1805	88.8466	72.2648	50.633	64.3569	107.551	89.7627	54.316	44.2555	176.424	39.1143	67.5409	153.887	97.0599	115.307	87.348	72.6176	93.2636	28.4749	40.1215	38.7546	71.3159	72.649	96.9703	111.576	110.597	124.076	87.9038	90.4504	49.5274	123.296	76.3416
ANXA3	123.678	916.384	156.033	882.715	224.961	977.425	863.859	50.419	199.637	631.267	575.279	514.497	35.8482	54.9608	83.2541	25.2791	485.084	270.419	652.153	94.2302	252.277	122.435	157.553	676.213	204.849	283.846	26.2535	278.146	151.967	75.5187	731.185	185.236	566.14	1355.86	322.692	185.878	150.857	1841.21	742.982	52.6335	783.678	97.2301	39.4991	65.0398	305.57	501.484	312.066	433.567	257.408
ANXA4	95.6924	57.274	78.0165	122.599	101.391	82.9512	88.6998	102.577	54.2224	59.4134	92.9963	66.6256	75.0703	87.6756	69.2922	60.8996	92.0863	96.0879	71.4437	76.9438	76.3937	102.029	71.7008	74.3748	63.6273	90.0371	67.209	86.9207	83.4329	92.6173	67.4797	58.7695	61.5135	121.361	44.7665	98.0802	77.0332	89.9399	173.751	93.4059	85.0963	74.915	59.2486	90.0551	62.7884	65.2617	90.5811	71.8095	68.5117
ANXA5	1230.46	602.741	1069.83	956.275	1262.63	1099.69	601.616	860.6	749.255	586.707	858.594	699.569	611.949	816.56	723.949	646.914	723.638	1299.93	469.88	804.791	906.953	1072.88	878.335	615.516	1081.66	1010.25	689.942	1435.06	969.411	746.638	566.645	497.681	538.883	452.616	568.908	1097.07	1452.4	1482.91	1048.99	774.676	696.603	741.18	924.279	790.483	745.089	445.382	1470.92	551.443	994.398
ANXA6	360.201	455.465	336.784	237.025	395.265	362.787	393.364	323.377	219.354	267.36	275.745	301.296	360.169	365.097	273.549	375.739	324.115	350.034	396.604	255.266	262.937	342.975	268.878	302.629	360.814	323.523	391.702	400.704	285.062	313.474	373.45	343.69	264.832	319.318	346.941	302.15	524.789	351.716	204.871	473.701	413.608	186.491	371.291	406.248	276.269	278.221	375.327	319.756	299.494
ANXA7	279.855	218.187	252.588	245.199	247.932	263.845	219.821	278.174	248.93	230.227	233.572	221.345	188.941	213.3	226.492	232.108	239.279	354.152	203.34	199.248	291.362	306.873	239.632	231.673	280.115	212.121	207.928	261.197	269.17	218.007	240.339	199.37	221.358	254.659	223.833	247.573	255.173	282.982	398.072	192.742	281.016	315.599	312.043	205.125	196.737	179.756	300.086	234.397	309.281
ANXA9	0	0	1.54488	0	0.792115	0	0	1.73859	7.39396	0	0	0	0.421743	0	0.517106	0	0	0	0	0.649863	0.888299	0	0.943432	0	0	3.0521	0	0	0.993249	0	0	0	1.3657	1.98952	1.86527	1.58194	0	0	0	0.741316	0	0	0	0	4.18589	0	1.02269	1.3549	0.978738
AOAH	601.237	90.002	353.778	196.159	640.821	174.564	88.6998	314.684	308.082	133.68	243.304	324.985	310.825	311.444	493.836	227.512	266.833	490.048	180.441	399.666	249.612	279.403	233.971	316.307	296.41	308.262	244.683	350.725	270.164	290.676	245.885	202.346	171.965	179.057	192.123	337.744	474.503	174.761	185.421	424.033	195.919	202.43	236.995	247.151	238.596	104.19	229.813	139.554	186.939
AOPEP	2.70828	5.45467	1.54488	8.17329	3.16846	2.99824	3.85651	3.47717	0	7.42668	2.1627	1.48057	1.68697	2.61718	1.55132	0	1.45018	0.686342	0	1.81962	0.888299	1.56968	2.8303	0.854883	0	1.52605	4.20056	2.17302	0.993249	0	1.84876	2.23175	1.70713	4.97381	0	1.58194	2.67476	2.19366	1.29665	2.96527	0	4.78181	7.89982	0	4.18589	2.28988	2.62977	2.70979	1.95748
AP1AR	6.31931	0	7.72441	16.3466	3.16846	9.32785	3.85651	5.21576	2.46465	7.42668	9.73217	5.18199	4.21743	1.30859	5.17106	3.44715	6.5258	4.11805	5.49567	5.7188	7.99469	9.41809	6.60402	4.27442	9.31132	18.3126	5.2507	6.95365	17.8785	8.54929	3.69752	5.20743	6.31637	2.98428	14.9222	7.11872	11.769	6.58097	3.88996	5.93053	9.89492	11.1576	23.6995	3.00184	8.37179	12.5944	7.45102	10.8392	8.80864
AP1B1	18.9579	10.9093	5.40709	16.3466	19.0108	11.3267	7.71303	6.95434	2.46465	7.42668	15.1389	4.4417	8.8566	6.54295	8.7908	9.19239	7.97597	11.6678	4.57972	7.53841	6.21809	7.84841	4.71716	5.98418	10.8632	12.2084	10.5014	6.08445	7.94599	2.84976	9.2438	5.20743	4.95067	3.97904	3.73054	16.6103	18.1884	9.50584	10.3732	8.15448	3.95797	3.18787	11.8497	6.00367	8.37179	9.15953	9.20421	6.77448	8.80864
AP1G1	12.6386	19.0913	23.1732	24.5199	15.8423	22.6533	7.71303	15.6473	9.85861	14.8534	36.766	26.6502	19.4002	30.0976	20.1671	13.7886	21.0276	25.3946	27.4783	14.5569	27.5373	16.4817	15.0949	23.0818	21.7264	21.3647	30.4541	26.0762	33.7705	14.2488	13.8657	20.0858	27.5417	19.8952	24.2485	20.5652	27.8176	32.1736	10.3732	23.7221	17.8109	11.1576	27.6494	18.011	4.18589	24.0438	25.275	23.0332	20.5535
AP1G2	25.2772	27.2733	46.3465	16.3466	11.0896	23.3196	26.9956	45.2032	34.5052	29.7067	31.3592	40.7156	32.4742	27.4804	28.9579	22.981	13.7767	15.7859	29.3102	28.464	17.766	23.5452	25.4727	27.3563	17.0707	25.9429	24.1532	25.6416	23.838	11.3991	29.5802	26.0371	28.9643	33.8219	20.518	24.52	27.2826	32.1736	15.5598	26.6874	11.8739	11.1576	27.6494	59.0361	41.8589	27.4786	34.041	28.4528	30.3409
AP1M1	32.4993	24.546	27.8079	0	37.2294	23.9859	23.1391	24.3402	24.6465	29.7067	34.6033	29.6114	16.448	28.789	33.6119	17.2357	36.9795	26.7673	20.1508	24.9548	19.5426	13.3423	17.9252	28.2111	27.934	30.521	26.2535	29.9876	22.8447	17.0986	30.5045	29.7567	23.4445	29.8428	27.9791	41.1304	37.9817	26.3239	18.1531	19.2742	9.89492	22.3151	31.5993	30.0184	16.7436	45.7977	24.9828	21.6783	34.2558
AP1M2	2.70828	0	4.63465	8.17329	3.16846	1.66569	0	1.73859	2.46465	7.42668	2.1627	2.22085	7.16963	6.54295	1.55132	6.89429	1.45018	1.37268	9.15945	3.89918	2.6649	0	4.71716	2.56465	0.775943	1.52605	1.05014	2.17302	0	0	4.6219	5.20743	4.83686	5.96857	0	2.37291	2.67476	3.65609	3.88996	6.67185	3.95797	4.78181	0	3.00184	4.18589	1.14494	1.31489	1.3549	4.89369
AP1S1	0.902759	2.72733	0	0	2.37634	1.66569	7.71303	0	7.39396	0	0	1.48057	1.26523	3.92577	0.517106	3.44715	1.45018	0.686342	2.74783	1.03978	0.888299	0	0.943432	2.56465	1.55189	1.52605	0	2.17302	0.993249	0	0.92438	1.48784	0.796659	0.994761	0	2.37291	2.13981	1.46244	2.59331	0.741316	1.97898	1.59394	0	0	0	2.28988	2.92197	0	0.978738
AP1S2	202.218	109.093	182.296	147.119	201.989	117.264	100.269	227.755	271.112	141.107	135.169	180.629	214.667	240.781	221.321	210.276	197.224	239.533	124.568	318.693	219.41	156.183	273.595	246.206	143.549	256.377	205.827	113.431	253.278	213.732	145.128	177.053	169.916	139.267	179.066	114.691	143.367	100.908	189.311	191.26	102.907	298.066	142.197	160.098	159.064	186.626	160.124	151.748	165.407
AP1S3	0	2.72733	0	0	2.37634	0.333137	3.85651	1.73859	4.92931	0	4.32541	0	0.421743	2.61718	1.03421	3.44715	0	2.74537	0.915945	2.33951	1.7766	2.35452	3.77373	1.70977	0.775943	1.52605	0	1.30381	0	0	0	0.743918	2.21927	1.98952	1.86527	5.53678	1.06991	0.731218	1.29665	2.22395	1.97898	1.59394	0	2.00122	0	1.14494	1.31489	2.70979	3.91495
AP2A1	2.70828	0	0.772441	0	0	0.333137	0	1.73859	0	0	1.08135	0.740284	0	0	0.517106	0	0	0.686342	2.74783	1.03978	0.888299	0	0.943432	1.70977	0	3.0521	1.05014	1.30381	0	0	0	0.743918	0.512138	0	1.86527	0.790969	1.60486	0	0	0	0	1.59394	0	0	0	0	0.584394	1.3549	0.978738
AP2A2	6.31931	2.72733	5.40709	0	7.92115	5.66333	0	6.95434	2.46465	0	3.24406	2.96114	5.48266	1.30859	1.55132	0	5.07562	8.2361	2.74783	4.67902	7.10639	2.35452	0.943432	3.41953	10.0873	4.57816	6.30084	6.51905	2.97975	5.69953	3.69752	1.48784	3.01592	2.98428	3.73054	3.95485	6.41944	4.38731	2.59331	8.15448	3.95797	4.78181	3.94991	6.00367	4.18589	19.464	5.11345	0	3.91495
AP2B1	23.4717	32.728	38.622	8.17329	26.1398	31.9812	50.1347	26.0788	19.7172	14.8534	30.2779	19.9877	31.209	36.6405	20.6842	37.9186	21.0276	27.4537	21.9827	20.1458	26.649	26.6846	37.7373	21.3721	26.3821	38.1513	26.2535	37.3759	17.8785	25.6479	27.7314	26.7811	20.0303	35.8114	33.5749	37.9665	50.8205	35.8297	20.7464	32.6179	29.6848	17.5333	19.7495	31.019	4.18589	27.4786	44.1218	27.0979	26.4259
AP2M1	154.372	76.3653	132.86	81.7329	125.154	111.934	73.2737	81.7136	61.6163	44.5601	97.3217	92.5355	81.3964	124.316	101.87	96.5201	101.512	134.523	82.435	126.723	98.6012	105.954	86.7957	78.6493	113.288	97.6673	105.014	127.773	96.3451	85.4929	106.304	88.5263	79.4952	129.319	98.8594	121.809	168.51	141.125	73.9092	95.6298	59.3695	81.2907	94.7978	105.064	100.461	147.697	116.294	82.6487	90.0439
AP2S1	238.328	111.821	169.165	163.466	262.19	146.247	73.2737	90.4065	113.374	103.973	208.701	137.693	156.467	164.882	205.291	153.973	181.272	268.36	100.754	181.182	163.447	221.325	177.365	173.541	218.816	186.178	202.677	179.926	188.717	159.587	149.75	148.04	128.319	143.246	134.3	234.127	285.13	198.891	224.321	197.931	87.0753	175.333	134.297	147.09	163.25	80.1459	156.472	111.102	166.385
AP3B1	33.4021	46.3647	25.4906	8.17329	40.3979	36.9782	34.7086	31.2946	36.9698	44.5601	37.8473	28.1308	28.6785	41.8749	30.5093	36.7696	30.4537	35.6898	36.6378	33.9229	36.4203	43.1662	28.303	34.1953	35.6934	28.995	32.5543	39.1143	33.7705	34.1972	36.0508	41.6594	33.858	24.869	39.1707	41.9214	49.7506	37.2921	18.1531	38.5485	39.5797	25.503	39.4991	27.0165	16.7436	26.3337	32.8722	25.743	33.2771
AP3D1	3.61103	2.72733	1.54488	16.3466	4.75269	4.33079	0	5.21576	4.92931	22.28	4.32541	4.4417	4.21743	5.23436	5.17106	4.59619	3.62544	4.80439	1.83189	5.58882	5.32979	7.84841	5.66059	1.70977	3.87972	4.57816	1.05014	8.69207	3.97299	4.27464	5.54628	5.20743	3.24354	0.994761	5.59582	4.74581	11.769	8.77462	1.29665	4.4479	5.93695	0	7.89982	4.00245	0	26.3337	4.52905	5.41959	6.85117
AP3M1	40.6241	19.0913	45.574	24.5199	46.7348	37.9777	34.7086	26.0788	24.6465	22.28	45.4168	30.3516	35.8482	36.6405	37.7487	43.6639	29.0035	43.9259	32.0581	22.3553	44.415	36.1027	29.2464	32.4856	50.4363	41.2034	48.3065	71.7095	38.7367	34.1972	32.3533	28.2689	30.8421	45.759	42.9013	37.9665	45.471	41.6795	27.2297	34.1006	39.5797	14.3454	71.0984	37.0226	25.1154	29.7685	58.1472	44.7116	41.107
AP3M2	1.80552	8.182	11.5866	0	7.92115	7.32902	7.71303	20.863	4.92931	14.8534	5.40676	13.3251	7.16963	7.85154	8.2737	8.04334	13.0516	5.49073	16.487	8.44822	6.21809	4.70904	10.3777	5.98418	3.87972	7.63026	22.0529	5.21524	5.95949	12.8239	12.0169	6.69526	14.3968	16.9109	7.46109	3.16388	3.20972	2.19366	0	10.3784	9.89492	6.37574	15.7996	11.0067	33.4871	13.7393	9.6425	17.6137	13.7023
AP3S1	50.5545	60.0013	66.4299	98.0794	58.6165	64.6286	80.9868	31.2946	66.5456	96.5468	65.9625	49.599	45.97	51.035	40.8514	37.9186	63.0827	61.7708	70.5277	56.0182	44.415	57.2934	46.2282	61.5516	67.5071	65.6202	38.8552	77.794	59.5949	41.3216	63.7822	54.306	76.3655	111.413	50.3623	48.2491	52.9603	100.177	129.665	34.8419	69.2645	74.915	51.3488	49.03	75.3461	93.8852	76.1173	51.4861	54.8093
AP3S2	0	0	0	0	0.792115	1.99882	0	0	0	0	0	0	0	0	0.517106	0	0.725089	0.686342	0.915945	0.129973	0	1.56968	1.88686	0	0	0	0	0.434603	2.97975	0	0.92438	0	0.569042	0.994761	0	0.790969	1.06991	0	1.29665	1.48263	1.97898	0	0	0	4.18589	0	0.730493	0	0.978738
AP4B1	22.569	16.364	15.4488	32.6931	18.2186	15.6575	15.4261	15.6473	19.7172	7.42668	11.8949	17.0265	9.27835	19.6289	13.4448	8.04334	7.97597	15.7859	17.403	12.3474	15.9894	14.912	23.5858	17.0977	14.7429	0	12.6017	20.861	28.8042	14.2488	12.9413	27.525	16.1039	16.9109	9.32636	10.2826	14.4437	20.4741	15.5598	14.085	7.91594	15.9394	15.7996	13.008	25.1154	19.464	16.5091	8.12938	8.80864
AP4E1	5.41655	2.72733	1.54488	8.17329	4.75269	3.99765	15.4261	0	4.92931	0	1.08135	2.22085	2.9522	0	5.68817	3.44715	5.80071	4.80439	0.915945	3.11934	2.6649	9.41809	1.88686	0.854883	3.10377	1.52605	2.10028	4.34603	4.96624	7.12441	2.77314	0.743918	4.09711	1.98952	1.86527	0	3.74467	5.11853	2.59331	3.70658	7.91594	4.78181	3.94991	1.00061	0	9.15953	4.82125	2.70979	2.93621
AP4M1	3.61103	2.72733	9.26929	8.17329	4.75269	1.99882	0	5.21576	2.46465	0	1.08135	7.40284	3.79569	9.16013	4.65395	3.44715	4.35053	8.2361	4.57972	2.59945	7.10639	3.13936	9.43432	1.70977	6.98349	6.10421	3.15042	6.08445	1.9865	4.27464	5.54628	7.43918	3.47116	2.98428	5.59582	6.32775	6.41944	5.84975	0	8.15448	3.95797	4.78181	0	4.00245	4.18589	2.28988	8.47371	2.70979	4.89369
AP4S1	2.70828	8.182	6.95197	8.17329	4.75269	4.99706	7.71303	6.95434	9.85861	0	5.40676	2.22085	6.74789	1.30859	5.68817	12.6395	7.25089	2.05903	5.49567	3.89918	5.32979	7.06357	11.3212	7.69395	6.20754	1.52605	5.2507	5.21524	5.95949	8.54929	5.54628	5.95135	8.19421	4.97381	9.32636	6.32775	3.74467	4.38731	7.77992	10.3784	3.95797	7.96968	7.89982	6.00367	4.18589	5.72471	6.13614	10.8392	5.87243
AP5B1	8.12483	5.45467	5.40709	0	5.5448	6.66275	3.85651	6.95434	14.7879	14.8534	9.73217	14.8057	3.37394	3.92577	5.68817	4.59619	3.62544	6.17708	8.2435	8.5782	9.77129	9.41809	2.8303	5.98418	6.20754	7.63026	0	8.25746	10.9257	4.27464	9.2438	4.46351	12.2344	12.9319	1.86527	8.70066	14.9787	10.2371	1.29665	5.93053	1.97898	4.78181	7.89982	2.00122	16.7436	40.073	4.82125	6.77448	0.978738
AP5M1	27.0828	32.728	22.4008	40.8664	15.0502	35.6457	38.5651	33.0331	24.6465	29.7067	29.1965	25.1697	31.209	19.6289	30.5093	34.4715	34.0792	24.022	31.1421	17.6763	33.7554	20.4059	40.5676	35.0502	28.7099	21.3647	27.3036	34.7683	30.7907	37.0469	32.3533	36.452	31.5819	33.8219	46.6318	38.7575	21.9331	35.8297	28.5264	32.6179	49.4746	17.5333	19.7495	36.022	46.0448	22.8988	29.8041	35.2273	37.1921
AP5S1	15.3469	13.6367	3.08976	16.3466	15.0502	13.9918	7.71303	8.69293	2.46465	14.8534	22.7084	14.8057	16.8697	10.4687	16.5474	12.6395	17.4021	20.5903	15.5711	12.2174	4.4415	5.49389	11.3212	15.3879	13.967	12.2084	15.7521	9.12667	5.95949	11.3991	16.6388	24.5493	12.1206	13.9267	33.5749	28.4749	23.003	16.818	6.48326	33.3592	7.91594	7.96968	11.8497	17.0104	8.37179	11.4494	5.69784	6.77448	14.6811
AP5Z1	15.3469	19.0913	10.0417	8.17329	6.33692	10.6604	15.4261	6.95434	2.46465	0	14.0576	8.88341	11.3871	5.23436	10.8592	3.44715	7.25089	10.2951	9.15945	7.79836	9.77129	4.70904	8.49089	8.54883	11.6391	7.63026	4.20056	11.7343	8.93924	7.12441	7.39504	8.92702	9.16158	7.95809	16.7874	7.11872	16.5835	9.50584	7.77992	9.63711	9.89492	12.7515	11.8497	15.0092	4.18589	13.7393	9.4964	6.77448	4.89369
APAF1	18.0552	27.2733	13.1315	8.17329	20.595	20.6545	0	12.1701	2.46465	14.8534	15.1389	13.3251	6.32615	11.7773	16.0303	8.04334	12.3265	19.2176	8.2435	7.01852	9.77129	12.5575	13.208	26.5014	17.8467	22.8908	11.5515	13.9073	31.784	11.3991	19.412	11.9027	9.50301	10.9424	24.2485	26.8929	34.237	15.3556	6.48326	11.1197	9.89492	14.3454	15.7996	7.00428	16.7436	17.1741	13.0028	16.2588	17.6173
APBA2	1.80552	0	0	0	2.37634	3.66451	0	1.73859	0	0	2.1627	4.4417	1.26523	1.30859	2.58553	1.14905	2.17527	2.05903	0	1.68964	0.888299	1.56968	0.943432	2.56465	1.55189	4.57816	4.20056	0.434603	1.9865	4.27464	7.39504	15.6223	2.10546	2.98428	7.46109	0.790969	1.06991	0.731218	0	1.48263	0	4.78181	3.94991	5.00306	4.18589	0	1.60708	4.06469	1.95748
APBA3	9.93034	8.182	3.8622	0	1.58423	4.99706	7.71303	5.21576	2.46465	0	4.32541	3.70142	6.74789	2.61718	5.68817	1.14905	3.62544	6.86342	5.49567	4.02915	6.21809	6.27873	7.54745	2.56465	4.65566	3.0521	4.20056	3.04222	2.97975	9.97417	4.6219	5.20743	5.17829	4.97381	7.46109	7.90969	3.20972	1.46244	3.88996	5.18922	1.97898	6.37574	0	4.00245	0	8.01459	4.96735	5.41959	4.89369
APBB1	2.70828	10.9093	3.08976	0	3.96057	7.9953	15.4261	5.21576	4.92931	0	7.56947	11.1043	7.16963	3.92577	17.0645	12.6395	12.3265	4.80439	9.15945	7.40844	3.5532	5.49389	16.0383	5.98418	4.65566	3.0521	11.5515	2.17302	9.93249	18.5235	12.9413	15.6223	10.7549	9.94761	11.1916	3.95485	4.27962	3.65609	1.29665	5.93053	3.95797	6.37574	3.94991	18.011	4.18589	29.7685	2.33758	12.1941	7.82991
APBB1IP	79.4428	49.092	54.8433	16.3466	113.272	73.6234	34.7086	22.6016	51.7577	96.5468	86.5082	57.0019	82.6616	53.6522	69.8093	51.7072	63.8078	83.7337	78.7712	68.6256	46.1915	73.775	54.719	57.2772	70.6108	82.4068	58.8079	64.7559	76.4801	64.1197	68.4041	66.2087	64.3587	85.5494	83.9372	94.9163	114.48	71.6594	40.1962	87.4753	33.6427	28.6908	67.1484	63.0385	79.532	83.5807	42.6608	42.0018	48.9369
APBB2	0	0	0.772441	0	0	1.33255	0	0	4.92931	0	3.24406	0.740284	0.421743	1.30859	0	0	0	2.05903	0	0.259945	0	0.784841	0.943432	0.854883	0	0	0	0.434603	0	0	0	1.48784	0.739755	0	0	3.16388	0	0	1.29665	0	0	0	3.94991	0	0	0	0.438296	0	0
APBB3	1.80552	2.72733	1.54488	0	2.37634	1.33255	0	1.73859	0	0	4.32541	5.92227	0.843486	3.92577	3.10264	1.14905	4.35053	2.05903	0	1.94959	2.6649	2.35452	2.8303	1.70977	1.55189	1.52605	0	0.869207	3.97299	1.42488	1.84876	1.48784	4.15401	0	1.86527	1.58194	1.06991	2.19366	2.59331	1.48263	1.97898	0	3.94991	2.00122	0	2.28988	4.38296	1.3549	2.93621
APC	3.61103	5.45467	3.08976	8.17329	4.75269	4.66392	0	1.73859	12.3233	0	4.32541	5.92227	4.21743	6.54295	7.75659	8.04334	4.35053	5.49073	6.41161	10.2678	3.5532	3.9242	5.66059	4.27442	4.65566	3.0521	4.20056	5.64984	4.96624	7.12441	10.1682	11.1588	6.43018	8.95285	3.73054	6.32775	6.95439	10.2371	5.18661	5.93053	1.97898	4.78181	3.94991	10.0061	0	13.7393	3.36027	5.41959	3.91495
APCDD1	0	0	5.40709	0	2.37634	0.666275	0	1.73859	0	0	0	2.96114	1.68697	0	0.517106	5.74524	0.725089	0	0.915945	1.81962	4.4415	2.35452	0.943432	2.56465	1.55189	0	4.20056	0.869207	2.97975	1.42488	2.77314	3.71959	0.967372	4.97381	0	3.16388	1.06991	0	0	3.70658	3.95797	1.59394	3.94991	1.00061	0	0	0.584394	1.3549	1.95748
APEH	31.5966	30.0007	25.4906	40.8664	31.6846	24.9853	46.2782	19.1244	41.8991	22.28	31.3592	24.4294	24.0394	35.3319	23.7869	29.8753	25.3781	31.5717	31.1421	28.334	28.4256	29.0391	23.5858	23.0818	22.5024	24.4168	37.805	23.4686	32.7772	35.622	33.2777	29.0128	26.4036	18.9005	31.7096	30.0568	27.2826	25.5926	24.6364	29.6527	15.8319	23.909	19.7495	27.0165	46.0448	56.1021	24.9828	29.8077	24.4685
APEX1	126.386	226.369	152.943	57.213	130.699	134.254	169.687	245.141	135.556	126.253	179.504	174.707	235.754	196.289	224.424	220.617	219.702	140.7	174.03	192.49	159.006	152.259	231.141	194.913	137.342	204.491	241.532	111.258	170.839	279.277	193.195	213.505	161.665	176.073	201.449	166.103	102.711	115.533	165.972	172.727	150.403	181.709	244.894	205.125	179.993	174.031	130.174	223.558	197.705
APEX2	52.36	27.2733	44.8016	32.6931	40.3979	39.3102	23.1391	24.3402	14.7879	29.7067	35.6846	28.1308	26.1481	30.0976	29.9922	37.9186	24.653	28.14	35.7218	21.9654	40.8618	36.8875	29.2464	29.9209	39.5731	47.3076	30.4541	39.5489	29.7975	32.7723	29.5802	34.9642	29.3057	25.8638	46.6318	37.9665	49.2157	35.0985	25.9331	36.3245	31.6638	19.1272	43.449	42.0257	37.673	24.0438	43.3913	27.0979	29.3621
APH1A	37.9159	32.728	33.9874	24.5199	42.7742	23.9859	38.5651	27.8174	24.6465	29.7067	34.6033	36.2739	36.2699	27.4804	38.2659	33.3224	33.3541	37.0625	29.3102	52.119	31.9788	25.1149	29.2464	30.7758	29.4858	51.8858	34.6546	29.553	37.7434	28.4976	32.3533	32.7324	29.4195	29.8428	33.5749	37.9665	35.8419	42.4107	29.823	34.1006	29.6848	23.909	39.4991	25.0153	25.1154	79.001	48.943	17.6137	32.2984
APH1B	61.3876	38.1827	48.6638	65.3863	59.4086	77.621	42.4216	81.7136	39.4345	66.8401	51.9049	45.1573	36.6916	39.2577	38.783	42.5148	35.5293	45.9849	38.4697	56.2782	52.4096	51.7995	45.2847	42.7442	73.7146	62.5681	52.507	86.486	44.6962	42.7464	76.7235	36.452	51.4414	66.649	41.036	60.9046	66.8691	118.457	137.445	28.9113	67.2855	49.412	27.6494	26.0159	50.2307	46.9426	63.5529	50.1312	65.5755
API5	56.8738	95.4566	93.4654	49.0397	59.4086	74.9559	131.121	139.087	61.6163	59.4134	63.7998	54.0407	66.6354	66.7381	73.9462	99.9672	70.3336	79.6156	58.6205	39.3817	72.8405	72.2054	56.6059	70.1004	55.8679	48.8337	64.0586	79.0978	58.6017	52.7206	68.4041	45.379	57.3026	61.6752	78.3414	66.4414	52.9603	62.8848	73.9092	74.1316	98.9492	52.5999	122.447	74.0453	100.461	58.392	109.72	89.4232	107.661
APIP	68.6097	68.1833	57.1606	106.253	54.6559	58.6322	53.9912	60.8505	69.0103	44.5601	48.6609	51.0796	48.9222	51.035	65.6725	68.9429	64.5329	68.6342	43.0494	52.8989	79.9469	63.5721	81.1351	55.5674	82.25	62.5681	66.1588	61.2791	54.6287	66.9694	48.9921	48.3547	69.4801	67.6437	41.036	63.2775	60.4497	71.6594	97.2489	60.788	65.3065	106.794	35.5492	68.0416	46.0448	60.6819	55.2252	46.0665	85.1502
APLF	2.70828	2.72733	2.31732	8.17329	2.37634	2.33196	0	6.95434	4.92931	0	3.24406	2.22085	1.26523	2.61718	2.06842	1.14905	3.62544	6.17708	0.915945	1.81962	2.6649	3.13936	1.88686	2.56465	4.65566	1.52605	2.10028	1.73841	1.9865	1.42488	5.54628	2.23175	2.6176	0.994761	1.86527	2.37291	1.60486	2.19366	7.77992	1.48263	3.95797	3.18787	0	2.00122	4.18589	1.14494	1.16879	2.70979	2.93621
APLP2	241.037	49.092	130.543	57.213	287.538	152.244	77.1303	76.4978	110.909	66.8401	161.121	123.627	77.6007	108.613	102.387	95.371	126.165	195.607	92.5104	159.087	160.782	162.462	89.626	101.731	154.413	148.027	70.3594	219.475	231.427	82.6431	80.4211	72.1601	100.664	75.6018	154.818	217.516	311.878	144.781	59.646	103.043	73.2224	73.3211	106.648	91.0557	125.577	235.858	199.717	88.0683	122.342
APMAP	73.1234	158.185	80.3339	106.253	112.48	146.58	138.834	22.6016	56.687	178.24	122.193	161.382	55.2483	54.9608	45.5053	31.0243	92.0863	77.5566	159.374	69.7953	90.6065	47.0904	50.0019	142.766	63.6273	80.8807	34.6546	75.1864	67.5409	41.3216	132.186	119.771	136.229	273.559	110.051	51.413	116.62	216.441	57.0527	80.0622	134.571	44.6302	27.6494	87.0532	62.7884	299.975	78.1627	77.2291	64.5967
APOA1	0	2.72733	0.772441	0	0	0.333137	0	1.73859	0	0	0	0.740284	1.26523	1.30859	0.517106	0	0.725089	0.686342	0.915945	0.389918	1.7766	0	3.77373	0.854883	0.775943	0	0	0	0.993249	0	0	0	0.796659	0.994761	0	0	0	0	0	0	1.97898	1.59394	0	1.00061	0	0	0.438296	1.3549	0
APOBEC2	0	0	0.772441	0	0	0.333137	0	3.47717	0	0	0	1.48057	0	2.61718	0.517106	1.14905	0	0	0.915945	0.909809	0.888299	0.784841	0	1.70977	0	0	1.05014	0	0	1.42488	0	0	0.682851	0	1.86527	0.790969	0.534953	0.731218	0	1.48263	1.97898	1.59394	0	1.00061	4.18589	1.14494	0.730493	0	0.978738
APOBEC3A	785.4	130.912	305.887	212.505	510.914	249.187	154.261	822.351	199.637	319.347	829.397	504.874	141.706	193.671	109.626	83.8806	418.376	495.539	315.085	341.438	747.948	430.878	94.3432	419.748	266.924	503.597	134.418	299.876	148.987	101.167	187.649	142.088	336.304	173.088	124.973	826.563	256.777	360.491	330.646	273.546	567.969	146.642	161.946	252.154	527.423	259.902	1017.87	367.177	263.281
APOBEC3B	0	16.364	0.772441	0	3.16846	4.66392	3.85651	0	0	0	4.32541	2.96114	0	0	2.58553	0	0.725089	0	1.83189	1.94959	2.6649	0.784841	0.943432	2.56465	3.10377	0	1.05014	0.434603	0.993249	1.42488	2.77314	2.23175	0.739755	5.96857	1.86527	3.16388	3.74467	2.19366	0	0	0	0	0	4.00245	0	3.43483	8.76591	0	0.978738
APOBEC3C	172.427	267.279	324.425	171.639	197.237	236.528	424.216	424.215	216.89	155.96	387.124	182.85	346.251	372.948	241.489	357.354	172.571	121.482	272.952	274.762	185.654	137.347	243.405	203.462	165.276	288.424	281.438	188.618	152.96	275.002	208.91	278.969	186.703	161.151	195.854	302.941	156.206	135.275	92.0623	378.813	249.352	219.963	304.143	420.257	297.198	137.393	212.866	245.236	214.344
APOBEC3D	9.02759	21.8187	6.17953	8.17329	9.50538	7.32902	15.4261	10.4315	7.39396	22.28	23.7897	11.8445	15.6045	15.7031	11.3763	20.6829	10.1512	3.43171	14.6551	11.6975	7.99469	7.06357	5.66059	7.69395	3.87972	9.15631	15.7521	3.47683	9.93249	27.0727	7.39504	14.1344	9.67372	5.96857	9.32636	11.8645	2.13981	2.92487	0	10.3784	3.95797	6.37574	11.8497	18.011	12.5577	5.72471	5.40564	6.77448	1.95748
APOBEC3F	11.7359	21.8187	16.2213	0	12.6738	9.99412	15.4261	17.3859	17.2526	7.42668	28.1152	9.62369	16.8697	17.0117	25.3382	27.5772	16.677	7.54976	15.5711	14.167	22.2075	14.912	16.0383	14.533	7.75943	15.2605	14.702	10.8651	11.919	9.97417	13.8657	17.1101	10.1859	7.95809	11.1916	17.4013	11.234	13.8932	11.6699	23.7221	17.8109	11.1576	35.5492	26.0159	0	12.5944	15.1942	16.2588	11.7449
APOBEC3G	123.678	204.55	150.626	138.946	144.957	130.257	212.108	238.186	145.415	163.387	217.352	125.848	239.972	243.398	185.124	196.487	142.842	113.933	250.053	128.543	123.474	110.663	190.573	205.172	109.408	163.288	170.123	119.081	131.109	252.204	196.893	218.712	142.602	162.146	130.569	194.578	74.3585	100.177	219.134	302.457	261.226	226.339	205.395	273.167	154.878	97.32	144.345	178.846	147.789
APOBEC3H	6.31931	5.45467	6.17953	8.17329	4.75269	4.99706	7.71303	8.69293	2.46465	0	12.9762	4.4417	8.43486	7.85154	3.10264	6.89429	2.90035	2.74537	11.9073	5.97874	2.6649	3.13936	12.2646	9.40372	3.87972	9.15631	9.45126	1.30381	0.993249	12.8239	6.47066	10.4149	6.94232	9.94761	9.32636	3.16388	0.534953	3.65609	10.3732	8.15448	9.89492	7.96968	15.7996	14.0086	20.9295	8.01459	5.11345	4.06469	1.95748
APOBR	78.54	38.1827	39.3945	32.6931	83.1721	43.9741	15.4261	3.47717	49.2931	51.9867	49.7422	99.9384	46.8135	27.4804	39.8172	24.13	40.605	47.3576	68.6959	62.9068	39.9735	45.5208	36.7938	42.7442	51.9882	35.0992	13.6518	29.553	77.4734	38.4718	38.824	49.0986	65.1554	86.5442	65.2845	49.0401	120.899	108.22	10.3732	43.7377	21.7688	22.3151	19.7495	45.0275	29.3013	58.392	33.6027	10.8392	34.2558
APOC1	0.902759	0	2.31732	0	1.58423	0.333137	3.85651	3.47717	4.92931	0	0	0.740284	0.843486	0	1.03421	0	2.17527	2.05903	0	0.909809	1.7766	0	0	0.854883	0.775943	3.0521	5.2507	2.17302	0.993249	2.84976	4.6219	0	1.76403	5.96857	1.86527	0	0.534953	2.92487	2.59331	1.48263	3.95797	3.18787	3.94991	0	0	1.14494	0.876591	1.3549	0.978738
APOL1	13.5414	19.0913	25.4906	0	12.6738	13.9918	7.71303	13.9087	17.2526	0	29.1965	17.0265	19.8219	15.7031	16.0303	13.7886	13.7767	8.2361	30.2262	16.1166	19.5426	22.7604	6.60402	17.0977	13.191	12.2084	11.5515	11.7343	5.95949	19.9483	11.0926	26.7811	11.6085	10.9424	20.518	42.7123	14.4437	13.1619	2.59331	24.4634	17.8109	9.56362	11.8497	16.0098	29.3013	9.15953	21.9148	8.12938	14.6811
APOL2	29.791	43.6373	61.0228	16.3466	32.4767	36.312	77.1303	74.7592	44.3638	29.7067	42.1727	35.5336	50.1874	49.7264	41.3685	52.8562	27.5534	28.8264	62.2842	37.4321	53.2979	40.0269	39.6241	29.066	32.5896	38.1513	33.6045	39.5489	53.6354	49.8709	33.2777	53.5621	32.663	25.8638	39.1707	61.6956	33.1671	40.217	16.8565	47.4443	29.6848	23.909	39.4991	50.0306	25.1154	32.0584	49.5274	31.1626	36.2133
APOL3	46.0407	62.7287	83.4236	32.6931	20.595	31.9812	53.9912	78.2364	51.7577	29.7067	60.5557	44.417	74.6485	70.6639	80.1514	50.5581	45.6806	49.4166	54.0407	41.9812	39.9735	54.154	45.2847	42.7442	31.8137	65.6202	78.7605	34.7683	37.7434	47.0211	30.5045	38.6838	45.0113	24.869	50.3623	132.092	31.5622	25.5926	15.5598	80.8035	59.3695	38.2545	86.898	71.0434	50.2307	45.7977	35.648	54.1959	51.8731
APOL4	4.51379	0	4.63465	0	3.16846	1.33255	0	3.47717	2.46465	0	12.9762	0.740284	5.9044	9.16013	2.58553	2.2981	1.45018	2.05903	1.83189	2.8594	0.888299	4.70904	0	1.70977	0.775943	7.63026	1.05014	1.73841	0.993249	0	0.92438	2.97567	1.3657	1.98952	1.86527	21.3562	2.13981	5.84975	1.29665	1.48263	1.97898	1.59394	0	1.00061	0	0	1.31489	0	0.978738
APOL6	47.8462	49.092	54.8433	73.5596	45.1505	40.3096	57.8477	62.5891	41.8991	22.28	89.7522	59.2227	65.3702	68.0467	53.2619	48.26	53.6566	39.1215	77.8553	62.3869	44.415	50.2298	43.3979	47.8735	37.2453	51.8858	53.5572	34.7683	47.6759	51.2957	45.2946	61.7452	55.6524	32.8271	74.6109	94.1253	41.7263	32.1736	32.4163	97.8538	41.5587	30.2848	63.1985	64.0391	54.4166	65.2617	60.9231	47.4214	28.3834
APOLD1	0	2.72733	0	8.17329	0	0.333137	0	1.73859	0	7.42668	1.08135	0	0	0	0.517106	0	0	0	0.915945	0.389918	0.888299	0.784841	0	0.854883	0.775943	0	1.05014	0	0	0	1.84876	2.23175	1.47951	0	0	0	1.06991	0	1.29665	0.741316	1.97898	1.59394	0	2.00122	4.18589	1.14494	0.876591	0	0
APOM	4.51379	16.364	13.1315	0	10.2975	13.9918	11.5695	6.95434	19.7172	22.28	14.0576	14.8057	13.074	9.16013	8.7908	5.74524	5.80071	4.80439	10.9913	17.4163	7.10639	10.2029	12.2646	11.9684	13.191	1.52605	5.2507	3.91143	1.9865	14.2488	8.31942	8.1831	11.6085	8.95285	7.46109	8.70066	9.0942	9.50584	9.07657	9.63711	3.95797	9.56362	11.8497	9.00551	12.5577	11.4494	7.01273	9.48427	11.7449
APOO	23.4717	16.364	12.3591	8.17329	11.0896	11.3267	7.71303	17.3859	17.2526	22.28	9.73217	9.62369	10.9653	9.16013	17.5816	17.2357	18.1272	15.7859	10.9913	17.0264	10.6596	15.6968	18.8686	17.9525	13.191	18.3126	8.40112	15.2111	17.8785	17.0986	17.5632	21.5736	12.2913	9.94761	18.6527	10.2826	15.5136	8.0434	22.0431	16.309	17.8109	25.503	3.94991	19.0116	12.5577	11.4494	18.9928	13.549	12.7236
APOOL	17.1524	19.0913	10.0417	0	15.0502	14.658	3.85651	20.863	4.92931	0	18.383	6.66256	12.6523	13.0859	12.4105	11.4905	10.8763	10.9815	7.32756	7.66839	10.6596	12.5575	14.1515	5.98418	17.0707	9.15631	13.6518	10.8651	7.94599	5.69953	10.1682	6.69526	10.5273	6.96333	5.59582	9.49163	11.234	4.38731	11.6699	8.8958	7.91594	14.3454	11.8497	14.0086	12.5577	6.86965	14.3177	10.8392	9.78738
APP	25.2772	30.0007	31.6701	8.17329	40.3979	18.6557	30.8521	10.4315	17.2526	37.1334	28.1152	24.4294	22.7741	19.6289	13.9619	34.4715	23.2028	20.5903	32.0581	39.7716	46.1915	24.3301	26.4161	35.9051	34.1415	21.3647	32.5543	17.8187	38.7367	12.8239	35.1264	32.7324	27.8831	63.6647	54.0929	29.2659	36.9118	24.8614	18.1531	31.8766	31.6638	33.4727	7.89982	18.011	29.3013	51.5224	21.0382	28.4528	35.2346
APPBP2	6.31931	0	5.40709	0	5.5448	9.99412	15.4261	6.95434	27.1112	22.28	4.32541	4.4417	8.8566	2.61718	7.75659	5.74524	7.97597	6.17708	10.9913	7.01852	1.7766	2.35452	6.60402	6.83907	8.53537	12.2084	2.10028	7.38826	8.93924	7.12441	6.47066	8.1831	8.53564	6.96333	9.32636	6.32775	8.02429	3.65609	2.59331	6.67185	5.93695	6.37574	7.89982	4.00245	8.37179	17.1741	6.28224	4.06469	9.78738
APPL1	21.6662	27.2733	18.5386	16.3466	22.1792	22.3202	7.71303	6.95434	22.1819	22.28	29.1965	19.9877	27.835	22.246	23.7869	31.0243	23.9279	26.081	12.8232	23.5251	25.7607	14.912	19.8121	28.2111	26.3821	48.8337	21.0028	19.1225	17.8785	21.3732	27.7314	24.5493	21.3391	26.8585	37.3054	30.8478	23.003	17.5492	6.48326	22.9808	19.7898	11.1576	39.4991	27.0165	8.37179	24.0438	23.0836	29.8077	20.5535
APPL2	6.31931	2.72733	5.40709	8.17329	2.37634	4.66392	15.4261	0	4.92931	0	3.24406	8.14313	1.68697	2.61718	4.65395	3.44715	0	3.43171	6.41161	4.80899	2.6649	3.9242	2.8303	6.83907	7.75943	9.15631	4.20056	3.47683	4.96624	2.84976	5.54628	8.1831	6.14566	11.9371	5.59582	2.37291	2.13981	1.46244	3.88996	4.4479	7.91594	3.18787	3.94991	1.00061	4.18589	8.01459	4.67515	4.06469	4.89369
APRT	311.452	370.917	330.605	294.238	284.369	227.2	269.956	323.377	290.829	334.2	235.735	259.84	340.347	379.491	325.26	336.671	312.513	316.404	238.146	323.892	260.272	336.697	330.201	256.465	256.061	302.158	355.998	267.281	305.921	441.713	248.658	267.811	226.081	170.104	302.174	273.675	332.741	171.105	248.957	323.955	269.142	288.502	355.492	424.259	334.871	255.322	294.827	330.595	347.452
APTR	6.31931	13.6367	8.49685	40.8664	7.12903	5.99647	15.4261	3.47717	2.46465	0	8.65082	8.14313	5.06092	3.92577	3.10264	3.44715	9.42615	4.11805	6.41161	4.67902	6.21809	7.06357	8.49089	6.83907	7.75943	1.52605	7.35098	6.95365	6.95274	5.69953	11.0926	12.6466	7.62517	9.94761	11.1916	5.53678	3.20972	4.38731	10.3732	2.22395	9.89492	9.56362	0	3.00184	4.18589	5.72471	5.55174	2.70979	8.80864
APTX	31.5966	40.91	28.5803	24.5199	23.7634	37.3114	42.4216	33.0331	29.5758	7.42668	34.6033	18.5071	34.5829	36.6405	26.3724	25.2791	37.7046	44.6122	32.974	29.7637	23.9841	25.8997	18.8686	35.0502	34.1415	42.7295	32.5543	36.0721	29.7975	31.3474	24.9583	26.7811	29.8178	27.8533	39.1707	34.8026	33.1671	35.8297	42.7895	29.6527	29.6848	35.0666	39.4991	27.0165	16.7436	21.7539	44.8522	28.4528	50.8944
AQP10	0.902759	0	3.8622	0	2.37634	0.666275	0	0	0	0	1.08135	0.740284	2.53046	0	0.517106	3.44715	0.725089	0	1.83189	1.81962	1.7766	0	4.71716	0.854883	0	0	1.05014	0.434603	1.9865	0	0.92438	4.46351	0.512138	6.96333	1.86527	1.58194	1.06991	3.65609	1.29665	3.70658	0	0	0	1.00061	0	0	0.146099	0	0.978738
AQP11	0	0	0	0	0.792115	0.333137	0	0	0	0	0	0	0	1.30859	0	1.14905	0.725089	0	0	0.389918	0	0	0	0	2.32783	1.52605	0	0	0	0	0.92438	0.743918	0.341425	0	0	0	0.534953	0	0	0.741316	0	0	0	1.00061	0	1.14494	0.438296	0	0.978738
AQP3	12.6386	43.6373	8.49685	8.17329	10.2975	16.99	15.4261	22.6016	9.85861	44.5601	3.24406	20.728	28.2568	13.0859	16.5474	32.1734	21.7527	4.80439	20.1508	18.7161	7.99469	7.84841	16.9818	21.3721	6.20754	7.63026	40.9555	0.869207	15.892	28.4976	25.8826	22.3175	28.1107	17.9057	48.4971	3.95485	3.20972	2.92487	1.29665	20.0155	13.8529	30.2848	35.5492	19.0116	4.18589	65.2617	4.09076	39.292	13.7023
AQP9	251.87	84.5473	145.219	204.332	292.29	226.533	34.7086	106.054	246.465	111.4	197.887	196.916	41.3308	54.9608	36.1974	26.4281	189.248	372.684	259.212	109.827	324.229	215.831	36.7938	112.845	271.58	218.225	26.2535	282.492	311.88	37.0469	158.993	90.758	138.107	197.957	128.704	160.567	337.555	366.34	368.249	31.8766	126.655	27.0969	35.5492	18.011	167.436	201.51	367.73	130.07	200.641
AQR	22.569	10.9093	19.311	8.17329	29.3082	18.3226	26.9956	12.1701	14.7879	51.9867	18.383	16.2863	22.7741	26.1718	14.9961	11.4905	15.2269	17.8449	23.8146	13.5172	20.4309	23.5452	21.6989	25.6465	18.6226	25.9429	11.5515	19.5571	15.892	15.6737	20.3364	16.3662	18.5508	18.9005	20.518	21.3562	23.5379	18.2805	10.3732	16.309	13.8529	15.9394	39.4991	23.0141	8.37179	20.609	28.0509	14.9039	28.3834
ARAF	10.8331	21.8187	16.9937	16.3466	15.8423	20.9877	15.4261	10.4315	7.39396	14.8534	24.8711	24.4294	17.7132	14.3945	16.5474	22.981	15.2269	15.7859	18.3189	22.6152	15.9894	17.2665	14.1515	12.8232	22.5024	16.7866	10.5014	18.2533	18.8717	15.6737	11.0926	11.1588	16.5591	23.8743	26.1138	15.0284	24.0729	14.6244	14.2632	11.8611	13.8529	17.5333	19.7495	14.0086	8.37179	48.0876	16.0708	16.2588	16.6385
ARAP1	12.6386	8.182	11.5866	16.3466	12.6738	12.9924	7.71303	6.95434	12.3233	7.42668	11.8949	14.8057	13.4958	9.16013	9.82502	9.19239	10.8763	13.7268	17.403	16.7665	11.5479	13.3423	8.49089	14.533	6.20754	7.63026	1.05014	9.56127	14.8987	11.3991	12.0169	13.3905	11.6654	19.8952	22.3833	9.49163	20.8632	14.6244	5.18661	20.0155	9.89492	7.96968	31.5993	10.0061	8.37179	85.8706	10.2269	4.06469	8.80864
ARAP2	7.22207	2.72733	2.31732	8.17329	9.50538	9.32785	3.85651	3.47717	4.92931	14.8534	7.56947	16.2863	10.1218	10.4687	8.2737	8.04334	13.7767	6.17708	10.0754	9.74795	5.32979	8.63325	9.43432	11.1135	6.20754	4.57816	5.2507	5.21524	10.9257	7.12441	10.1682	11.9027	16.5591	12.9319	7.46109	3.95485	4.27962	8.0434	5.18661	10.3784	3.95797	11.1576	11.8497	13.008	0	20.609	8.61981	4.06469	8.80864
ARAP3	0	0	0.772441	0	0	1.66569	0	0	0	0	2.1627	0.740284	0.843486	1.30859	0.517106	0	0	1.37268	1.83189	2.59945	2.6649	0.784841	0	0	0.775943	0	1.05014	0.869207	0.993249	0	0.92438	2.23175	1.02428	0.994761	0	0.790969	0.534953	1.46244	0	0.741316	1.97898	1.59394	0	0	4.18589	2.28988	0.438296	2.70979	0
ARCN1	31.5966	30.0007	35.5323	32.6931	32.4767	34.9794	23.1391	34.7717	22.1819	29.7067	25.9525	27.3905	30.3655	15.7031	21.7185	35.6205	34.8043	24.022	32.0581	26.7744	30.2022	29.0391	20.7555	34.1953	33.3656	30.521	25.2034	42.1565	31.784	27.0727	24.0339	30.5007	31.5819	28.8481	33.5749	25.311	39.5865	28.5175	11.6699	38.5485	39.5797	19.1272	43.449	46.0281	41.8589	45.7977	35.7941	32.5175	28.3834
AREG	25.2772	27.2733	0.772441	40.8664	37.2294	15.6575	34.7086	0	0	66.8401	29.1965	199.136	2.10872	1.30859	2.58553	0	13.7767	10.9815	32.0581	16.3766	3.5532	14.1271	4.71716	76.0846	14.7429	19.8387	3.15042	15.6457	19.865	5.69953	152.523	85.5506	50.9862	20.89	27.9791	7.90969	24.0729	17.5492	36.3063	5.18922	37.6007	4.78181	3.94991	18.011	104.647	88.1605	15.6325	60.9703	9.78738
AREL1	4.51379	5.45467	10.8142	16.3466	9.50538	10.3273	7.71303	5.21576	7.39396	29.7067	12.9762	6.66256	6.32615	7.85154	8.7908	10.3414	6.5258	4.80439	10.0754	7.53841	7.10639	10.2029	4.71716	4.27442	3.87972	9.15631	8.40112	5.21524	9.93249	7.12441	10.1682	7.43918	9.67372	7.95809	7.46109	6.32775	9.0942	9.50584	6.48326	6.67185	7.91594	6.37574	0	10.0061	16.7436	24.0438	6.86663	9.48427	5.87243
ARF1	312.354	193.641	286.576	155.292	309.717	269.508	161.974	132.133	221.819	282.214	195.725	228.008	180.928	200.214	173.231	151.674	220.427	306.108	244.557	246.558	233.623	226.819	207.555	239.367	276.236	233.486	185.875	294.661	240.366	159.587	211.683	230.615	162.405	318.324	227.563	236.5	412.449	304.187	188.015	189.036	189.983	125.921	138.247	201.123	251.154	218.684	275.103	216.783	246.642
ARF3	46.9434	24.546	37.0772	8.17329	41.9821	34.9794	30.8521	15.6473	17.2526	29.7067	38.9287	22.2085	28.2568	44.4921	16.5474	34.4715	26.1032	38.4351	36.6378	51.4692	45.3032	43.9511	27.3595	25.6465	47.3325	24.4168	26.2535	43.0257	29.7975	25.6479	18.4876	32.7324	24.6395	48.7433	55.9582	37.9665	61.5196	67.2721	18.1531	29.6527	17.8109	19.1272	31.5993	34.0208	20.9295	77.856	38.8622	39.292	47.9582
ARF4	293.397	122.73	186.931	449.531	251.1	268.509	142.691	165.166	170.061	133.68	178.423	199.877	129.897	134.785	141.17	130.992	196.499	358.957	172.198	155.187	223.851	278.618	160.383	214.576	244.422	230.434	156.471	311.611	212.555	165.286	163.615	132.417	161.608	175.078	162.279	203.279	322.577	230.334	388.996	140.109	193.941	173.739	130.347	132.081	213.481	178.611	307.683	151.748	255.451
ARF4-AS1	4.51379	8.182	1.54488	24.5199	3.96057	6.32961	15.4261	5.21576	9.85861	22.28	4.32541	6.66256	10.5436	2.61718	7.75659	6.89429	8.70106	6.17708	3.66378	8.83814	6.21809	5.49389	1.88686	0	4.65566	4.57816	15.7521	6.51905	6.95274	8.54929	9.2438	7.43918	8.99087	8.95285	3.73054	3.95485	1.06991	2.92487	9.07657	4.4479	7.91594	9.56362	11.8497	5.00306	12.5577	11.4494	3.50636	8.12938	4.89369
ARF5	92.0814	68.1833	65.6575	130.773	87.9247	72.2908	53.9912	45.2032	98.5861	66.8401	65.9625	74.0284	68.7441	87.6756	88.9422	48.26	92.0863	90.5971	72.3596	109.957	73.7288	84.7628	85.8523	89.7627	58.9717	83.9329	66.1588	71.2749	68.5342	64.1197	82.2698	78.8553	69.6508	80.5756	67.1498	71.1872	89.8721	95.7896	99.8422	61.5293	55.4116	97.2301	86.898	48.0294	46.0448	123.654	66.4748	51.4861	62.6392
ARF6	94.7897	139.094	142.129	98.0794	137.828	122.928	96.4128	139.087	91.1922	118.827	141.657	101.419	125.258	149.179	107.558	143.631	100.787	96.7742	130.064	143.36	133.245	88.687	95.2866	113.699	108.632	149.553	134.418	111.258	99.3249	112.566	103.531	113.076	101.859	96.4918	167.874	124.973	106.991	125.77	45.3828	100.819	79.1594	62.1635	110.597	76.0465	62.7884	166.017	86.6364	58.2605	61.6605
ARFGAP1	8.12483	2.72733	2.31732	8.17329	7.12903	5.3302	0	3.47717	2.46465	0	9.73217	12.5848	10.5436	0	7.23949	5.74524	7.25089	7.54976	0.915945	4.93896	6.21809	3.9242	8.49089	3.41953	8.53537	3.0521	3.15042	1.30381	3.97299	0	5.54628	7.43918	7.73898	9.94761	7.46109	5.53678	10.1641	6.58097	5.18661	5.18922	1.97898	4.78181	0	4.00245	8.37179	6.86965	3.21417	1.3549	3.91495
[truncated: 12,851 more rows]
[truncated: 29 more columns]

## Sheet: GO BP enrichment Rats 
ID	Description	GeneRatio	BgRatio	pvalue	p.adjust	qvalue	geneID	Count
[truncated: 4,330 more rows]

## Sheet: GO BP enrichment Patients
ID	Description	GeneRatio	BgRatio	pvalue	p.adjust	qvalue	geneID	Count
[truncated: 59 more rows]
